# Supplementary material for: Does innovation policy drive rural revitalization in China? - An empirical study based on Chinese rural areas
Source: PLoS One. 2025 Apr 7;20(4):e0311462. doi: 10.1371/journal.pone.0311462 (PMC11975105; doi:10.1371/journal.pone.0311462)
Supplement: S1 Data — We have uploaded the data for the article to DRYAD. The data link is: DOI: 10.5061/dryad.qv9s4mwr5. For detailed data explanations, please refer to the README in the data link. (XLS) [file pone.0311462.s001.xls]

## Sheet: Sheet1
city	year	index	firm	pop	entre_activation	group	post	inno_policy	center	yangzi	sea	bigcity	lnagdp	indust_stru	finance	ainternet	market	branch_reform	enterpriseper	ven_policy	smart_policy	delete	rank	hu_line	potential	manufa	serv	produserv	nonproduserv	vcpe	talents	technology	policy	rural_index	rural_edu	rural_car	rural_income	rural_medical	rural_consume	rate_income	mixture	agriculture	Insurance_income	Insurance_outcome	colleges_ren	correspondence	degree	culture	EXP
3	2004	43.6272	29049	917.55	0.316593	1	0	0	1	0	1	1	9.78709	2.2318	0.902877	9.5649	17.5701	2010	0.029564	0	0	0	1	0	1	0.065174	0.225949	0.029764	0.196185	0.948806	0.031622	0.044096	0	0.436272	2.9047	25	39572.4	38	2278.64	2.27112	0.213945		0.71	0.52	0.19988	19.6903	20.6898	19.0306	0
3	2005	45.975	22670	927.3	0.244473	1	0	0	1	0	1	1	9.75836	2.2384	0.873648	10.7323	16.5193	2010	0.031307	0	0	0	1	0	1	0.037323	0.184773	0.039459	0.145314	0.928328	0.032262	0.051539	0	0.45975	2.82043	27	41572.1	38	2439.4	2.43808	0.2378		0.7	0.4	0.220775	19.9132	20.8097	22.2671	0
3	2006	51.1472	25345	939.5	0.269771	1	0	0	1	0	1	1	9.75143	2.2623	0.854382	12.5726	15.8027	2010	0.032429	0	0	0	1	0	1	0.041703	0.199138	0.042427	0.156711	0.897611	0.032373	0.021031	3	0.511472	3.50762	27	46293.1	42	2704.89	2.57967	0.260571		0.87	0.5	0.188719	24.7563	23.0812	21.4097	0
3	2007	51.6672	29882	955.05	0.312884	1	0	0	1	0	1	1	9.75462	2.2799	0.779155	14.2401	14.4679	2010	0.032771	0	0	0	1	0	1	0.037223	0.24137	0.044102	0.197267	0.819113	0.032916	0.814542	1	0.516672	3.50655	28	46955.5	43	3045.83	2.66552	0.282033	11.864	18.11	0.74	0.385024	23.4693	23.01	24.7104	0
3	2008	52.0968	61699	966.48	0.638389	1	0	0	1	0	1	1	9.83481	2.2799	0.732791	9.90129	14.6469	2010	0.037142	0	0	0	1	0	1	0.059018	0.530792	0.057394	0.473398	0.819113	0.033506	0.911096	4	0.520968	3.40911	30	47321.1	47	3438.79	2.75407	0.292421	16.3886	78	42.05	1.10946	24.8351	24.3167	22.3683	0
3	2009	56.8458	58605	977.41	0.599595	1	0	0	1	0	1	1	9.78956	2.2988	0.96178	10.7412	12.4577	2010	0.039288	1	0	0	1	0	1	0.04647	0.508006	0.058399	0.449607	0.860068	0.037605	0.666287	4	0.568458	3.72562	32	51675.3	48	3950.32	2.77848	0.319283	22.5726	32.3	19.11	0.88254	23.1533	26.0092	23.8133	0
3	2010	54.234	53551	989.16	0.541379	1	1	1	1	0	1	1	9.80157	2.2966	0.962093	13.2691	11.1449	2010	0.041808	1	0	0	1	0	1	0.038255	0.459531	0.055633	0.403898	0.87372	0.037314	0.605458	4	0.54234	3.66584	29	49203.3	49	5451.58	2.7809	0.336806	24.66	29.41	3.25	0.942209	26.5736	25.3717	26.637	0.00328562
3	2011	61.9938	62177	997.3	0.623453	1	1	1	1	0	1	1	9.88484	2.2991	0.896417	16.7253	10.1172	2010	0.043141	1	0	0	1	0	1	0.040048	0.530031	0.066068	0.463963	0.866894	0.039976	0.657179	5	0.619938	3.96748	32	56249.6	52	5432.8	2.62516	0.376145	33.14	88.74	10.95	0.93584	24.9444	30.9256	25.4943	0.0109796
3	2012	58.432	71079	1005.3	0.707043	1	1	1	1	0	1	1	9.89851	2.3011	0.887751	18.5019	9.69678	2010	0.045445	1	1	0	1	0	1	0.050512	0.596101	0.060808	0.535293	0.877133	0.045094	0.704003	5	0.58432	3.83203	31	52818.1	52	6704.16	2.56177	0.385932	39.89	154.45	40.07	0.92897	26.721	24.2989	27.2772	0.0398587
3	2013	64.4952	81511	1003.2	0.81251	1	1	1	1	0	1	1	9.90348	2.3139	0.9277	19.1388	9.30053	2010	0.048654	1	1	0	1	0	1	0.09055	0.618521	0.083373	0.535147	0.774744	0.055759	0.674801	13	0.644952	3.98213	34	58249.9	52	7268.55	2.52189	0.412428	50.25	242.83	112.36	0.96828	26.0857	30.9983	29.8639	0.112002
3	2014	66.1912	105608	1024.9	1.03042	1	1	1	1	0	1	1	9.87158	2.3438	0.986201	20.8801	9.12688	2010	0.060024	1	1	0	1	0	1	0.094556	0.849312	0.150249	0.699063	0.924915	0.055757	0.570968	5	0.661912	4.4589	38	59636.1	59	7469.38	2.43158	0.429848	63.0026	237.19	108.53	0.742697	29.931	30.9464	32.3212	0.105893
3	2015	63.56	131162	1028.84	1.27485	1	1	1	1	0	1	1	9.85069	2.3677	0.941827	22.6469	7.97291	2010	0.060178	1	1	0	1	0	1	0.101707	1.08591	0.177083	0.908829	0.921502	0.060135	0.632806	25	0.6356	4.38342	37	57256.9	51	7887.64	2.46181	0.447147	50.2679	274.89	236.76	0.787455	30.8952	29.3037	31.6135	0.230123
3	2016	67.0248	162622	1038	1.56669	1	1	1	1	0	1	1	9.86133	2.3833	0.873166	27.0713	7.94475	2010	0.064089	1	1	0	1	0	1	0.126936	1.3168	0.218121	1.09868	0.911263	0.061236	0.831364	18	0.670248	4.51807	34	60361.9	55	8410.3	2.46731	0.470659	70.3842	300.79	105.21	1.064	29.0459	32.182	33.3408	0.101358
3	2017	72.9714	187403	973	1.92603	1	1	1	1	0	1	1	9.9	2.5678	1.44487	32.6824	7.65689	2010	0.198457	1	1	0	1	0	1	0.170041	1.60895	0.27964	1.32931	0.901024	0.06764	0.697581	31	0.729714	5.08282	42	65675	59	9074.7	2.46752	0.498396	131.365	360.25	159.16	0.865966	30.054	32.5401	32.0279	0.163577
3	2018	69.3196	198953	977	2.03637	1	1	1	1	0	1	1	9.81518	2.4858	1.65966	38.2804	6.13407	2010	0.096221	1	1	0	1	0	1	0.150788	1.71517	0.344452	1.37072	0.863481	0.079395	0.760431	14	0.693196	4.41795	37	62694.2	61	2518.07	2.44958	0.512774	90.4519	463.99	262.74	0.821398	33.9285	28.6893	28.5326	0.268925
4	2004	28.6416	21335	710.07	0.300463	1	0	0	0	0	1	1	10.0391	2.175	0.492823	6.07123	16.6705	2010	0.037471	0	0	1	0	0	1	0.047009	0.237427	0.019055	0.218373	0.863481	0.012311	-0.054159	0	0.286416	1.79606	16	25888.7	24	2829.14	2.18026	0.166009		0.1	0.17	0.0243854	12.8601	12.6327	12.7375	0
4	2005	27.625	16383	714.51	0.22929	1	0	0	0	0	1	1	10.1455	2.1941	0.411778	3.70044	15.8674	2010	0.039066	0	0	1	0	0	1	0.031	0.183454	0.022463	0.160991	0.064846	0.010536	-0.068389	0	0.27625	1.71394	14	25115.8	23	3273.24	2.28896	0.171155		0.3	0	0.0215654	12.342	13.0796	13.3125	0
4	2006	28.3244	17635	719.12	0.24523	1	0	0	0	0	1	1	10.1719	2.203	0.43962	4.53931	15.5875	2010	0.042062	0	0	1	0	0	1	0.033847	0.194696	0.022138	0.172558	0.389078	0.013704	-0.054931	0	0.283244	1.80571	16	25696.7	25	3921.17	2.40078	0.192321		0.11	0.64	0.0232301	11.7025	13.8625	12.6222	0
4	2007	29.5596	21149	724.66	0.291847	1	0	0	0	0	1	1	10.194	2.2191	0.452223	4.95403	14.4053	2010	0.04512	0	0	1	0	0	1	0.03432	0.242376	0.029228	0.213148	0.59727	0.013876	0.601996	1	0.295596	1.84774	17	26721.9	24	4655.04	2.44412	0.212282	17.5162	19.03	1.16	0.115467	13.1387	13.3083	14.0979	0
4	2008	33.5384	31072	729.41	0.425988	1	0	0	0	0	1	1	10.3431	2.2156	0.436397	7.20322	13.8545	2010	0.048778	0	0	1	0	0	1	0.041102	0.364048	0.027173	0.336875	0.580205	0.012847	0.605896	0	0.335384	2.30825	19	30416	29	5455.65	2.47275	0.248602	23.4036	65.39	24.97	0.11672	16.5928	13.9892	14.2049	0
4	2009	32.2016	31244	733.9	0.425725	1	0	0	0	0	1	1	10.3154	2.2337	0.576321	9.57531	13.342	2010	0.05866	1	0	1	0	0	1	0.040564	0.363251	0.032239	0.331012	0.040956	0.012098	0.525412	0	0.322016	1.9871	16	29054.4	29	5976.78	1.79987	0.251205	30.4495	76.44	53.31	0.111701	16.0676	13.0626	14.7973	0
4	2010	33.996	35954	735	0.48917	1	1	1	0	0	1	1	10.3717	2.2298	0.562779	12.1526	13.4438	2010	0.054393	1	0	1	0	0	1	0.039211	0.427415	0.035673	0.391742	0.269625	0.012497	0.573616	1	0.33996	2.12645	18	30931.3	28	7197.6	2.35331	0.283583	35.59	97.34	47.7	0.164983	13.6055	13.9149	14.5931	0.064898
4	2011	34.2674	40557	737.1	0.550224	1	1	1	0	0	1	1	10.4746	2.2204	0.567481	14.9702	12.3221	2010	0.049349	1	0	1	0	0	1	0.036237	0.485864	0.038475	0.447388	0.587031	0.012486	0.568814	2	0.342674	2.20792	20	30968.1	30	8312.57	2.30285	0.295463	41.0	127.14	47.61	0.148673	15.0965	16.4322	16.0598	0.064591
4	2012	35.8144	44926	741.8	0.605635	1	1	1	0	0	1	1	10.4668	2.227	0.601745	16.5813	11.9549	2010	0.059534	1	0	1	0	0	1	0.031464	0.542033	0.039526	0.502507	0.638225	0.014331	0.960738	2	0.358144	2.32256	21	32254.9	31	9420.42	2.27687	0.321097	46.22	195.23	122.41	0.194206	14.796	17.8589	15.0356	0.165018
4	2013	36.8148	48035	738.7	0.650264	1	1	1	0	0	1	1	10.4395	2.2324	0.647541	18.5461	12.3119	2010	0.055805	1	0	1	0	0	1	0.035779	0.573345	0.050115	0.52323	0.83959	0.016649	0.799334	1	0.368148	2.57339	19	33172.5	32	10557.3	2.28748	0.352506	48.08	233.26	121.94	0.171059	16.6859	17.9439	16.0719	0.165074
4	2014	36.2032	61664	753.2	0.818694	1	1	1	0	0	1	1	10.3653	2.2428	0.687285	18.3218	11.8655	2010	0.05646	1	1	1	0	0	1	0.038821	0.723168	0.070778	0.65239	0.730376	0.015868	0.680601	1	0.362032	2.32023	20	32903.7	32	11518.4	2.24536	0.366418	15.1542	230.25	119.03	0.100729	17.5535	15.1626	14.6858	0.158032
4	2015	39.214	66806	754.96	0.884894	1	1	1	0	0	1	1	10.2751	2.2623	0.783122	18.4116	10.3047	2010	0.079976	1	1	1	0	0	1	0.039936	0.778571	0.081435	0.697136	0.788396	0.017454	0.465356	4	0.39214	2.52248	23	35351.3	34	10988.1	2.24413	0.39061	16.6816	249.38	162.8	0.0865908	19.4364	16.1189	19.2713	0.215641
4	2016	39.1248	91807	760	1.20799	1	1	1	0	0	1	1	10.2427	2.2607	0.782864	22.1053	9.89021	2010	0.08193	1	1	1	0	0	1	0.062461	1.06812	0.123263	0.944855	0.798635	0.017988	0.611446	3	0.391248	2.57386	20	35255.1	34	11934.1	2.24489	0.408626	17.6629	230.82	152.67	0.170849	17.9708	16.5294	16.5326	0.200882
4	2017	39.4198	97104	755	1.28615	1	1	1	0	0	1	1	10.2093	2.2936	0.798277	25.5629	9.85486	2010	0.060775	1	1	1	0	0	1	0.090278	1.12722	0.13951	0.987709	0.829352	0.014538	0.525906	6	0.394198	2.57695	23	35554.5	32	12985.1	2.24382	0.434523	18.7254	288.68	146.8	0.123278	18.4433	16.522	18.7248	0.194437
4	2018	44.4068	108061	757	1.42749	1	1	1	0	0	1	1	10.2043	2.3093	0.795373	29.0621	9.28211	2010	0.060755	1	1	1	0	0	1	0.098375	1.25799	0.173871	1.08412	0.795222	0.015246	0.629792	15	0.444068	2.96202	26	40175.5	39	2075.56	2.22955	0.4535	21.2182	339.35	214.98	0.174536	19.7526	20.7149	21.7287	0.283989
5	2004	27.1152	12332	275.82	0.447103	1	0	0	0	0	1	1	9.70746	2.3775	0.773435	10.6791	13.2261	2011	0.06409	0	0	0	0	0	0	0.046915	0.379849	0.038612	0.341237	0.522184	0.024691	-0.085956	0	0.271152	1.76233	14	24535.2	24	2210.29	2.77268	0.434939		0	1.22	0.00889033	12.7612	12.0497	11.7645	0
5	2005	28.885	8093	278.64	0.290446	1	0	0	0	0	1	1	9.6693	2.4036	0.747937	9.17646	11.1415	2011	0.063336	0	0	0	0	0	0	0.027634	0.246339	0.032694	0.213645	0.87372	0.027211	-0.085911	0	0.28885	1.90479	17	26188.4	26	2377.11	2.90344	0.171606		0	0	0.00881516	14.2582	13.1317	12.2184	0
5	2006	27.066	7637	280.54	0.272225	1	0	0	0	0	1	1	9.65957	2.4116	0.794829	8.01611	9.96173	2011	0.065364	0	0	0	0	0	0	0.026306	0.224139	0.033578	0.190561	0.832765	0.027856	-0.080667	0	0.27066	1.74681	14	24459.2	22	2843.29	2.81159	0.166792		0.08	0.01	0.00882718	13.3127	13.133	11.4124	0
5	2007	31.8492	8797	283.31	0.310508	1	0	0	0	0	1	1	9.73046	2.3829	0.748935	10.0004	9.44894	2011	0.062896	0	0	0	0	0	0	0.027179	0.261833	0.035791	0.226042	0.675768	0.02492	0.217647	0	0.318492	1.91786	17	28864.8	28	3092.82	2.76004	0.206409	4.9303	4.22	0.6	0.0495346	14.6643	15.8217	15.087	0
5	2008	29.1984	14169	285.85	0.495679	1	0	0	0	0	1	1	9.79776	2.3691	0.67591	11.2263	8.58878	2011	0.053935	0	0	0	0	0	0	0.036558	0.427147	0.040021	0.387126	0.634812	0.024726	0.132614	2	0.291984	1.83094	17	26539.1	24	3293.08	2.77841	0.215876	7.7229	21.68	8	0.0369647	13.9414	12.6671	14.5084	0
5	2009	33.9764	14327	287.24	0.498782	1	0	0	0	0	1	1	9.69762	2.3579	0.907873	13.8167	7.75693	2011	0.062447	0	0	0	0	0	0	0.027364	0.430824	0.039549	0.391276	0.665529	0.024791	0.171613	0	0.339764	2.15968	18	30871.4	29	4066.6	2.89358	0.243459	21.005	24.32	21.01	0.0463845	16.1724	15.3512	13.6677	0
5	2010	35.256	14478	288.3	0.502185	1	0	0	0	0	1	1	9.73831	2.3326	0.92977	13.6703	6.85478	2011	0.048942	0	0	0	0	0	0	0.024662	0.439056	0.04256	0.396497	0.583618	0.028571	0.177046	2	0.35256	2.20198	19	31921	28	5639.47	2.76843	0.267896	12.79	28.61	10	0.0598403	17.4401	17.0255	15.1329	0
5	2011	37.045	16640	289.8	0.574189	1	1	1	0	0	1	1	9.78168	2.3464	0.971337	18.0946	6.34616	2011	0.050932	0	0	0	0	0	0	0.020186	0.512595	0.048447	0.464148	0.501706	0.027778	0.214165	1	0.37045	2.42652	19	33430.5	33	6106.3	2.65472	0.290813	16.49	34.84	6.56	0.0663188	15.3963	18.3717	15.4974	0.0226363
5	2012	32.96	20457	291.2	0.702507	1	1	1	0	0	1	1	9.76389	2.3395	1.03591	19.2308	5.69758	2011	0.047935	0	1	0	0	0	0	0.022527	0.62033	0.051717	0.568613	0.627986	0.026866	0.236758	0	0.3296	2.09883	17	29795.6	27	7220.7	2.65761	0.295484	17.17	55.32	43.21	0.0589879	16.1583	13.5538	15.3838	0.148386
5	2013	37.5078	21291	292.7	0.7274	1	1	1	0	0	1	1	9.70943	2.3234	1.11839	20.1572	5.83454	2011	0.051863	0	1	0	0	0	0	0.032115	0.616126	0.059173	0.556952	0.064846	0.033041	0.268976	3	0.375078	2.3292	19	34046.7	31	8047.25	2.66693	0.327801	39.97	61.56	15.86	0.130407	16.9284	17.9782	15.1363	0.0541852
5	2014	37.5632	26258	295.1	0.8898	1	1	1	0	0	1	1	9.65603	2.3346	1.26266	20.671	5.66148	2011	0.05606	0	1	0	0	0	0	0.035785	0.765876	0.100949	0.664927	0.249147	0.034528	0.385876	2	0.375632	2.50851	21	34096.3	32	8610.24	2.24363	0.352579	15.368	53.03	52.65	0.170551	18.6133	18.4634	16.1657	0.178414
5	2015	40.838	29445	295.64	0.995975	1	1	1	0	0	1	1	9.62734	2.3599	1.1999	21.6479	5.47727	2011	0.060702	0	1	0	0	0	0	0.041063	0.804932	0.121093	0.683838	0.675768	0.036101	0.272862	3	0.40838	2.77012	21	37004	35	9515.92	2.61157	0.375637	17.06	73.91	59	0.0684305	18.2489	20.0408	17.2565	0.199567
5	2016	39.6936	33508	298	1.12443	1	1	1	0	0	1	1	9.62927	2.3623	1.13125	30.2013	5.49475	2011	0.060302	0	1	0	0	0	0	0.048423	0.90453	0.141074	0.763456	0.651877	0.034007	0.711373	3	0.396936	2.76871	21	35935.1	34	10312	2.61148	0.39667	17.7855	61.07	49.82	0.211128	16.8801	18.2249	17.5346	0.167181
5	2017	42.2984	51340	298	1.72282	1	1	1	0	0	1	1	10.4802	2.5206	0.502865	32.2148	12.8646	2011	0.105826	0	1	0	0	0	0	0.070638	1.52856	0.223591	1.30497	0.604096	0.031873	0.687269	5	0.422984	2.67271	23	38406.7	34	11247.8	2.61044	0.422707	19.4726	67.78	38.31	0.204693	19.3672	18.9878	18.2319	0.128557
5	2018	45.2656	44423	299	1.48572	1	1	1	0	0	1	1	9.68578	2.42	1.1828	36.7893	5.61569	2011	0.113419	0	1	0	0	0	0	0.087592	1.2814	0.284716	0.996689	0.535836	0.034118	0.654771	3	0.452656	2.98115	23	40889.5	37	1638.47	2.57934	0.445066	21.5829	95.99	51.96	0.188248	21.8008	19.6045	18.9966	0.173779
6	2004	26.3472	19547	863.35	0.226409	0	0	0	0	0	1	0	9.29166	2.2115	0.634391	3.59221	14.7085		0.04846	0	0	0	0	0	1	0.028459	0.187271	0.01559	0.17168	0.703072	0.019578	-0.055043	0	0.263472	1.79893	14	23773.8	23	1725.37	2.38281	0.416522		0.94	0.21	0.0131308	13.0316	10.7346	13.0988	0
6	2005	25.885	11152	871.43	0.127974	0	0	0	0	0	1	0	9.38617	2.2238	0.559548	5.25023	13.8029		0.04983	0	0	0	0	0	1	0.016605	0.101982	0.013461	0.088521	0.607508	0.019135	-0.058304	0	0.25885	1.75376	15	23403.7	21	1866.41	2.58049	0.429382		0.7	0.8	0.0117431	10.9165	11.1601	10.6675	0
6	2006	27.5496	17370	884.12	0.196467	0	0	0	0	0	1	0	9.4129	2.2248	0.554598	14.1336	12.4084		0.051603	0	0	0	0	0	1	0.019975	0.159243	0.016955	0.142288	0.440273	0.019373	-0.073272	2	0.275496	1.84164	16	25054.2	22	2092.25	2.6732	0.165223		1.19	0.96	0.0121887	11.7893	11.6945	12.0653	0
6	2007	27.5616	21374	896.36	0.238453	0	0	0	0	0	1	0	9.43415	2.2146	0.497609	7.48358	12.3409		0.053977	0	0	0	0	0	1	0.021096	0.204661	0.02345	0.181211	0.327645	0.022106	0.431424	1	0.275616	1.70579	16	25030.8	23	2379.24	2.85675	0.16691	10.8072	8.16	2.16	0.0522876	11.6415	13.116	11.4127	0
6	2008	28.7056	41217	928.08	0.44411	0	0	0	0	0	1	0	9.52044	2.2175	0.428114	10.3674	12.8418		0.055063	0	0	0	0	0	1	0.029965	0.38821	0.023091	0.365119	0.21843	0.02681	0.403975	3	0.287056	1.96318	15	26101.9	26	2497.13	2.98205	0.191618	13.6492	45.13	13.33	0.0564218	12.0291	13.8157	14.0683	0
6	2009	31.0184	29600	942.77	0.313968	0	0	0	0	0	1	0	9.42736	2.2161	0.562489	10.597	10.1925		0.055539	0	0	0	0	0	1	0.027016	0.263882	0.018541	0.245341	0.723549	0.026253	0.343112	1	0.310184	2.02671	18	27983	27	2688.9	2.46891	0.221466	17.5052	79.48	47.47	0.0474492	12.5935	15.1531	13.2402	0
6	2010	34.986	26834	963.5	0.278505	0	0	0	0	0	1	0	9.4631	2.1971	0.581421	6.18656	8.9502		0.055991	0	0	0	0	0	1	0.022605	0.237675	0.016969	0.220706	0.156997	0.026162	0.243621	2	0.34986	2.29323	20	31715.6	30	3923.5	2.88611	0.252135	25.61	89.75	22.89	0.0430181	17.1641	15.0363	15.5747	0
6	2011	34.2488	34525	980	0.352296	0	0	0	0	0	1	0	9.52128	2.2009	0.550399	7.85318	8.48681		0.066466	0	0	0	0	0	1	0.022143	0.310765	0.019929	0.290837	0.600683	0.027892	0.244234	6	0.342488	2.31392	20	31081.8	28	4019.58	2.62313	0.268557	31.85	82.14	23.64	0.0334103	16.0062	16.1353	14.0122	0
6	2012	34.208	37347	993.1	0.376065	0	0	0	0	0	1	0	9.51328	2.21	0.608793	9.26392	7.96741		0.067579	0	1	0	0	0	1	0.020834	0.332434	0.0203	0.312134	0.061433	0.025426	0.488796	5	0.34208	2.07222	17	31056.7	29	6486.58	2.57369	0.279291	34.86	118.98	24.9	0.0595933	15.1959	16.0938	15.9861	0
6	2013	37.1052	39467	994	0.397052	0	0	0	0	0	1	0	9.4498	2.2286	0.684297	10.0604	8.33893		0.122203	0	1	0	0	0	1	0.029829	0.325513	0.029537	0.295976	0.610922	0.021144	0.588651	11	0.371052	2.52	20	33560.3	32	6732.29	2.23563	0.313507	36.71	133.08	67.43	0.0965882	18.009	15.0859	17.5218	0
6	2014	40.0996	71403	1029.5	0.69357	0	0	0	0	0	1	0	9.34911	2.2371	0.767803	10.4905	7.61111		0.117795	0	1	0	0	0	1	0.044352	0.597105	0.043147	0.553958	0.368601	0.021362	0.694493	3	0.400996	2.69473	23	36269	33	7706.99	2.19462	0.327079	15.8784	140	43.75	0.139623	17.2757	18.913	18.6138	0
6	2015	37.73	96815	1049.7	0.922311	0	0	0	0	0	1	0	9.28268	2.2722	0.891373	10.765	6.10017		0.123548	0	1	0	0	0	1	0.049719	0.820463	0.053196	0.767267	0.389078	0.022175	0.295493	13	0.3773	2.34284	22	34016.1	31	8540.23	2.18992	0.346116	16.3969	181.94	94.16	0.0602376	16.2552	18.6677	18.273	0
6	2016	42.8688	154940	1055	1.46863	0	0	0	0	0	1	0	9.27055	2.2776	0.937717	14.0284	6.27697		0.123587	0	1	0	0	0	1	0.083062	1.30112	0.084265	1.21685	0.508532	0.021572	0.296416	7	0.428688	2.86767	24	38605.2	37	9692.71	2.18901	0.383445	18.6553	172.97	151.43	0.0385732	18.2411	20.9255	17.6341	0
6	2017	42.8756	167123	1051	1.59013	0	0	0	0	0	1	0	8.35764	2.4384	2.48504	18.078	2.60877		0.064636	0	1	0	0	0	1	0.120628	1.34289	0.108145	1.23475	0.720137	0.023603	0.362825	7	0.428756	2.815	24	38704.8	38	11441.7	2.18797	0.401574	19.6576	198.94	112.07	0.0490342	18.7697	19.7845	19.1521	0
6	2018	41.0476	122485	1054	1.1621	0	0	0	0	0	1	0	9.17358	2.3676	1.05987	16.5085	5.51849		0.046184	0	1	0	0	0	1	0.102239	1.00929	0.123359	0.88593	0.576792	0.022108	0.343954	9	0.410476	2.51724	23	37230.8	33	1484.9	2.17607	0.407073	20.1147	213.98	71.06	0.0430184	20.0928	20.1995	17.6279	0
7	2004	24.9072	20250	671.97	0.301353	0	0	0	0	0	1	0	9.15466	2.0749	0.607935	1.41294	15.4412		0.050895	0	0	0	0	0	1	0.07106	0.223909	0.022843	0.201065	0.549488	0.022108	-0.077291	1	0.249072	1.50933	14	22626.1	22	1808.51	2.22944	0.38715		0.43	0.29	0.0159159	11.4865	12.3846	12.345	0
7	2005	29.96	11224	675.08	0.166262	0	0	0	0	0	1	0	9.11084	2.0618	0.548064	1.76287	13.1225		0.035465	0	0	0	0	0	1	0.038603	0.12043	0.017035	0.103395	0.433447	0.025293	-0.084563	0	0.2996	2.07764	17	26992.5	24	1830	2.36341	0.422947		0.8	0.6	0.014088	14.2496	13.9703	14.1522	0
7	2006	28.5688	21946	683.3	0.321177	0	0	0	0	0	1	0	9.12892	2.0819	0.534809	2.0347	11.622		0.038244	0	0	0	0	0	1	0.053973	0.278384	0.029811	0.248573	0.764505	0.032837	-0.109393	0	0.285688	1.85003	15	25975.8	24	1988.14	2.52732	0.433844		0.7	0.38	0.00895258	12.436	12.122	14.1547	0
7	2007	31.7574	16043	694.68	0.230941	0	0	0	0	0	1	0	9.09827	2.106	0.513067	2.90728	10.6896		0.041647	0	0	0	0	0	1	0.04867	0.183581	0.025393	0.158188	0.624573	0.034001	0.169418	1	0.317574	2.13985	17	28796	27	2122.82	2.72622	0.180791	8.3403	7.33	0.87	0.0194344	12.7385	14.9552	15.4941	0
7	2008	31.78	41242	706.36	0.583867	0	0	0	0	0	1	0	9.09406	2.1243	0.477709	4.04491	9.01388		0.043472	0	0	0	0	0	1	0.048049	0.54274	0.031344	0.511397	0.648464	0.019444	0.11377	3	0.3178	2.14566	16	28766.4	26	2361.82	2.90445	0.187381	12.2125	60.99	16.31	0.0197416	13.4684	15.4282	14.5171	0
7	2009	29.5626	22186	718.63	0.308726	0	0	0	0	0	1	0	9.05284	2.1342	0.627938	5.21286	7.96416		0.045601	0	0	0	0	0	1	0.042539	0.255848	0.018897	0.236951	0.129693	0.021802	0.191809	0	0.295626	1.93688	17	26777.6	24	2861.04	3.97403	0.192487	20.834	69.97	42.77	0.0495691	14.41	12.3566	12.3235	0
7	2010	33.528	25158	732.03	0.343674	0	0	0	0	0	1	0	9.07088	2.1309	0.901	6.58922	7.03322		0.048117	0	0	0	0	0	1	0.039056	0.296873	0.024084	0.272789	0.542662	0.02309	0.073446	1	0.33528	2.25791	20	30262.6	29	3965.65	2.96899	0.218148	19.5	86.5	17.75	0.021193	15.2351	14.6283	13.7109	0
7	2011	37.1938	27765	736.9	0.376781	0	0	0	0	0	1	0	9.1376	2.1383	0.662662	8.32167	6.65824		0.051229	0	0	0	0	0	1	0.042272	0.327521	0.027276	0.300244	0.638225	0.02334	0.086869	0	0.371938	2.3682	20	33797.9	31	4254.28	2.8538	0.258963	25.43	85.98	19.78	0.0155287	18.5705	17.1739	15.7891	0
7	2012	37.7728	32314	747.7	0.432179	0	0	0	0	0	1	0	9.11704	2.1447	0.759787	9.49579	6.12219		0.054026	0	0	0	0	0	1	0.04011	0.379858	0.020677	0.359181	0.515358	0.019599	0.077508	0	0.377728	2.53795	20	34045.8	31	5297.22	2.82366	0.270529	29.41	163.71	49.42	0.0194834	15.5919	16.095	15.4196	0
7	2013	35.5872	37067	762.9	0.48587	0	0	0	0	0	1	0	9.06837	2.1586	0.858527	10.6174	6.19063		0.059369	0	0	0	0	0	1	0.070796	0.354817	0.027068	0.327749	0.522184	0.020131	0.099605	0	0.355872	2.41769	21	32340.2	31	5553.44	2.44359	0.284681	53.79	193.76	91.08	0.0167027	15.0722	16.9968	15.1431	0
7	2014	38.5628	59761	772.9	0.773205	0	0	0	0	0	1	0	9.00978	2.1944	0.939976	11.9032	5.59		0.062468	0	0	0	0	0	1	0.107854	0.576194	0.043304	0.532889	0.37884	0.021814	0.186502	0	0.385628	2.49825	21	34926.7	33	6423.14	1.56562	0.310232	15.5501	202.95	96.51	0.0129018	16.7629	16.5222	16.2924	0
7	2015	39.949	64537	780.39	0.826984	0	0	0	0	0	1	0	9.00119	2.2379	0.996881	13.0704	4.72268		0.064015	0	0	0	0	0	1	0.136368	0.643934	0.054217	0.589718	0.648464	0.021841	0.077117	5	0.39949	2.50876	23	36006.8	32	7305.01	2.39237	0.328697	16.8434	260.92	161.96	0.0234942	16.94	16.2305	18.5819	0
7	2016	40.5144	78599	788	0.997449	0	0	0	0	0	1	0	9.03819	2.2584	1.0102	17.2589	4.8261		0.06657	0	0	0	0	0	1	0.175241	0.745076	0.069734	0.675343	0.726962	0.021469	0.210038	6	0.405144	2.47571	21	36589.2	33	7821.95	2.38987	0.350924	17.9784	248.01	184.43	0.0544613	17.027	18.4207	16.6936	0
7	2017	41.3438	86374	790	1.09334	0	0	0	0	0	1	0	9.52582	2.6213	0.673917	20.3797	8.24264		0.071186	0	0	0	0	0	1	0.204734	0.799152	0.080848	0.718304	0.546075	0.021402	0.22067	5	0.413438	2.53103	21	37485.9	35	8766.87	2.38013	0.382336	19.1945	289.23	132.11	0.0232529	17.9304	17.9924	19.1426	0
7	2018	43.5024	102142	793	1.28805	0	0	0	0	0	1	0	8.98423	2.3455	1.28945	23.3291	4.34641		0.080092	0	0	0	0	0	1	0.230757	0.922333	0.086936	0.835397	0.627986	0.020756	0.251197	3	0.435024	2.72442	25	39404.8	38	1659.65	2.33092	0.397707	20.8742	321.61	137.67	0.0227286	21.1565	20.7576	20.6062	0
8	2004	28.0944	47700	1088.28	0.438306	0	0	0	0	0	1	0	9.23089	2.1895	0.50403	3.29359	16.0668		0.03078	0	0	0	0	0	1	0.097438	0.328555	0.023964	0.304591	0.027304	0.041089	-0.102818	0	0.280944	1.79992	14	25303.1	25	1770.19	2.54702	0.38573		0.76	0.26	0.0259293	14.0332	12.6498	13.8904	0
8	2005	27.91	20090	1092.17	0.183946	0	0	0	0	0	1	0	9.08397	2.1462	0.493816	3.6156	12.4505		0.027966	0	0	0	0	0	1	0.037586	0.13941	0.014714	0.124697	0.761092	0.04164	-0.099573	0	0.2791	1.70485	15	25310.1	24	1951.21	2.64909	0.401845		0.3	0.2	0.0256608	12.2796	13.0421	11.8629	0
8	2006	29.6868	20750	1106.08	0.187599	0	0	0	0	0	1	0	9.06411	2.1638	0.512004	3.16037	11.5757		0.028769	0	0	0	0	0	1	0.041272	0.13848	0.017241	0.121239	0.890785	0.035314	-0.111119	1	0.296868	1.90655	16	26835.6	24	2213.03	2.74402	0.419505		0.43	0.46	0.0267105	12.7074	13.6176	12.9903	0
8	2007	28.7388	25801	1123.43	0.229663	0	0	0	0	0	1	0	9.05186	2.1898	0.501336	3.09363	10.5024		0.030642	0	0	0	0	0	1	0.035605	0.186438	0.022191	0.164247	0.467577	0.035072	0.070085	2	0.287388	1.92303	16	26022.1	24	2571.13	2.74912	0.447695	10.2977	15.86	1.15	0.106656	13.9377	12.3585	13.0747	0
8	2008	31.6904	41854	1141.73	0.366584	0	0	0	0	0	1	0	9.08292	2.2043	0.448989	5.17447	9.50746		0.027952	0	0	0	0	0	1	0.045624	0.30685	0.021056	0.285794	0.757679	0.03845	0.10692	4	0.316904	2.15862	17	28685.9	28	2696.83	2.84276	0.181685	15.0701	69.04	57.29	0.137185	13.8582	15.297	13.9463	0
8	2009	30.8038	39157	1155.28	0.338939	0	0	0	0	0	1	0	9.07145	2.1896	0.558701	6.08043	8.63464		0.029119	0	0	0	0	0	1	0.038164	0.284113	0.018506	0.265607	0.638225	0.041481	0.065159	3	0.308038	1.86326	18	27837.3	26	2860.92	2.82913	0.17765	18.4139	78.83	54.08	0.114984	12.4826	14.061	12.5633	0
8	2010	32.724	39178	1161.01	0.337448	0	0	0	0	0	1	0	9.13529	2.1878	0.984699	8.23452	7.62464		0.02896	0	0	0	0	0	1	0.043479	0.279705	0.018992	0.260713	0.450512	0.041596	0.248333	3	0.32724	2.20347	16	29632.6	27	4753.73	2.76313	0.208884	27.1	90.09	25.12	0.33916	13.2722	13.3979	15.845	0
8	2011	34.0752	34674	1160.7	0.298734	0	0	0	0	0	1	0	9.2224	2.1734	0.551993	10.5768	7.3643		0.029971	0	0	0	0	0	1	0.029379	0.256095	0.020488	0.235608	0.539249	0.037926	0.094573	2	0.340752	2.18691	20	30765.8	30	5079.59	2.54087	0.227955	32.17	80.41	24.6	0.165788	14.0608	16.3299	16.1193	0
8	2012	36.736	42286	1172.1	0.360771	0	0	0	0	0	1	0	9.24184	2.1722	0.582533	11.569	7.09357		0.032141	0	0	0	0	0	1	0.032335	0.306203	0.022225	0.283978	0.464164	0.042673	0.124674	0	0.36736	2.25137	20	33153.9	31	6151.33	2.47505	0.242898	46.41	167.51	60.93	0.17055	14.7591	16.0448	14.7844	0
8	2013	35.3034	50349	1163.9	0.432589	0	0	0	0	0	1	0	9.2393	2.1743	0.647221	13.4891	6.30789		0.035602	0	0	0	0	0	1	0.064078	0.319005	0.027709	0.291297	0.733788	0.052953	0.151679	6	0.353034	2.28371	20	32105.9	29	6925.47	2.32509	0.267264	39.81	208.84	107.93	0.215388	14.6897	14.2647	15.1992	0
8	2014	37.1824	76980	1196.6	0.643323	0	0	0	0	0	1	0	9.18405	2.2045	0.741605	14.5412	6.63296		0.035634	0	0	0	0	0	1	0.082216	0.505775	0.049465	0.45631	0.822526	0.050042	0.133818	2	0.371824	2.3468	19	33786.3	33	6667.28	2.26397	0.286578	15.3044	234.99	102.53	0.226135	15.5333	18.3294	16.9247	0
8	2015	38.164	90971	1202.19	0.756711	0	0	0	0	0	1	0	9.09981	2.2642	0.863536	16.2204	5.29346		0.037801	0	0	0	0	0	1	0.10213	0.600878	0.060897	0.539981	0.791809	0.053878	0.095071	3	0.38164	2.48242	22	34591.9	32	8234.18	2.24124	0.316146	16.4747	244.57	189.8	0.148642	17.4253	15.3354	17.3654	0
8	2016	36.684	146592	1207	1.21451	0	0	0	0	0	1	0	9.17706	2.2559	0.88678	20.5468	5.68107		0.04906	0	0	0	0	0	1	0.153041	0.974018	0.087887	0.886131	0.723549	0.05001	0.234871	3	0.36684	2.36604	19	33377.4	30	8663.33	2.21151	0.321137	17.2257	278.48	103.48	0.17737	15.0412	18.0306	15.2734	0
8	2017	43.1346	146708	1199	1.22359	0	0	0	0	0	1	0	9.16322	2.398	1.00933	23.6864	5.48976		0.047596	0	0	0	0	0	1	0.145755	0.965238	0.130125	0.835113	0.843003	0.065557	0.303727	11	0.431346	2.9159	26	39195	38	9871.69	2.18006	0.353523	19.745	270.72	126.05	0.14435	17.9487	20.4117	21.45	0
8	2018	42.1116	153834	1204	1.27769	0	0	0	0	0	1	0	9.07892	2.3473	1.19819	25.9136	3.41731		0.067944	0	0	0	0	0	1	0.119427	1.05701	0.141902	0.915108	0.754266	0.077714	0.185938	3	0.421116	2.85601	22	37908.8	36	1477.79	2.14651	0.373735	20.4155	335.54	218	0.0921821	21.0158	20.7172	19.99	0
9	2004	28.4544	11323	449.82	0.251723	0	0	0	0	0	1	0	9.09323	2.2225	0.767808	3.75995	7.59249		0.042551	0	0	0	0	0	0	0.026633	0.2228	0.01614	0.20666	0.641638	0.020194	-0.064952	0	0.284544	1.7405	15	25789.8	24	1703.15	3.08129	0.366099		0.04	1.3	0.00879229	11.8635	12.4975	11.5115	0
9	2005	29.64	9175	450.29	0.203758	0	0	0	0	0	1	0	9.02276	2.2288	0.777357	3.55007	7.08377		0.046755	0	0	0	0	0	0	0.023785	0.175731	0.018188	0.157543	0.576792	0.020085	-0.051779	0	0.2964	2.06377	17	26760.2	25	2078.04	3.31215	0.390035		0	0	0.0120363	12.8383	12.8913	13.1258	0
9	2006	27.43	9054	453.61	0.199599	0	0	0	0	0	1	0	9.04784	2.2292	0.824193	3.953	7.05644		0.052268	0	0	0	0	0	0	0.023985	0.168074	0.015939	0.152135	0.433447	0.019481	-0.019184	0	0.2743	1.76295	14	24797.4	23	2310.26	3.24266	0.405158		0.03	0	0.0164056	12.6872	12.1438	11.0735	0
9	2007	31.4226	12612	457.18	0.275865	0	0	0	0	0	1	0	9.06374	2.2462	0.837099	4.68951	6.13922		0.056148	0	0	0	0	0	0	0.029507	0.239206	0.026751	0.212455	0.153584	0.020378	0.05322	0	0.314226	1.97755	17	28409.9	27	2614.86	3.52172	0.433568	8.6888	5.07	0.41	0.0198823	14.2388	14.3328	14.5571	0
9	2008	33.1632	22633	459.67	0.492375	0	0	0	0	0	1	0	9.20674	2.2303	0.758268	4.99869	6.48457		0.05838	0	0	0	0	0	0	0.041421	0.425327	0.028129	0.397198	0.194539	0.023846	0.117813	2	0.331632	2.07496	19	29957	29	2675.68	3.66829	0.453147	10.6762	17.56	4.18	0.0304144	15.3459	16.2632	15.1758	0
9	2009	32.3756	19588	462.31	0.423698	0	0	0	0	0	1	0	9.21647	2.2783	0.977925	6.61253	5.15587		0.062398	0	0	0	0	0	0	0.035279	0.349398	0.027341	0.322057	0.409556	0.026079	0.820241	1	0.323756	2.23307	18	29450	27	3106.76	4.35487	0.185586	10.4128	19.2	11.46	0.155573	14.2893	16.013	16.1295	0
9	2010	35.856	18430	465.97	0.395519	0	0	0	0	0	1	0	9.29607	2.2538	0.877622	7.95611	5.31781		0.06773	0	0	0	0	0	0	0.026418	0.332575	0.024293	0.308282	0.682594	0.025801	0.155101	2	0.35856	2.30525	21	32387.2	31	4356.41	3.55645	0.196617	18.81	26.45	8.92	0.0317007	15.3546	15.7587	16.3317	0
9	2011	34.0876	20446	467.4	0.437441	0	0	0	0	0	1	0	9.34804	2.2359	0.587607	8.79797	4.83169		0.070689	0	0	0	0	0	0	0.024497	0.381172	0.028541	0.352632	0.027304	0.027614	0.044833	1	0.340876	2.32382	20	30931.7	28	4360.59	3.37886	0.2031	23.15	17.16	4.68	0.0305982	15.4396	15.3367	13.7192	0
9	2012	34.6368	23242	468.4	0.4962	0	0	0	0	0	1	0	9.36801	2.2375	1.09711	10.4612	4.62765		0.072267	0	0	0	0	0	0	0.021691	0.436977	0.031917	0.40506	0.010239	0.030025	0.078374	0	0.346368	2.27772	19	31291.6	31	4545.54	3.31434	0.224531	30.61	69.84	36.87	0.0384448	15.2998	17.2519	15.1352	0
9	2013	33.0462	23384	466.9	0.500835	0	0	0	0	0	1	0	9.36187	2.2126	0.884514	10.9231	4.46711		0.179531	0	1	0	0	0	0	0.025959	0.416021	0.034975	0.381045	0.52901	0.032051	0.069771	2	0.330462	1.99863	19	29989	29	5209.7	2.98359	0.242623	18.39	122.18	84.61	0.0181137	13.6471	16.4015	13.2274	0
9	2014	35.2172	29030	468.6	0.619505	0	0	0	0	0	1	0	9.3106	2.2182	0.635122	11.9505	4.09134		0.106643	0	1	0	0	0	0	0.028468	0.510521	0.05621	0.454311	0.74744	0.035833	0.086167	2	0.352172	2.26816	19	31719.1	29	6407.48	2.9015	0.272281	15.0203	143.07	79.04	0.0180738	14.1228	16.1584	14.4767	0
9	2015	41.118	33663	469.01	0.717746	0	0	0	0	0	1	0	9.25245	2.2425	1.23192	12.3665	3.49392		0.010167	0	1	0	0	0	0	0.032132	0.604102	0.071299	0.532803	0.740614	0.037458	0.014701	2	0.41118	2.76379	22	37249	33	7047.89	2.85829	0.299742	17.1334	166.96	167.07	0.0190418	16.8448	17.6955	19.7	0
9	2016	38.1744	42346	470	0.900979	0	0	0	0	0	1	0	9.25654	2.2638	1.38229	17.6596	3.53087		0.010633	0	1	0	0	0	0	0.047532	0.733638	0.101277	0.632362	0.791809	0.035655	0.142226	2	0.381744	2.31776	20	34413.8	32	8006.18	2.82102	0.315533	17.4766	181.75	180.49	0.0306707	16.3444	17.6969	15.753	0
9	2017	41.4992	46848	465	1.00748	0	0	0	0	0	1	0	9.2232	2.4706	1.60038	2.25806	3.1748		0.076903	0	1	0	0	0	0	0.065269	0.808688	0.113204	0.695484	0.825939	0.034089	0.107389	3	0.414992	2.51626	24	37580.9	36	9279.85	2.77004	0.336104	19.2375	220.8	144.87	0.0313481	18.2601	20.0072	19.6366	0
9	2018	42.1192	48679	228	2.13504	0	0	0	0	0	1	0	9.89447	2.3676	1.8819	54.386	2.74271		0.185483	0	1	0	0	0	0	0.133158	1.74987	0.31864	1.43123	0.583618	0.03131	0.249084	6	0.421192	2.67853	24	37914	34	1754.79	2.70514	0.357276	20.4178	246.32	187.24	0.0330528	20.7846	20.4918	17.4428	0
10	2004	28.5072	20565	360.82	0.569952	0	0	0	0	0	1	0	9.02779	2.138	0.767564	2.27421	7.95046		0.030927	0	0	0	0	0	0	0.050441	0.497034	0.027632	0.469403	0.761092	0.02231	-0.031556	0	0.285072	1.98387	16	25712.4	23	2013.15	3.57251	0.347773		0	0.08	0.0257543	11.6654	12.0064	12.7624	0
10	2005	26.54	8077	361.28	0.223566	0	0	0	0	0	1	0	9.09973	2.1256	0.637402	2.85269	7.42544		0.027143	0	0	0	0	0	0	0.01932	0.18988	0.022143	0.167737	0.757679	0.020816	-0.058869	0	0.2654	1.85016	15	23939.5	23	2388.35	3.03834	0.354181		0.1	0	0.0196035	11.5736	11.7636	12.2944	0
10	2006	27.9812	8597	363.71	0.23637	0	0	0	0	0	1	0	9.14541	2.1203	0.663319	2.92753	6.88306		0.026691	0	0	0	0	0	0	0.021583	0.19697	0.02359	0.17338	0.532423	0.023138	-0.075002	1	0.279812	1.91859	16	25393.7	24	2685.2	2.9011	0.383053		0.08	0.03	0.0117277	13.2331	13.1856	11.3836	0
10	2007	29.1384	11449	366.89	0.312055	0	0	0	0	0	1	0	9.26094	2.1052	0.642821	4.11287	7.27889		0.028847	0	0	0	0	0	0	0.02374	0.270599	0.032544	0.238055	0.337884	0.0244	0.292053	1	0.291384	1.77479	17	26352.3	25	3281.09	3.16438	0.39773	10.2653	3.97	0.55	0.0440451	12.2268	12.8681	14.1487	0
10	2008	32.5528	16979	369.38	0.459662	0	0	0	0	0	1	0	9.41786	2.0983	0.602468	4.94894	6.69237		0.030172	0	0	0	0	0	0	0.02959	0.400346	0.027018	0.373328	0.744027	0.026581	0.231995	2	0.325528	2.08003	16	29370.5	29	3399.74	3.29923	0.439136	13.8798	17.33	7.19	0.0339143	15.5684	14.6071	15.9558	0
10	2009	30.8966	17617	371.91	0.47369	0	0	0	0	0	1	0	9.38248	2.1857	0.787513	5.44191	5.85932		0.033655	1	0	0	0	0	0	0.032857	0.397058	0.025544	0.371515	0.457338	0.026751	0.198705	0	0.308966	2.15071	16	28011.5	27	3668.91	4.59832	0.440092	16.1107	33.74	21.26	0.0332036	13.9739	14.1618	13.1403	0
10	2010	35.124	17822	372.96	0.477853	0	0	0	0	0	1	0	9.43518	2.176	0.739405	6.83486	5.70138		0.035548	1	0	0	0	0	0	0.027912	0.409722	0.025392	0.384331	0.525597	0.027605	0.160767	1	0.35124	2.15826	20	31682.6	28	4980.49	3.34733	0.190732	20.3	6.43	10.96	0.0302362	14.4296	17.3161	16.0597	0
10	2011	31.6076	17340	374.3	0.463265	0	0	0	0	0	1	0	9.5572	2.1519	0.772937	9.0798	5.74034		0.039134	1	0	0	0	0	0	0.025407	0.395912	0.02677	0.369142	0.467577	0.028695	0.187359	0	0.316076	1.92819	16	28472.8	28	5518.84	3.37143	0.186576	25.1	26.22	4.63	0.0281388	14.1656	14.2241	13.6526	0
10	2012	34.1312	19859	376.9	0.526904	0	0	0	0	0	1	0	9.54259	2.1575	0.821747	10.8782	5.01246		0.041551	1	0	0	0	0	0	0.022261	0.448952	0.027275	0.421677	0.508532	0.029167	0.167453	0	0.341312	2.22232	18	30841.9	31	4239.59	3.37288	0.206201	33.28	57.38	26.54	0.0223358	13.6668	14.1337	14.246	0
10	2013	35.5278	22108	378.1	0.584713	0	0	0	0	0	1	0	9.53814	2.1584	0.871629	10.8437	4.85987		0.046987	1	0	0	0	0	0	0.025152	0.472071	0.047844	0.424226	0.706485	0.040594	0.243332	3	0.355278	2.38239	20	32159.4	30	5450.45	2.99922	0.232487	32.8	94.57	46.79	0.0238262	15.688	17.3376	14.528	0
10	2014	38.59	26635	380.7	0.699632	0	0	0	0	0	1	0	9.51357	2.1637	0.966038	12.083	5.27897		0.053778	1	0	0	0	0	0	0.026162	0.56861	0.077883	0.490728	0.556314	0.037229	0.16672	0	0.3859	2.69269	22	34824.7	32	6532.14	2.92936	0.253813	15.5554	136.03	66.54	0.0389691	16.0878	17.7163	16.7515	0
10	2015	37.03	32029	382.35	0.837688	0	0	0	0	0	1	0	9.4532	2.1848	1.10099	12.8155	4.64465		0.059385	1	0	0	0	0	0	0.03455	0.689525	0.082385	0.60714	0.723549	0.035538	0.119298	5	0.3703	2.47038	19	33543.6	33	6861.3	2.88843	0.270844	16.2798	182.63	89.39	0.0288305	17.4693	16.4006	17.093	0
10	2016	38.5632	37509	383	0.979347	0	0	0	0	0	1	0	9.44236	2.2115	1.15167	17.4935	4.736		0.063848	1	0	0	0	0	0	0.04376	0.754256	0.091906	0.66235	0.74744	0.034438	0.265145	6	0.385632	2.57714	20	34854.3	35	8260.14	2.84524	0.289303	17.5502	196.38	73.16	0.0522149	18.3414	16.7665	16.758	0
10	2017	41.1144	39697	380	1.04466	0	0	0	0	0	1	0	9.75684	2.5203	0.916697	19.4737	6.19191		0.06932	1	0	0	0	0	0	0.056895	0.826237	0.11229	0.713947	0.726962	0.038447	0.211419	4	0.411144	2.50987	24	37298.4	33	8255.89	2.79302	0.31843	19.1325	206.86	82.57	0.0448016	18.4859	17.1237	19.7863	0
10	2018	43.4188	43978	381	1.15428	0	0	0	0	0	1	0	9.34449	2.2763	1.48755	25.1968	3.92801		0.073841	1	0	0	0	0	0	0.059501	0.94811	0.142467	0.805643	0.488055	0.040847	0.239428	7	0.434188	2.65237	24	39174.8	36	1721.66	2.73575	0.348133	20.8443	269.26	107.17	0.0603413	19.4872	21.2791	20.3005	0
11	2004	27.648	26633	679.36	0.392031	0	0	0	0	0	1	0	9.34091	2.1784	0.589198	3.21765	15.4207		0.032381	0	0	0	0	0	1	0.114873	0.263351	0.02704	0.236311	0.174061	0.020743	0.025694	0	0.27648	1.79109	15	25129	23	2003.24	2.44308	0.323515		0.45	0.02	0.0506513	11.6359	11.5947	11.9152	0
11	2005	27.655	16787	684.75	0.245155	0	0	0	0	0	1	0	9.6041	2.2266	0.397296	2.39185	17.9577		0.035341	0	0	0	0	0	1	0.066784	0.16866	0.020416	0.148244	0.25256	0.017476	0.008839	0	0.27655	1.79014	14	24954.7	24	2212.23	2.5965	0.348086		0.2	0	0.0393683	11.4611	11.8056	13.1627	0
11	2006	30.9088	14609	690.85	0.211464	0	0	0	0	0	1	0	9.60064	2.2358	0.351943	2.29834	15.9021		0.03749	0	0	0	0	0	1	0.059217	0.144619	0.017934	0.126685	0.525597	0.022068	-0.019692	0	0.309088	1.89347	16	28104.3	28	2458.91	2.70701	0.365069		0.25	0.05	0.0342475	14.4421	15.43	15.1416	0
11	2007	32.4	16555	700.2	0.236432	0	0	0	0	0	1	0	9.58817	2.2547	0.321458	2.95488	14.57		0.039643	0	0	0	0	0	1	0.053956	0.173636	0.022622	0.151014	0.433447	0.022193	0.235928	0	0.324	2.23191	17	29374.9	28	2751.76	2.80094	0.389699	8.9382	8.07	0.13	0.0938306	14.6186	13.9514	16.0506	0
11	2008	30.436	26985	710.1	0.380017	0	0	0	0	0	1	0	9.63992	2.2603	0.294798	4.53097	13.7304		0.042703	0	0	0	0	0	1	0.0634	0.298775	0.02211	0.276665	0.259386	0.024475	0.200624	2	0.30436	2.04551	18	27479.1	27	3017.96	2.92388	0.405344	12.1802	72.07	18.34	0.0869389	14.8403	12.2316	12.9636	0
11	2009	34.133	27718	717.5	0.386314	0	0	0	0	0	1	0	9.58812	2.2773	0.394946	5.7493	11.4334		0.044223	0	0	0	0	0	1	0.062244	0.30892	0.023791	0.285129	0.300341	0.025445	0.159884	0	0.34133	2.26633	20	30958.8	27	3521.59	2.68052	0.44201	11.265	62.12	21.45	0.0750972	15.7193	15.8602	14.6246	0
11	2010	30.456	23507	730.89	0.321622	0	0	0	0	0	1	0	9.66996	2.2644	0.614285	6.93694	10.3368		0.044891	0	0	0	0	0	1	0.061555	0.240529	0.025763	0.214766	0.395905	0.026545	0.113891	0	0.30456	2.07274	18	27570.2	25	4992.95	2.91534	0.45023	23.72	96.82	25.16	0.0789714	14.1304	14.3822	13.5002	0
11	2011	33.418	29312	734.8	0.398911	0	0	0	0	0	1	0	9.73334	2.2456	0.421021	8.5551	9.77943		0.050626	0	0	0	0	0	1	0.070686	0.309281	0.030063	0.279219	0.511945	0.021614	0.056351	1	0.33418	2.18771	20	30170.1	29	5332.66	2.80963	0.191302	27.13	107.67	20.35	0.0403003	16.6398	14.744	16.0249	0
11	2012	35.9488	34278	744.4	0.460478	0	0	0	0	0	1	0	9.7289	2.2471	0.449703	8.32718	9.02648		0.050725	0	0	0	0	0	1	0.062063	0.371051	0.030226	0.340825	0.535836	0.020611	0.088832	2	0.359488	2.29957	18	32436.3	32	5886.41	2.76883	0.189128	28.73	137.7	88.23	0.0562453	16.5677	17.3482	15.728	0
11	2013	39.3888	39568	754.3	0.524566	0	0	0	0	0	1	0	9.70978	2.2695	0.519726	11.0036	8.54963		0.051057	0	0	0	0	0	1	0.102903	0.352327	0.041575	0.310752	0.604096	0.018702	0.14571	1	0.393888	2.56405	20	35722.3	32	7132.06	2.6059	0.220373	32.71	172.73	87.26	0.0610248	18.675	16.0442	16.153	0
11	2014	38.6172	46622	768.4	0.606741	0	0	0	0	0	1	0	9.65881	2.2775	0.588208	11.9729	8.21827		0.052811	0	0	0	0	0	1	0.129334	0.404867	0.051666	0.353201	0.761092	0.018311	0.326536	1	0.386172	2.33684	21	34783.6	32	7712.14	2.28964	0.228018	15.5607	184.49	65.24	0.133084	16.8039	18.9286	16.2281	0
11	2015	36.729	54274	774.36	0.700889	0	0	0	0	0	1	0	9.6411	2.3118	0.642179	13.3013	6.84907		0.055546	0	0	0	0	0	1	0.128093	0.513069	0.064311	0.448758	0.774744	0.016971	0.078063	4	0.36729	2.35161	19	33127.5	32	8161.33	2.53634	0.248295	16.2326	262.37	181.41	0.054027	17.6277	18.1067	15.6693	0
11	2016	39.6936	70511	780	0.903987	0	0	0	0	0	1	0	9.6329	2.3299	0.698151	18.718	7.02059		0.057947	0	0	0	0	0	1	0.160744	0.658795	0.08282	0.575974	0.453925	0.05119	0.344262	6	0.396936	2.59604	23	35854.5	34	8811.03	2.52249	0.268483	17.7855	277.09	107.84	0.159938	18.267	16.4558	16.0041	0
11	2017	38.85	82125	778	1.05559	0	0	0	0	0	1	0	9.36096	2.4755	0.971377	22.8792	5.23362		0.075968	0	0	0	0	0	1	0.223393	0.733085	0.093072	0.640013	0.692833	0.055265	0.354976	7	0.3885	2.58217	20	35239.1	33	9666.11	2.51104	0.290313	18.6068	312.7	90.31	0.150866	16.1923	16.2766	18.9479	0
11	2018	38.5396	89542	780	1.14797	0	0	0	0	0	1	0	9.53688	2.4202	0.811879	27.4359	5.90824		0.044945	0	0	0	0	0	1	0.232756	0.82209	0.09609	0.726	0.631399	0.048159	0.431035	3	0.385396	2.38949	23	34812.7	33	2263.15	2.48062	0.318256	19.5456	344.57	198.21	0.165083	15.6243	19.0467	18.1668	0
12	2004	27.6	24069	389.82	0.617439	0	0	0	0	0	1	1	9.64955	2.1555	0.595474	6.0431	15.2578		0.071735	0	0	0	0	0	0	0.205659	0.398492	0.038402	0.360089	0.74744	0.03215	0.068849	0	0.276	1.80592	15	24965.7	23	2374.24	2.12333	0.302898		0.09	0.02	0.0495226	11.9262	12.5966	11.7452	0
12	2005	29.63	16258	391.57	0.4152	0	0	0	0	0	1	1	9.564	2.1347	0.628399	3.82052	12.9474		0.075881	0	0	0	0	0	0	0.107465	0.29563	0.034426	0.261205	0.075085	0.028962	0.056472	0	0.2963	1.81309	18	26847.2	26	2702.04	2.19974	0.333903		0.1	0	0.0441468	14.6799	12.7954	13.5276	0
12	2006	28.6156	12462	395.7	0.314936	0	0	0	0	0	1	1	9.59486	2.1478	0.655492	4.36955	12.0147		0.076582	0	0	0	0	0	0	0.081248	0.224311	0.034774	0.189537	0.788396	0.028962	0.028387	1	0.286156	1.80232	16	26012.3	25	2895.14	2.25596	0.344502		0.06	0.01	0.0466002	13.5383	11.4502	12.986	0
12	2007	28.3284	14518	401.86	0.36127	0	0	0	0	0	1	1	9.63794	2.1698	0.690872	5.69641	10.5016		0.07682	0	0	0	0	0	0	0.080874	0.269347	0.038222	0.231125	0.078498	0.033061	0.65391	0	0.283284	1.74064	16	25630.2	25	3302.17	2.46633	0.358684	5.7794	1.95	0.15	0.139149	13.4192	12.5784	13.3962	0
12	2008	31.3488	24933	408.28	0.610684	0	0	0	0	0	1	1	9.7035	2.1876	0.697086	7.59763	9.86873		0.07717	0	0	0	0	0	0	0.099858	0.492138	0.055085	0.437053	0.686007	0.049483	0.544464	2	0.313488	2.13347	17	28235	28	3585.87	2.61836	0.397251	8.1674	35.1	11.46	0.104456	15.6202	13.2248	13.8518	0
12	2009	33.205	23118	413.33	0.559311	0	0	0	0	0	1	1	9.68874	2.2246	0.913249	9.69942	8.68331		0.079038	0	0	0	0	0	0	0.101444	0.43602	0.045	0.391019	0.501706	0.044746	0.643223	1	0.33205	2.17161	18	30149.2	28	3846.68	1.98347	0.421251	18.5044	49.73	17.26	0.140769	13.5204	14.9595	13.4208	0
12	2010	31.284	22352	419.02	0.533435	0	0	0	0	0	1	1	9.73735	2.2311	0.862189	12.5304	7.52116		0.0834	0	0	0	0	0	0	0.114983	0.391032	0.03217	0.358861	0.638225	0.042436	0.522655	1	0.31284	2.00787	18	28156.6	27	6011.87	2.57952	0.42878	18.71	54.21	20.03	0.132553	15.464	13.6811	15.4934	0
12	2011	33.4676	24860	424.9	0.585079	0	0	0	0	0	1	1	9.80839	2.2403	0.953004	16.3087	7.06928		0.087612	0	0	0	0	0	0	0.097152	0.46145	0.037091	0.424359	0.542662	0.040476	0.48466	0	0.334676	2.19209	19	30373.4	30	6760.65	2.41606	0.455656	19.14	58.4	7.81	0.136389	14.8794	15.3201	13.9409	0
12	2012	33.9648	25077	433.2	0.578878	0	0	0	0	0	1	1	9.82086	2.239	1.00962	17.7747	6.69431		0.091337	0	1	0	0	0	0	0.075577	0.474377	0.03825	0.436127	0.580205	0.052019	0.522987	0	0.339648	2.19868	20	30799.1	27	8021.6	2.38078	0.184186	24.21	87.55	43.64	0.138445	14.8151	14.613	16.1757	0
12	2013	34.3728	30040	422.4	0.711174	0	0	0	0	0	1	1	9.85098	2.2692	1.13656	19.8864	6.64475		0.091174	0	1	0	0	0	0	0.128859	0.533783	0.046875	0.486908	0.34471	0.056492	0.443721	3	0.343728	2.08096	17	31078	28	9941.56	2.46609	0.193319	40.25	114	49.96	0.149183	14.1527	17.051	16.8795	0
12	2014	37.7604	39493	450.4	0.876843	0	0	0	0	0	1	1	9.82834	2.3307	1.16147	20.2043	7.19302		0.095683	0	1	0	0	0	0	0.182616	0.626865	0.077442	0.549423	0.713311	0.056497	0.424337	5	0.377604	2.40802	22	34245.9	32	10650.2	2.08506	0.220269	15.4022	104.7	91.34	0.150727	16.3661	17.9736	15.2186	0
12	2015	37.268	50143	461.13	1.08739	0	0	0	0	0	1	1	9.86509	2.3875	1.34421	21.9027	5.13309		0.0964	0	1	0	0	0	0	0.183506	0.825646	0.102184	0.723462	0.778157	0.059895	0.397045	10	0.37268	2.59426	19	33672.6	32	11231.3	2.4261	0.231613	16.3185	125.01	306.99	0.169692	18.157	18.2729	15.3928	0
12	2016	41.1264	63295	470	1.3467	0	0	0	0	0	1	1	9.86959	2.4127	1.81253	25.5319	5.3179		0.095499	0	1	0	0	0	0	0.219809	0.987234	0.141745	0.845489	0.716724	0.057233	0.752062	9	0.411264	2.58216	24	37146.6	34	12198.9	2.42426	0.256679	18.1357	187.02	140.3	0	19.1986	20.0915	18.6405	0
12	2017	43.5416	69824	474	1.47308	0	0	0	0	0	1	1	9.18051	2.5701	3.95795	34.5992	2.51492		0.131235	0	1	0	0	0	0	0.191371	1.13601	0.179008	0.957004	0.812287	0.06327	0.641896	9	0.435416	2.86991	24	39456.4	39	13330.6	2.41971	0.283966	19.8883	120.97	69.1	0.247228	17.4393	17.8211	17.9134	0
12	2018	42.18	73680	477	1.54465	0	0	0	0	0	1	1	9.86077	2.5073	2.00709	40.4612	5.01043		0.068556	0	1	0	0	0	0	0.144444	1.29098	0.182998	1.10799	0.658703	0.033383	0.578502	2	0.4218	2.57176	23	38022.4	37	1546.78	2.39757	0.29947	20.4363	153.07	114.17	0.256286	17.9695	20.4489	20.7192	0
13	2004	24.2976	15034	414.27	0.362903	0	0	0	0	0	1	0	9.34462	2.1141	0.591484	3.47044	16.3042		0.071506	0	0	0	0	0	1	0.090979	0.261279	0.018008	0.243271	0.313993	0.024357	0.000118	1	0.242976	1.67129	13	22007.3	20	1702.57	2.4152	0.280608		0.12	0.02	0.0138624	11.8954	10.568	10.4805	0
13	2005	29.795	7136	417.63	0.170869	0	0	0	0	0	1	0	9.32112	2.1217	0.541701	2.51076	13.2238		0.071571	0	0	0	0	0	1	0.047362	0.115988	0.011805	0.104183	0.546075	0.024413	-0.049272	0	0.29795	1.82849	17	26859.9	25	1902.02	2.53241	0.314779		0.2	0	0.00879571	12.2073	14.61	12.5875	0
13	2006	29.2084	6607	422.59	0.156345	0	0	0	0	0	1	0	9.24067	2.1214	0.559211	2.91008	12.4156		0.071322	0	0	0	0	0	1	0.042429	0.107835	0.0124	0.095435	0.31058	0.024254	-0.04496	0	0.292084	1.95282	16	26413.8	26	1954.08	2.75235	0.322956		0.29	0.22	0.00867171	11.9401	13.2881	12.0821	0
13	2007	31.7196	10204	427.18	0.238869	0	0	0	0	0	1	0	9.11751	2.1538	0.59098	4.01709	10.0463		0.076666	0	0	0	0	0	1	0.04532	0.186128	0.016574	0.169554	0.245734	0.02787	0.193453	0	0.317196	1.96484	19	28726.8	28	2203.83	3.12347	0.355412	5.5895	11.76	0.64	0.0163644	15.757	13.9024	15.7599	0
13	2008	28.3696	24368	432.51	0.563409	0	0	0	0	0	1	0	9.13963	2.1627	0.488523	4.77242	9.49155		0.081214	0	0	0	0	0	1	0.09209	0.450163	0.021988	0.428175	0.269625	0.029048	0.204314	2	0.283696	1.86564	17	25548.5	25	2399.16	3.28422	0.370329	7.173	33.31	8.39	0.017083	12.1308	11.3859	12.0724	0
13	2009	31.1344	15441	436.27	0.353932	0	0	0	0	0	1	0	9.06961	2.115	0.566815	6.57334	7.21264		0.079162	0	0	0	0	0	1	0.075916	0.251817	0.021134	0.230683	0.238908	0.030019	0.15026	1	0.311344	2.12922	18	28253.8	27	2775.89	3.70572	0.396419	11.8944	30.39	31.13	0.0182482	15.466	15.523	12.7514	0
13	2010	34.62	14799	440.2	0.336188	0	0	0	0	0	1	0	9.14099	2.0991	1.09585	8.58455	6.97439		0.08059	0	0	0	0	0	1	0.067855	0.242572	0.022694	0.219877	0.703072	0.02983	0.14461	1	0.3462	2.35825	20	31255.4	31	4208.54	3.3238	0.417964	14.28	46.76	16.68	0.0222216	13.9764	14.3735	15.5253	0
13	2011	32.3082	18644	441.6	0.422192	0	0	0	0	0	1	0	9.21916	2.0986	0.617846	10.8261	6.7609		0.083918	0	0	0	0	0	1	0.071467	0.310598	0.027332	0.283265	0.293515	0.022255	0.097543	0	0.323082	1.94741	18	29137.1	29	4652.77	3.08235	0.437011	16.62	51.77	16.14	0.00833451	14.0667	13.8596	15.6743	0
13	2012	37.3568	22646	442.4	0.51189	0	0	0	0	0	1	0	9.22618	2.1088	0.698413	12.2062	6.28711		0.076345	0	0	0	0	0	1	0.091795	0.3592	0.028051	0.331148	0.569966	0.020275	0.091426	0	0.373568	2.56062	21	33701.6	31	4470.26	3.00049	0.461465	17.11	78.34	33.61	0.0090855	15.5401	15.1598	15.2871	0
13	2013	38.5506	29086	447.5	0.649966	0	0	0	0	0	1	0	9.19684	2.1638	0.832261	12.7374	5.76744		0.077812	0	0	0	0	0	1	0.150682	0.358324	0.03533	0.322994	0.354949	0.024662	0.077216	0	0.385506	2.44685	23	35015.1	34	6386.14	2.47953	0.194735	25.02	106.09	80.81	0.00958573	17.3832	15.9199	17.3189	0
13	2014	39.9976	35531	452.6	0.785042	0	0	0	0	0	1	0	9.18501	2.2316	0.934245	14.1405	4.73724		0.110509	0	0	0	0	0	1	0.186169	0.445073	0.058352	0.386721	0.105802	0.02498	0.040574	1	0.399976	2.78431	24	36026.1	34	7055	2.42029	0.201312	15.8546	123.76	38.21	0.00453757	18.5901	17.9153	16.5378	0
13	2015	38.57	40522	452.26	0.895989	0	0	0	0	0	1	0	9.17759	2.2614	1.05258	15.92	4.53653		0.047018	0	0	0	0	0	1	0.182262	0.616592	0.067439	0.549153	0.313993	0.024679	0.058702	7	0.3857	2.67857	21	34783.7	34	7860.14	2.39369	0.214413	16.5515	179.37	75.43	0.00998051	16.8763	16.6549	16.027	0
13	2016	39.4632	52455	455	1.15286	0	0	0	0	0	1	0	9.25723	2.2698	1.02719	20.2198	4.6905		0.048912	0	0	0	0	0	1	0.237077	0.786154	0.090154	0.696	0.119454	0.023951	0.201473	7	0.394632	2.58421	21	35804.2	34	8694.05	2.3624	0.238877	17.7348	232.35	50.8	0.0150884	19.5011	16.2142	19.4881	0
13	2017	38.3172	60765	454	1.33844	0	0	0	0	0	1	0	9.26226	2.4399	1.12176	24.2291	5.10642		0.076099	0	0	0	0	0	1	0.273238	0.945022	0.111894	0.833128	0.358362	0.02521	0.467456	13	0.383172	2.63132	22	34854.6	32	9668.17	2.34009	0.2526	18.5032	238.52	74.69	0.0330505	16.1802	16.5477	16.8691	0
13	2018	43.3428	56870	455	1.24989	0	0	0	0	0	1	0	9.21778	2.3326	1.22098	27.9121	4.33924		0.082945	0	0	0	0	0	1	0.229604	0.912549	0.125231	0.787319	0.491468	0.023127	0.589488	5	0.433428	2.79288	24	39379.5	39	2425.67	2.30017	0.27708	20.8174	290.9	99.35	0.0457455	18.7141	20.5597	20.066	0
14	2004	14.4192	21960	331.94	0.661565	1	0	0	1	0	0	1	9.86763	2.3872	3.0489	10.0232	11.1998	2010	0.130511	0	0	0	1	0	1	0.047689	0.576158	0.083569	0.492589	0.733788	0.050479	-0.005855	0	0.144192	0.913471	8	13088.6	13	2599.56	2.39944	0.217262		0	0	0.105538	6.53204	6.15051	5.93783	0
14	2005	16.145	27523	340.39	0.808572	1	0	0	1	0	0	1	10.0672	2.4862	2.31664	11.9394	12.4328	2010	0.077728	0	0	0	1	0	1	0.050354	0.717295	0.098593	0.618702	0.856655	0.052639	0.015168	0	0.16145	1.11084	9	14624.5	13	2824.39	2.36265	0.235369		0	0	0.116196	6.96915	6.68177	6.68613	0
14	2006	19.0372	24366	348.82	0.698526	1	0	0	1	0	0	1	10.0494	2.4924	2.28417	13.4414	10.6226	2010	0.081835	0	0	0	1	0	1	0.043117	0.622585	0.11665	0.505934	0.829352	0.052746	0.03201	8	0.190372	1.20637	11	17172.6	16	3188.1	2.36809	0.279588		0.03	0	0.121645	8.6012	9.40914	8.91531	0
14	2007	16.6914	47593	355.31	1.33948	1	0	0	1	0	0	1	10.1115	2.4564	2.02737	15.3484	8.05469	2010	0.071084	0	0	0	1	0	1	0.066759	1.22738	0.157356	1.07002	0.863481	0.052305	1.00169	6	0.166914	1.15429	9	15181.5	15	3606.33	2.44922	0.280891	5.69	1.76	0	0.845075	8.11102	6.74383	6.69659	0
14	2008	22.3328	28794	360.23	0.799323	1	0	0	1	0	0	1	10.1624	2.4666	1.9936	18.1593	9.60441	2010	0.082697	0	0	0	1	0	1	0.03681	0.723149	0.132887	0.590262	0.8157	0.05196	1.2505	2	0.223328	1.46467	11	20099.8	19	3684.77	2.37227	0.325562	6.97	5.33	0.7	1.0731	11.1206	10.2217	10.2206	0
14	2009	19.7316	35730	365.12	0.978582	1	0	0	1	0	0	1	10.1104	2.5258	2.68985	23.0602	9.66349	2010	0.103343	1	0	0	1	0	1	0.042616	0.876424	0.148444	0.72798	0.938567	0.051039	1.09315	4	0.197316	1.24283	11	17827.1	16	3877.03	2.26057	0.329023	7.27	0.47	2.99	0.92617	8.80167	9.26063	9.27109	0
14	2010	23.76	35255	365.5	0.964569	1	1	1	1	0	0	1	10.1486	2.5169	1.34236	26.2418	9.37615	2010	0.115719	1	0	0	1	0	1	0.030315	0.880219	0.181094	0.699125	0.866894	0.050331	1.19107	1	0.2376	1.45817	13	21573.7	20	5881.62	2.24043	0.361984	8.81	1.89	8.37	1.19074	9.59334	10.8491	9.77368	0.0229001
14	2011	23.0764	36652	365	1.00416	1	1	1	1	0	0	1	10.2157	2.5111	2.71973	30.5238	8.692	2010	0.124455	1	0	0	1	0	1	0.030082	0.913123	0.215808	0.697315	0.812287	0.054654	1.59535	7	0.230764	1.44064	14	20941.7	20	6547.69	2.24002	0.382674	11.24	7.37	5.93	1.6286	10.0255	10.2632	11.0774	0.0162466
14	2012	22.5984	37988	365.8	1.03849	1	1	1	1	0	0	1	10.2432	2.5208	2.75855	33.6249	8.33118	2010	0.139633	1	1	0	1	0	1	0.026955	0.944478	0.17988	0.764598	0.825939	0.044541	1.75574	3	0.225984	1.5373	13	20442.9	20	8741.74	2.21419	0.402011	18.21	11.18	3.43	1.75724	10.2757	10.2357	9.09902	0.00937671
14	2013	21.5622	38406	367.5	1.04506	1	1	1	1	0	0	1	10.2067	2.532	2.94747	36.1905	7.56128	2010	0.14788	1	1	0	1	0	1	0.024272	0.954912	0.138803	0.816109	0.894198	0.061324	1.81437	1	0.215622	1.36394	11	19469.9	19	9441.84	2.10066	0.417439	17.57	12.66	12.17	1.70926	8.92999	10.0247	8.97936	0.0331156
14	2014	20.8284	47525	369.7	1.2855	1	1	1	1	0	0	1	10.177	2.5695	3.13909	40.8439	7.84364	2010	0.174858	1	1	0	1	0	1	0.023884	1.17593	0.184907	0.99102	0.883959	0.054304	2.27022	3	0.208284	1.39398	12	18931.5	18	10121.9	2.04249	0.141476	14.1689	15.88	17.3	2.14814	9.64501	9.42048	8.38968	0.0467947
14	2015	27.188	51513	367.39	1.40213	1	1	1	1	0	0	1	10.1928	2.5999	3.30035	35.1125	6.51286	2010	0.231919	1	1	0	1	0	1	0.030621	1.29277	0.214431	1.07834	0.87372	0.058563	1.65312	7	0.27188	1.63933	15	24724	24	10926.3	2.03486	0.168564	15.374	15.35	15.99	1.4651	12.5973	13.476	11.2496	0.0435232
14	2016	26.676	67587	370	1.82668	1	1	1	1	0	0	1	10.1969	2.6126	3.41837	36.4865	6.96967	2010	0.224857	1	1	0	1	0	1	0.046108	1.67081	0.376	1.29481	0.883959	0.055835	1.18442	3	0.26676	1.83902	14	24043.3	24	11543.3	2.03084	0.192965	16.3508	17.61	22.39	0.23858	11.8231	11.7468	11.1218	0.0605135
14	2017	26.603	84941	369	2.30192	1	1	1	1	0	0	1	10.2673	2.6237	3.35295	38.2114	7.0601	2010	0.241688	1	1	0	1	0	1	0.061518	2.11659	0.530136	1.58645	0.846416	0.055791	2.23531	9	0.26603	1.64798	15	24038.9	22	12362.3	2.01789	0.203314	17.3476	26.78	24.53	0.349072	11.841	12.783	12.7785	0.066477
14	2018	23.1268	95702	373	2.56574	1	1	1	1	0	0	1	10.3296	2.6086	3.21581	52.815	7.16087	2010	0.271717	1	1	0	1	0	1	0.062788	2.37721	0.502386	1.87483	0.853242	0.060637	2.69053	5	0.231268	1.48118	13	20843.5	19	1103.69	1.99715	0.217064	18.2251	32.53	16.03	0.459909	10.254	10.1557	10.1804	0.0429759
15	2004	17.688	5975	299.68	0.199379	0	0	0	0	0	0	0	9.22704	2.2816	0.661023	3.67058	8.2419		0.034967	0	0	0	0	0	0	0.017819	0.174453	0.023425	0.151028	0.197952	0.016189	0.000611	0	0.17688	1.16371	9	15933.4	16	1383.23	3.29693	0.211499		0	0	0.0206588	7.65537	8.67596	8.61936	0
15	2005	16.005	6661	299.49	0.222411	0	0	0	0	0	0	0	9.31457	2.343	0.596693	5.59585	7.89435		0.031019	0	0	0	0	0	0	0.022138	0.190324	0.026846	0.163478	0.238908	0.02073	-0.068238	0	0.16005	1.0728	9	14455.9	14	1274.4	3.53483	0.212459		0	0	0.011834	6.41256	7.00075	7.44889	0
15	2006	16.8428	12567	305.85	0.410888	0	0	0	0	0	0	0	9.2658	2.3592	0.630679	5.79117	7.15722		0.038161	0	0	0	0	0	0	0.035377	0.371326	0.03675	0.334576	0.156997	0.021326	-0.070211	1	0.168428	1.17805	9	15325.7	15	1715.32	3.63823	0.242538		4.56	0	0.0028067	7.27491	7.92016	7.35845	0
15	2007	19.8558	23780	309.42	0.768535	0	0	0	0	0	0	0	9.3111	2.362	0.662084	6.31834	6.58221		0.044367	0	0	0	0	0	0	0.056816	0.712074	0.056428	0.655646	0.375427	0.021866	0.239752	2	0.198558	1.29724	11	17954	16	2004.01	3.75833	0.274089	5.72	2.89	0.37	0.00819744	9.61497	9.05226	9.52423	0
15	2008	18.2	13485	312	0.432211	0	0	0	0	0	0	0	9.35946	2.364	0.644216	6.2159	5.73698		0.050387	0	0	0	0	0	0	0.032115	0.359391	0.042308	0.317083	0.395905	0.024576	0.21471	0	0.182	1.26679	10	16442.8	15	2025.18	4.0596	0.293111	7.36	9.4	2.66	0.00771414	8.71543	8.80425	8.01528	0
15	2009	21.7906	15073	315.6	0.477598	0	0	0	0	0	0	0	9.30387	2.4187	0.765575	7.69918	5.36618		0.058643	0	0	0	0	0	0	0.031876	0.407731	0.047053	0.360678	0.170649	0.022819	0.147816	2	0.217906	1.35965	12	19787.3	20	2469.82	4.01901	0.316858	9.02	6.32	8.25	0.00647232	9.04833	9.67437	9.7988	0
15	2010	22.806	15882	317.51	0.500205	0	0	0	0	0	0	0	9.3513	2.4089	1.35856	7.75339	5.24126		0.082452	0	0	0	0	0	0	0.025858	0.448332	0.046487	0.401846	0.481229	0.023029	0.169256	0	0.22806	1.4093	12	20549.9	19	3831.72	3.9161	0.351774	12.24	11.67	15.02	0.00600382	10.9508	11.3033	11.2278	0
15	2011	23.5786	16683	318.9	0.523142	0	0	0	0	0	0	0	9.44815	2.3825	0.780862	9.7239	4.98541		0.093828	0	0	0	0	0	0	0.023863	0.465162	0.061336	0.403826	0.37884	0.023333	0.152094	2	0.235786	1.62143	13	21387.2	20	4211.64	3.78603	0.372434	14.1	28.52	9.45	0.0061646	10.0942	10.1188	11.4606	0
15	2012	22.016	16257	319.4	0.508986	0	0	0	0	0	0	0	9.46991	2.3862	0.827282	13.1497	4.99252		0.090282	0	0	0	0	0	0	0.017376	0.455291	0.047527	0.407765	0.023891	0.024439	0.136748	5	0.22016	1.47628	13	19850.5	19	4992.8	3.78669	0.37815	15.72	44.35	19.43	0.00514904	10.3442	10.41	10.403	0
15	2013	22.4994	16698	337.5	0.494756	0	0	0	0	0	0	0	9.37796	2.4159	0.982837	14.8148	4.13331		0.07911	0	1	0	0	0	0	0.013215	0.438133	0.030607	0.407526	0.232082	0.022796	0.097584	1	0.224994	1.37512	12	20386.5	19	5451.75	3.32712	0.398201	19.96	45.06	30.35	0.00480458	10.8949	9.32893	9.515	0
15	2014	21.964	20544	339.2	0.60566	0	0	0	0	0	0	0	9.33614	2.4413	1.03101	14.7406	4.51659		0.089047	0	1	0	0	0	0	0.015006	0.547052	0.034198	0.512854	0.573379	0.022628	0.14292	3	0.21964	1.31949	12	19986.6	19	5958.8	3.22867	0.420603	14.1947	50.78	18.3	0.00697879	8.97779	10.9223	10.0604	0
15	2015	27.937	26243	316.22	0.829897	0	0	0	0	0	0	0	9.38854	2.4747	1.12176	16.7605	3.62228		0.10151	0	1	0	0	0	0	0.032414	0.730125	0.043799	0.686326	0.25256	0.023341	0.006498	1	0.27937	1.85027	16	25407.4	23	6289.21	3.21367	0.166674	15.4107	50.34	47.22	0.00289257	13.2785	12.1878	12.2258	0
15	2016	22.32	28372	318	0.892201	0	0	0	0	0	0	0	9.29016	2.5183	1.19489	16.6667	3.5881		0.108285	0	1	0	0	0	0	0.033836	0.78173	0.204308	0.577421	0.467577	0.021049	0.055227	4	0.2232	1.38953	12	20160.1	20	6811.77	3.1974	0.155387	16.2035	54.67	35.97	0.00415827	11.0765	9.66612	9.36012	0
15	2017	25.4782	33970	318	1.06824	0	0	0	0	0	0	0	9.312	2.5855	1.10945	21.0692	3.44483		0.124517	0	1	0	0	0	0	0.054182	0.932579	0.247421	0.685157	0.334471	0.019827	0.2469	6	0.254782	1.60215	15	23091.5	21	7620.45	3.15741	0.176613	17.302	66.45	36.87	0.00908355	10.6438	10.3143	10.3368	0
15	2018	22.9824	39188	318	1.23233	0	0	0	0	0	0	0	9.37274	2.5332	1.08349	24.5283	3.80837		0.127645	0	1	0	0	0	0	0.071006	1.11346	0.330786	0.782673	0.375427	0.017123	0.252417	2	0.229824	1.41123	12	20725.3	19	2633.7	3.08043	0.19591	18.2211	74.08	37.47	0.00917255	9.987	10.8433	10.7263	0
16	2004	17.6688	4880	126.32	0.386321	0	0	0	0	0	0	1	9.39211	2.3326	0.846165	2.11233	9.53376		0.048059	0	0	0	0	0	1	0.04639	0.306444	0.026441	0.280003	0.068259	0.01171	-0.044165	0	0.176688	1.09965	10	15982.1	14	2682.23	2.32703	0.194411		0	0	0.00318486	7.91174	7.45517	8.05044	0
16	2005	19.35	6621	125.88	0.525977	0	0	0	0	0	0	1	9.56672	2.3883	0.73949	4.12718	9.98759		0.046403	0	0	0	0	0	1	0.050207	0.444312	0.044328	0.399984	0.153584	0.011221	-0.045338	0	0.1935	1.27936	11	17457.7	17	3492.07	2.39915	0.218724		0	0	0.00311864	8.07669	8.74581	7.97665	0
16	2006	20.774	5949	127.21	0.467652	0	0	0	0	0	0	1	9.60672	2.3728	0.723315	4.6156	9.26623		0.03024	0	0	0	0	0	1	0.035768	0.40327	0.048817	0.354453	0.56314	0.011042	-0.070043	1	0.20774	1.35216	12	18763.9	18	3750.92	2.44493	0.243599		0.6	0	0.00254393	8.98683	8.54871	8.48576	0
16	2007	21.2598	15047	128.24	1.17335	0	0	0	0	0	0	1	9.60612	2.3717	0.75048	7.17015	8.15181		0.071992	0	0	0	0	0	1	0.07447	1.05139	0.097552	0.953837	0.372014	0.011597	0.492036	0	0.212598	1.38412	11	19193	17	3930.87	2.47163	0.263165	1.76	0.92	2.37	0.0150088	9.04434	8.91083	9.25609	0
16	2008	18.9112	7053	129.34	0.545307	0	0	0	0	0	0	1	9.63371	2.3753	0.726122	9.69986	7.64451		0.080678	0	0	0	0	0	1	0.044611	0.456781	0.051106	0.405675	0.65529	0.009765	0.517683	0	0.189112	1.19061	10	17166.9	16	3892.11	2.45181	0.266376	2.16	1.51	0.46	0.0158954	9.29467	8.2224	8.32793	0
16	2009	20.7176	8113	130.27	0.622783	0	0	0	0	0	0	1	9.6523	2.3952	0.840063	12.2361	7.12111		0.07712	1	0	0	0	0	1	0.037384	0.530514	0.112612	0.417901	0.361775	0.010903	0.46139	0	0.207176	1.39724	11	18689.9	17	4044.93	2.45475	0.302292	2.81	1.51	1.74	0.0135637	8.85822	10.2618	9.67077	0
16	2010	18.528	8740	130.78	0.668298	0	0	0	0	0	0	1	9.75541	2.3748	1.06893	15.0043	7.20478		0.087153	1	0	0	0	0	1	0.034868	0.579523	0.078376	0.501147	0.740614	0.010952	0.458969	0	0.18528	1.19346	10	16839.5	16	5205.15	2.59951	0.30365	3.79	1.41	1.63	0.0240047	8.32834	8.75207	8.36057	0
16	2011	21.948	8978	131.4	0.683257	0	0	0	0	0	0	1	9.86645	2.3736	0.814465	17.2755	7.43423		0.058767	1	0	0	0	0	1	0.031583	0.607458	0.065068	0.54239	0.054607	0.0119	0.40098	0	0.21948	1.48274	12	19812.4	18	5966.81	2.63334	0.346197	5.0	10.37	7.24	0.0237148	9.62398	8.97915	9.51687	0
16	2012	25.4336	7865	132.1	0.595382	0	0	0	0	0	0	1	9.9163	2.3808	0.880748	20.4391	6.79795		0.075316	1	0	0	0	0	1	0.024981	0.513702	0.066465	0.447237	0.47099	0.013768	0.458574	0	0.254336	1.67211	14	22995	23	7710.46	2.50017	0.380725	5.86	16.74	6.58	0.0254694	11.0021	11.569	12.3149	0
16	2013	25.8456	7586	132.7	0.571665	0	0	0	0	0	0	1	9.85321	2.3894	1.00914	21.8538	7.08463		0.080916	1	1	0	0	0	1	0.02321	0.491032	0.033308	0.457724	0.078498	0.015035	0.424004	0	0.258456	1.79704	15	23265	22	7465.42	2.38094	0.389585	5.72	18.72	10.66	0.0256089	11.401	10.4724	11.0717	0
16	2014	21.8144	8805	133.2	0.661036	0	0	0	0	0	0	1	9.78565	2.4179	1.05313	23.2733	7.09508		0.108131	1	1	0	0	0	1	0.032883	0.573949	0.053829	0.52012	0.1843	0.018648	0.356203	2	0.218144	1.38168	12	19715.4	18	6291.82	2.31102	0.402518	14.191	18.26	6.14	0.0209617	10.8431	9.93951	9.11057	0
16	2015	21.973	11870	132.16	0.898154	0	0	0	0	0	0	1	9.69096	2.4684	1.21089	24.2131	5.91501		0.119967	1	1	0	0	0	1	0.058036	0.779056	0.059171	0.719885	0.546075	0.018932	0.17115	3	0.21973	1.36971	11	19825.6	18	8965.8	2.29807	0.422675	15.1949	16.33	17.5	0.013155	10.6393	9.25832	9.35347	0
16	2016	28.7568	12173	133	0.915263	0	0	0	0	0	0	1	9.66296	2.4864	1.19227	27.8195	6.50643		0.129531	1	1	0	0	0	1	0.055113	0.790226	0.152707	0.637519	0.266212	0.019404	0.185999	3	0.287568	1.8157	17	26125.6	25	9538.12	2.28401	0.173454	16.455	14.98	7.85	0.0122005	13.2264	12.4572	12.2582	0
16	2017	26.7362	14112	132	1.06909	0	0	0	0	0	0	1	9.67928	2.5661	1.31649	32.5758	6.33648		0.142513	1	1	0	0	0	1	0.067273	0.921364	0.191136	0.730227	0.078498	0.021373	0.382438	4	0.267362	1.66596	15	24198.1	24	10550.3	2.28196	0.162328	17.3535	18.79	11.54	0.0202563	12.5489	10.7263	11.9452	0
16	2018	23.2484	15551	132	1.17811	0	0	0	0	0	0	1	9.70177	2.5007	1.40829	34.8485	5.92001		0.159675	1	1	0	0	0	1	0.082046	1.00992	0.152197	0.857727	0.37884	0.016592	0.192317	3	0.232484	1.59205	12	20978.3	20	1598.68	2.23569	0.173539	18.2286	19.19	6.52	0.0166589	10.2428	10.4202	10.0549	0
17	2004	17.808	6312	318.19	0.198372	0	0	0	0	0	0	0	9.21123	2.1798	0.837987	3.25199	9.16366		0.041766	0	0	0	0	0	1	0.023256	0.159842	0.019265	0.140576	0.784983	0.012853	-0.02939	0	0.17808	1.09736	11	16063	16	1829.22	2.47747	0.171339		0	0	0.0225131	8.63813	7.414	8.66893	0
17	2005	15.865	6592	316.42	0.208331	0	0	0	0	0	0	0	9.33373	2.2766	0.724165	3.99014	8.41251		0.048508	0	0	0	0	0	1	0.022186	0.167531	0.021522	0.146009	0.8157	0.013438	-0.045063	0	0.15865	1.03489	9	14426.9	13	2064.41	2.53598	0.175922		0	0	0.018211	7.62995	7.52255	7.67295	0
17	2006	20.2904	9767	320.1	0.305123	0	0	0	0	0	0	0	9.34611	2.2873	0.720376	4.66461	6.59618		0.053705	0	0	0	0	0	1	0.030522	0.247579	0.027366	0.220212	0.358362	0.013673	-0.075127	1	0.202904	1.36043	11	18381.2	17	2329.97	2.59052	0.226155		9.64	0	0.013879	9.15625	9.08848	10.0155	0
17	2007	17.5662	24132	323.8	0.745275	0	0	0	0	0	0	0	9.38059	2.2872	0.654636	4.89191	6.9841		0.054723	0	0	0	0	0	1	0.045584	0.639901	0.079277	0.560624	0.208191	0.013464	0.414777	0	0.175662	1.19626	9	15862.6	15	2638.24	2.78931	0.229047	7.53	2.7	0.28	0.0659038	8.27052	7.34373	7.0639	0
17	2008	19.5888	13112	327.4	0.400489	0	0	0	0	0	0	0	9.49152	2.2701	0.583927	5.32428	7.02148		0.037278	0	0	0	0	0	1	0.028009	0.324313	0.035736	0.288577	0.791809	0.014008	0.346855	1	0.195888	1.34318	11	17705.2	18	2712.04	2.86235	0.259437	9.9392	3.08	2.07	0.0576454	8.70115	9.00928	9.49097	0
17	2009	17.9916	15131	329.63	0.45903	0	0	0	0	0	0	0	9.52293	2.2814	0.613731	7.27036	6.88205		0.043498	0	0	0	0	0	1	0.026272	0.386949	0.043534	0.343415	0.180887	0.017519	0.378343	2	0.179916	1.2145	10	16317.4	15	2933.2	2.87139	0.274763	11.85	2.48	4.75	0.0853786	8.58541	7.74736	7.42441	0
17	2010	18.516	19087	331.54	0.575707	0	0	0	0	0	0	0	9.58747	2.2585	0.789882	9.0336	6.77311		0.060846	0	0	0	0	0	1	0.028805	0.496592	0.04081	0.455782	0.604096	0.015818	0.393202	1	0.18516	1.19474	11	16703.1	15	4276.15	2.83869	0.286126	15.33	2.36	2.68	0.0931671	7.72969	8.46126	7.9754	0
17	2011	24.025	19372	334.3	0.57948	0	0	0	0	0	0	0	9.7688	2.2407	0.599675	11.1072	6.9226		0.061797	0	0	0	0	0	1	0.026922	0.480377	0.055698	0.424678	0.139932	0.017263	0.523416	0	0.24025	1.63365	14	21634.7	20	4717.6	2.80493	0.322679	20.97	33.06	8.23	0.127824	9.95692	10.9977	10.2178	0
17	2012	22.4896	15396	336.1	0.458078	0	0	0	0	0	0	0	9.77416	2.246	0.633352	13.3889	6.58288		0.083772	0	1	0	0	0	1	0.016215	0.38673	0.0385	0.34823	0.119454	0.018228	0.518302	1	0.224896	1.46421	12	20305.5	19	6346.75	2.74337	0.350242	21.81	44.91	11.3	0.0905044	11.0833	9.59924	11.1902	0
17	2013	25.0734	15177	338.6	0.448228	0	0	0	0	0	0	0	9.69579	2.2649	0.688927	14.7667	5.42428		0.07227	0	1	0	0	0	1	0.011872	0.37658	0.028263	0.348317	0.105802	0.015743	0.459148	0	0.250734	1.56872	14	22619.2	22	7993.49	2.4708	0.37796	25.98	47.76	23.17	0.0695483	12.0796	10.2447	11.8708	0
17	2014	26.1528	18337	339.2	0.540595	0	0	0	0	0	0	0	9.62046	2.329	0.76395	16.2146	5.45505		0.079804	0	1	0	0	0	1	0.013326	0.474027	0.040389	0.433638	0.627986	0.01667	0.188454	4	0.261528	1.59053	14	23619.7	21	8521.38	2.38241	0.398586	14.3286	57.28	19.2	0.0340314	11.8705	11.3406	11.5093	0
17	2015	23.45	20765	336.85	0.616446	0	0	0	0	0	0	0	9.45178	2.3916	0.947019	16.3277	4.94835		0.095582	0	1	0	0	0	1	0.024046	0.540775	0.047499	0.493276	0.40273	0.017294	0.203496	2	0.2345	1.47869	12	21279.2	20	9022.66	2.38008	0.398483	15.2344	57.07	49.95	0.0353282	9.47192	9.38938	11.4713	0
17	2016	23.5368	26214	339	0.773274	0	0	0	0	0	0	0	9.44014	2.3942	0.942021	16.2242	5.42142		0.107476	0	1	0	0	0	1	0.031504	0.673687	0.179233	0.494454	0.273038	0.016926	0.619167	0	0.235368	1.55842	13	21235.2	19	9608.65	2.3682	0.424623	16.2369	58.97	25.52	0.0231478	10.3816	10.9331	10.1469	0
17	2017	27.4392	32680	338	0.966864	0	0	0	0	0	0	0	9.52687	2.6029	0.923793	19.8225	5.50437		0.106661	0	1	0	0	0	1	0.057337	0.832899	0.176657	0.656243	0.341297	0.015976	0.241444	3	0.274392	1.9177	15	24901.7	23	10395.3	2.366	0.167497	17.3859	71.06	32.11	0.0294619	13.1368	12.6316	13.3113	0
17	2018	30.1036	32047	339	0.945339	0	0	0	0	0	0	0	9.56636	2.3806	0.941914	26.5487	5.08341		0.137155	0	1	0	0	0	1	0.050944	0.804513	0.136578	0.667935	0.25256	0.018266	0.205658	1	0.301036	2.0316	16	27387.4	26	2097.99	2.31756	0.172421	18.5384	74.32	27.94	0.061211	14.8941	12.974	12.6929	0
18	2004	18.6288	7501	212.2	0.353487	0	0	0	0	0	0	1	9.35207	2.2488	0.87854	4.50532	10.4615		0.034476	0	0	0	0	0	1	0.035344	0.299435	0.024647	0.274788	0.56314	0.013129	-0.012185	0	0.186288	1.195	10	16819.2	15	2124.14	2.45438	0.151422		0	0	0.0120364	9.18344	8.48635	7.75144	0
18	2005	15.535	5655	211.86	0.266922	0	0	0	0	0	0	1	9.50229	2.2653	0.703154	4.91173	10.0908		0.048587	0	0	0	0	0	1	0.031483	0.217927	0.026149	0.191778	0.679181	0.010675	-0.033469	0	0.15535	1.06322	8	13988.9	13	2586.45	2.46228	0.162858		0	0	0.011024	7.66683	7.38052	6.84892	0
18	2006	15.8964	6880	221.45	0.31068	0	0	0	0	0	0	1	9.48073	2.2652	0.71439	3.35462	9.28832		0.021534	0	0	0	0	0	1	0.027004	0.262768	0.026688	0.23608	0.641638	0.012433	-0.014526	2	0.158964	1.08838	9	14327.4	14	2980.41	2.5515	0.174977		0.35	0	0.0129613	7.41901	7.82437	6.6191	0
18	2007	17.2422	17121	222.33	0.770072	0	0	0	0	0	0	1	9.48565	2.2681	0.799617	4.42504	7.76984		0.02914	0	0	0	0	0	1	0.075204	0.664013	0.046283	0.61773	0.477816	0.012929	0.486878	0	0.172422	1.12062	10	15548.3	15	3381.28	2.77122	0.203318	5.1622	4.38	0.18	0.0320837	6.99499	7.63657	7.85244	0
18	2008	17.3544	9302	221.59	0.419784	0	0	0	0	0	0	1	9.6249	2.2797	0.714201	5.29252	8.33506		0.031271	0	0	0	0	0	1	0.033801	0.351099	0.03863	0.312469	0.174061	0.013576	0.548251	4	0.173544	1.04574	10	15653.6	14	3649.26	2.884	0.225824	6.74	6.9	2.9	0.038112	7.37701	7.80618	7.7444	0
18	2009	20.648	9502	216.53	0.438831	0	0	0	0	0	0	1	9.6969	2.2841	0.704822	6.83328	7.9233		0.032384	1	0	0	0	0	1	0.033067	0.350575	0.039902	0.310673	0.617747	0.016033	0.516966	1	0.20648	1.31365	12	18614.4	17	3850.94	2.85357	0.253765	8.71	7.28	7.67	0.0368554	9.14438	9.91971	9.17453	0
18	2010	18.444	14879	216.23	0.68811	0	0	0	0	0	0	1	9.78404	2.2797	0.84124	8.31827	8.16186		0.031364	1	0	0	0	0	1	0.049022	0.589604	0.036998	0.552606	0.372014	0.014365	0.56892	0	0.18444	1.21424	10	16637.4	15	5287.16	2.9067	0.266125	10.93	2.12	8.78	0.0377308	7.86139	8.31456	7.6716	0
18	2011	21.7744	12310	217.5	0.565977	0	0	0	0	0	0	1	9.88998	2.2589	0.707783	11.5543	7.90355		0.044574	1	0	0	0	0	1	0.034805	0.484414	0.041977	0.442437	0.201365	0.01385	0.526222	0	0.217744	1.39524	12	19774.4	18	6041.82	2.82326	0.308609	13.35	21.11	6.18	0.0341099	9.75275	9.95809	10.1839	0
18	2012	25.3888	12670	218.2	0.58066	0	0	0	0	0	0	1	9.93475	2.2701	0.767119	14.6654	7.80131		0.057859	1	0	0	0	0	1	0.03286	0.473648	0.041384	0.432264	0.324232	0.014187	0.619655	1	0.253888	1.69798	14	22905.2	21	7112.46	2.77096	0.33847	16.63	28.33	10	0.0434891	12.4743	12.4461	11.3947	0
18	2013	26.3142	12665	219.3	0.577519	0	0	0	0	0	0	1	9.87361	2.2915	0.832454	15.9599	6.55948		0.065731	1	1	0	0	0	1	0.024852	0.470907	0.03306	0.437848	0.044369	0.013193	0.568642	3	0.263142	1.58356	14	23906.2	23	7970.37	2.54516	0.359217	18.63	35.97	13.4	0.0361266	10.6304	12.7619	12.0109	0
18	2014	23.0928	14504	218.9	0.662586	0	0	0	0	0	0	1	9.80759	2.328	0.888866	17.8164	6.40495		0.073542	1	1	0	0	0	1	0.029146	0.559982	0.045683	0.514299	0.259386	0.013662	0.484179	4	0.230928	1.45792	14	20799.9	19	8191.69	2.46922	0.369033	14.2242	38.17	11.64	0.0332374	9.24382	11.2582	11.4556	0
18	2015	26.768	22902	219.44	1.04366	0	0	0	0	0	0	1	9.74136	2.3514	0.957201	20.051	5.77545		0.079338	1	1	0	0	0	1	0.050629	0.920343	0.070862	0.849481	0.068259	0.013292	0.504028	2	0.26768	1.86688	14	24168.5	22	9294.32	2.44191	0.396838	15.3549	35.43	26.53	0.0187864	11.5606	11.6435	12.4329	0
18	2016	23.2056	21510	220	0.977727	0	0	0	0	0	0	1	9.68128	2.3762	1.03133	24.5455	6.08285		0.12098	1	1	0	0	0	1	0.049454	0.837	0.121364	0.715636	0.191126	0.01305	0.155288	4	0.232056	1.46358	14	21069.2	19	9275.68	2.4257	0.399223	16.2273	36.82	19.98	0.00646988	11.5262	9.84196	10.9943	0
18	2017	25.1896	23060	221	1.04344	0	0	0	0	0	0	1	9.70248	2.6914	1.06034	25.3394	6.45436		0.091981	1	1	0	0	0	1	0.057466	0.898733	0.156516	0.742217	0.139932	0.012832	0.280557	5	0.251896	1.58594	14	22778.8	21	10315.5	2.40924	0.432592	17.2913	50.56	36.45	0.00526384	12.5321	10.8101	10.2229	0
18	2018	25.4068	25876	221	1.17086	0	0	0	0	0	0	1	9.79755	2.3962	1.01758	24.8869	5.91728		0.105834	1	1	0	0	0	1	0.055158	1.02728	0.126878	0.900407	0.245734	0.012658	0.233741	2	0.254068	1.57527	14	23048.6	21	1662.46	2.37078	0.155263	18.2993	60.11	26.85	0.00440571	11.8701	10.6503	10.6317	0
19	2004	16.0752	3710	143.77	0.258051	0	0	0	0	0	0	0	9.22033	2.1726	0.820129	1.71468	9.13423		0.038881	0	0	1	0	0	0	0.026083	0.220978	0.022814	0.198164	0.31058	0.013878	-0.120098	0	0.160752	1.11973	9	14520.3	13	1719.39	2.76146	0.117416		0	0.17	0	7.34508	7.17581	6.87858	0
19	2005	16.645	3980	145.68	0.273202	0	0	0	0	0	0	0	9.32314	2.2118	0.693089	2.52437	8.92921		0.043175	0	0	1	0	0	0	0.022927	0.233869	0.022447	0.211422	0.354949	0.014604	-0.114227	0	0.16645	1.15553	10	15044.6	14	1875.34	2.83178	0.141265		0	0	0	6.77418	8.00109	7.11607	0
19	2006	17.6488	4613	148.85	0.309909	0	0	0	0	0	0	0	9.43557	2.2002	0.483115	2.92301	6.25633		0.040657	0	0	1	0	0	0	0.027545	0.267451	0.027477	0.239973	0.122867	0.011485	-0.138319	1	0.176488	1.16226	10	15904.9	15	2286.24	2.87511	0.171461		4.54	0	0	8.59073	8.57202	8.68092	0
19	2007	20.7954	12617	152.9	0.82518	0	0	0	0	0	0	0	9.6256	2.2179	0.347032	3.09228	7.52975		0.038958	0	0	1	0	0	0	0.05448	0.76259	0.053041	0.709549	0.368601	0.011739	0.214222	0	0.207954	1.32325	11	18761.7	18	2915.92	2.81458	0.197922	5.05	1.01	0.02	0	9.76864	8.44085	9.14894	0
19	2008	21.0112	6009	155.17	0.387253	0	0	0	0	0	0	0	9.75418	2.2493	0.39353	4.17652	6.94518		0.040634	0	0	1	0	0	0	0.030805	0.312238	0.041503	0.270735	0.102389	0.018195	0.255211	0	0.210112	1.41502	12	19056.4	17	2766.9	2.92824	0.224593	7.26	12.96	0.85	0	10.0301	8.4776	10.145	0
19	2009	17.4464	8681	157.37	0.55163	0	0	0	0	0	0	0	9.93934	2.3714	0.346571	4.81839	7.77986		0.103832	0	0	1	0	0	0	0.037809	0.44748	0.036538	0.410942	0.013652	0.016222	0.264964	0	0.174464	1.18955	9	15743.6	15	3291.26	2.9917	0.233942	7.57	3.2	7.85	0	7.34738	7.65129	8.20661	0
19	2010	23.922	8345	159.07	0.524612	0	0	0	0	0	0	0	10.0048	2.3134	0.664592	4.87484	7.4352		0.084177	0	0	1	0	0	0	0.035205	0.442007	0.03401	0.407996	0.153584	0.018446	0.240732	0	0.23922	1.58797	12	21635.8	20	4806.61	2.93907	0.277081	10.11	2.41	5.98	0	11.7732	9.8317	11.0261	0
19	2011	24.1924	8314	172.6	0.481692	0	0	0	0	0	0	0	10.0757	2.3106	0.24848	7.76993	7.40942		0.094034	0	0	1	0	0	0	0.019177	0.423175	0.03934	0.383835	0.174061	0.016751	0.273891	0	0.241924	1.51621	13	21945.2	20	5413.58	2.85411	0.288059	12.12	12.26	4.15	0	10.8375	10.2953	9.74639	0
19	2012	20.8512	8504	173.5	0.490144	0	0	0	0	0	0	0	10.1583	2.307	0.233375	11.5274	7.25849		0.092899	0	0	1	0	0	0	0.019135	0.424899	0.030432	0.394467	0.027304	0.017647	0.309414	0	0.208512	1.42731	11	18822.7	18	6776.91	2.88267	0.296149	15.27	19.97	11.13	0.00815209	8.9191	10.1347	8.88136	0
19	2013	20.6052	9672	174.4	0.554587	0	0	0	0	0	0	0	10.0973	2.3192	0.260583	10.3211	6.64484		0.115222	0	0	1	0	0	0	0.017316	0.459002	0.037443	0.42156	0.197952	0.02	0.323863	0	0.206052	1.40884	11	18601.7	18	6429.94	2.62466	0.310162	20.01	36.85	13.77	0.00787189	9.70381	9.52599	8.31564	0
19	2014	23.2016	11399	175.4	0.649886	0	0	0	0	0	0	0	9.99734	2.3367	0.301899	11.9726	7.01374		0.21439	0	0	1	0	0	0	0.022007	0.493558	0.042531	0.451026	0.133106	0.019387	0.236003	0	0.232016	1.46855	13	20941.6	19	6834.68	2.53773	0.344907	14.2272	34.46	14.36	0.0140964	9.61521	11.5208	11.4152	0
19	2015	21.147	12354	161.51	0.764906	0	0	0	0	0	0	0	9.90431	2.4259	0.397947	13.0023	6.51609		0.243297	0	0	1	0	0	0	0.036097	0.648505	0.0556	0.592905	0.037543	0.019754	0.175221	3	0.21147	1.27584	13	19035.2	17	7695.89	2.54253	0.354153	15.1758	33.37	23.57	0.0252254	8.54148	9.1962	9.30806	0
19	2016	28.1736	12855	163	0.78865	0	0	0	0	0	0	0	9.8475	2.4469	0.628857	15.3374	7.19144		0.189943	0	0	1	0	0	0	0.038957	0.657914	0.08908	0.568834	0.249147	0.023044	0.030669	2	0.281736	1.76119	15	25479.4	24	7756.18	2.52561	0.408242	16.423	45.81	33.51	0.012271	12.6029	11.7788	12.8951	0
19	2017	25.0786	14803	164	0.902622	0	0	0	0	0	0	0	9.83971	2.558	0.636359	18.9024	6.91653		0.187451	0	0	1	0	0	0	0.058842	0.744817	0.125366	0.619451	0.307167	0.021751	0.143164	2	0.250786	1.53719	15	22579.6	21	7920.49	2.51841	0.408002	17.2873	71.13	34.28	0.0181125	12.4252	12.057	10.7025	0
19	2018	28.5228	15297	163	0.938466	0	0	0	0	0	0	0	9.86405	2.5092	0.692896	22.6994	6.12844		0.132251	0	0	1	0	0	0	0.066564	0.780061	0.120675	0.659387	0.116041	0.018554	0.021949	2	0.285228	1.90815	16	25710.1	25	1983.15	2.44722	0.435164	18.4419	83.11	41.39	0.00851018	11.5691	11.5312	13.2622	0
20	2004	16.0272	6946	306.12	0.226904	0	0	0	0	0	0	1	9.02336	2.1814	0.754719	2.91781	8.32508		0.018811	0	0	0	0	0	1	0.034758	0.1928	0.027669	0.165131	0.62116	0.024538	-0.117618	0	0.160272	1.11495	8	14477.8	13	2171.4	2.66644	0.126385		0	0	0.00236158	6.4564	7.56516	6.43973	0
20	2005	15.15	6584	306.63	0.214721	0	0	0	0	0	0	1	9.179	2.2528	0.592779	3.80136	8.39089		0.018858	0	0	0	0	0	1	0.034047	0.19685	0.043114	0.153736	0.095563	0.024769	-0.107579	0	0.1515	1.01776	9	13756.1	13	2397.49	2.68973	0.121606		0	0	0.00320597	6.39603	7.1311	7.12641	0
20	2006	18.7668	12622	310	0.407161	0	0	0	0	0	0	1	9.20108	2.2723	0.589585	3.82668	5.80795		0.020129	0	0	0	0	0	1	0.04871	0.389742	0.030484	0.359258	0.552901	0.025952	-0.135031	1	0.187668	1.25792	11	16972	16	2640.12	2.75231	0.150881		0	0	0.00242772	9.36632	9.15369	7.57109	0
20	2007	18.198	17106	313.88	0.544985	0	0	0	0	0	0	1	9.25381	2.2772	0.547287	5.12575	6.52089		0.044447	0	0	0	0	0	1	0.055085	0.506913	0.035491	0.471422	0.341297	0.02532	0.23926	0	0.18198	1.26243	11	16433	15	2888.18	2.55817	0.179896	5.61	3.19	0	0.0615961	7.77146	7.99929	8.30775	0
20	2008	17.7576	16257	317.9	0.511387	0	0	0	0	0	0	1	9.33753	2.27	0.498955	6.68786	6.6271		0.050093	0	0	0	0	0	1	0.043756	0.451243	0.044951	0.406291	0.706485	0.024806	0.274332	0	0.177576	1.153	10	16094.7	16	3072.22	2.90841	0.187482	8.17	8.13	2.63	0.0866155	8.70797	8.52329	8.26474	0
20	2009	20.6828	14683	320	0.458844	0	0	0	0	0	0	1	9.35582	2.3008	0.569096	7.654	6.17739		0.042703	0	0	0	0	0	1	0.034938	0.403375	0.042344	0.361031	0.703072	0.027778	0.250468	0	0.206828	1.28552	12	18710.4	18	3798.93	2.92822	0.221455	10.49	6.85	11.73	0.0811737	8.47581	9.64315	9.64274	0
20	2010	20.448	16876	320.96	0.525798	0	0	0	0	0	0	1	9.43363	2.2824	1.04959	9.52745	6.33682		0.051077	0	0	0	0	0	1	0.028913	0.479187	0.037606	0.441581	0.235495	0.02567	0.262455	0	0.20448	1.40629	12	18522.8	18	5349.96	2.97384	0.243641	14.07	1.39	14.76	0.0931162	10.1193	8.87729	8.40965	0
20	2011	20.2926	18907	323.3	0.584813	0	0	0	0	0	0	1	9.48829	2.2858	0.686671	12.8209	5.77331		0.057815	0	0	0	0	0	1	0.024188	0.520136	0.056851	0.463285	0.25256	0.026903	0.232621	0	0.202926	1.22446	12	18459.3	16	5968.97	2.88665	0.259353	17.97	17.39	4.44	0.0804591	9.84922	9.44641	9.18991	0
20	2012	24.0576	17364	325	0.534277	0	0	0	0	0	0	1	9.51008	2.2844	0.763863	14.1538	5.51961		0.062103	0	0	0	0	0	1	0.025446	0.459785	0.047938	0.411846	0.52901	0.022254	0.247239	0	0.240576	1.46078	13	21730	21	6327.59	2.84836	0.294914	19.06	36.43	14.75	0.0695803	11.1372	11.0237	11.3128	0
20	2013	25.9182	20594	330.5	0.623116	0	0	0	0	0	0	1	9.45401	2.2872	0.889502	16.0363	4.78497		0.057448	0	0	0	0	0	1	0.028926	0.538396	0.052557	0.48584	0.576792	0.025068	0.25966	1	0.259182	1.79084	15	23386.7	22	6848.41	2.60593	0.3234	24.57	38.73	44.38	0.157038	11.164	12.5084	12.8355	0
20	2014	21.3316	22373	330.5	0.676944	0	0	0	0	0	0	1	9.40087	2.3271	0.987244	15.4312	4.80184		0.057448	0	0	0	0	0	1	0.035219	0.583601	0.057761	0.52584	0.723549	0.023301	0.303708	2	0.213316	1.42521	12	19394.2	18	7331.87	2.5398	0.315991	14.1799	60.58	15.21	0.0679233	10.6511	9.63506	10.2953	0
20	2015	23.373	30551	329.66	0.926743	0	0	0	0	0	0	1	9.34001	2.3597	1.15045	17.8972	4.33776		0.064752	0	0	0	0	0	1	0.064976	0.79761	0.071437	0.726172	0.501706	0.025928	0.261961	1	0.23373	1.44469	12	21225.9	21	7734.66	2.53057	0.350933	15.2321	57.16	56.2	0.0799872	10.2834	11.6292	11.086	0
20	2016	25.2936	34507	332	1.03937	0	0	0	0	0	0	1	9.3088	2.3719	1.26466	60.5422	4.41439		0.077137	0	0	0	0	0	1	0.060151	0.895633	0.134819	0.760813	0.464164	0.021884	0.188075	1	0.252936	1.73284	13	22936.5	21	8094.47	2.5292	0.372003	16.2951	60.63	48.95	0.0563391	10.4278	11.0756	10.94	0
20	2017	24.1758	44710	332	1.34669	0	0	0	0	0	0	1	9.40511	2.5212	1.22961	21.6868	4.60673		0.145537	0	0	0	0	0	1	0.078765	1.13934	0.192078	0.947259	0.580205	0.020013	0.362274	2	0.241758	1.57061	14	21888.3	20	8890.58	2.515	0.388809	17.2566	76.82	52.14	0.237727	12.0879	11.7487	10.3279	0
20	2018	22.8532	48303	333	1.45054	0	0	0	0	0	0	1	9.456	2.3673	1.275	23.1231	4.48679		0.162586	0	0	0	0	0	1	0.0903	1.23802	0.208468	1.02955	0.392491	0.020794	0.295336	1	0.228532	1.53608	12	20614.1	19	1596.71	2.45983	0.402926	18.2175	93.87	156.7	0.117375	11.1734	11.1272	10.2652	0
21	2004	16.9392	12738	491.33	0.259255	0	0	0	0	0	0	0	8.92207	2.1231	0.97543	1.44941	9.9311		0.03044	0	0	0	0	0	0	0.040523	0.211487	0.019335	0.192152	0.023891	0.027473	-0.105539	0	0.169392	1.16142	10	15414.1	15	1867.31	2.61444	0.392574		0.19	0.01	0.00132352	8.43454	7.98988	8.04527	0
21	2005	15.825	11236	488.59	0.229968	0	0	0	0	0	0	0	9.06545	2.2086	0.791581	2.04671	10.8062		0.030789	0	0	0	0	0	0	0.031376	0.192145	0.017663	0.174482	0.375427	0.028052	-0.112187	0	0.15825	1.08512	9	14376.1	13	2281.42	3.05377	0.125246		0.14	0.01	0.00369125	6.76281	7.17711	6.38507	0
21	2006	20.54	13262	493.2	0.268897	0	0	0	0	0	0	0	9.09203	2.22	0.75565	2.53447	10.0796		0.043618	0	0	0	0	0	0	0.041525	0.21768	0.020722	0.196959	0.027304	0.028349	-0.096365	1	0.2054	1.28878	11	18654.6	17	2557.95	2.73691	0.149405		0.18	0.04	0.00373928	9.78238	9.79922	8.33472	0
21	2007	16.497	78203	497.21	1.57284	0	0	0	0	0	0	0	9.06957	2.2262	0.750115	2.75537	8.5748		0.05711	0	0	0	0	0	0	0.177571	1.37551	0.079524	1.29599	0.795222	0.026897	0.172177	0	0.16497	1.02207	9	14941.3	14	2879.35	2.84094	0.150309	8.0	3.18	0.42	0.023604	7.88293	7.0236	7.05148	0
21	2008	21.2016	21895	499.4	0.438426	0	0	0	0	0	0	0	9.08286	2.221	0.678868	5.60673	7.4287		0.09992	0	0	0	0	0	0	0.047457	0.357329	0.03328	0.324049	0.699659	0.031684	0.177523	0	0.212016	1.47478	12	19276.8	17	2940.88	3.32066	0.181269	9.86	7.41	3.26	0.0295962	8.95704	9.35309	10.5522	0
21	2009	17.9162	22197	503.62	0.440749	0	0	0	0	0	0	0	9.02927	2.2389	0.663334	7.20782	6.98		0.074972	0	0	0	0	0	0	0.031135	0.370378	0.035145	0.335233	0.559727	0.02301	0.130299	0	0.179162	1.25154	9	16287.5	15	3065.21	3.2281	0.19645	12.09	4.52	7.07	0.0127629	8.04903	7.46711	8.56466	0
21	2010	19.116	22938	503.68	0.455408	0	0	0	0	0	0	0	9.06298	2.2165	0.791893	7.90184	6.15399		0.004861	0	0	0	0	0	0	0.028371	0.389672	0.031786	0.357886	0.351536	0.020905	0.235042	0	0.19116	1.20026	10	17235.6	17	4199.09	3.15377	0.220147	16.71	8.71	9.09	0.0529479	8.09505	8.73009	8.95489	0
21	2011	21.8054	25692	516.7	0.497232	0	0	0	0	0	0	0	9.15235	2.1904	0.594446	9.19296	6.14254		0.004741	0	0	0	0	0	0	0.030153	0.434836	0.038127	0.39671	0.737201	0.019237	0.198711	0	0.218054	1.3293	13	19840.6	19	4737.82	3.04851	0.249922	22.6	29.62	5.43	0.0404025	10.5636	8.97445	10.2346	0
21	2012	22.6112	22543	519.5	0.433937	0	0	0	0	0	0	0	9.12096	2.2081	0.569352	11.5496	5.5474		0.004716	0	0	0	0	0	0	0.0236	0.372108	0.029278	0.34283	0.477816	0.015854	0.161751	1	0.226112	1.49374	13	20497.8	18	5648.74	3.04444	0.266924	26.24	45.4	9.77	0.0633659	9.93762	10.0136	9.62694	0
21	2013	20.3148	23656	522.4	0.452833	0	0	0	0	0	0	0	9.10533	2.213	0.727273	11.6769	4.97508		0.004701	0	0	0	0	0	0	0.021038	0.380724	0.022569	0.358155	0.440273	0.032791	0.247528	0	0.203148	1.34783	12	18466.3	17	6213.97	2.84393	0.281112	33.08	76.95	31.26	0.0709201	9.03013	9.36228	8.38351	0
21	2014	26.3568	26606	525.2	0.506588	0	0	0	0	0	0	0	9.08098	2.2584	7.45017	13.7091	5.03303		0.004718	0	0	0	0	0	0	0.028408	0.42719	0.032597	0.394592	0.665529	0.022978	0.239527	2	0.263568	1.8037	14	23769.9	21	6835.36	2.73551	0.315633	14.3371	83.43	17.81	0.0878451	13.0806	12.9741	13.113	0
21	2015	27.524	39573	510.2	0.775637	0	0	0	0	0	0	0	9.01861	2.2968	0.81294	16.6601	4.23912		0.003258	0	0	0	0	0	0	0.065621	0.648118	0.049882	0.598236	0.474403	0.024876	0.140953	0	0.27524	1.84196	15	24921.6	24	7510.25	2.75855	0.338184	15.39	81.62	28.98	0.0467505	11.2796	12.0888	12.1582	0
21	2016	22.4568	43800	531	0.824859	0	0	0	0	0	0	0	8.95275	2.3071	0.828771	19.0207	4.24669		0.033924	0	0	0	0	0	0	0.065104	0.683936	0.106196	0.57774	0.259386	0.021897	0.104232	3	0.224568	1.46706	13	20355.4	19	7727.75	2.73743	0.345338	16.207	81.7	29.6	0.0440194	9.44892	11.0638	9.8884	0
21	2017	27.5724	48359	513	0.942671	0	0	0	0	0	0	0	9.00917	2.5939	0.820138	22.0273	4.41001		0.066988	0	0	0	0	0	0	0.07924	0.773002	0.137661	0.635341	0.395905	0.021589	0.231049	3	0.275724	1.87983	15	24862.2	25	8707.24	2.73239	0.379363	17.3924	105.81	79.7	0.0287462	12.0866	12.423	11.4141	0
21	2018	26.562	60598	513	1.18125	0	0	0	0	0	0	0	9.06583	2.3327	0.766547	4.87329	4.46808		0.094249	0	0	0	0	0	0	0.121111	0.948967	0.134444	0.814522	0.556314	0.021294	0.163089	1	0.26562	1.76279	14	24067.7	23	1775.34	2.66618	0.396367	18.3458	123.95	53.35	0.0250385	11.0203	11.44	12.8459	0
22	2004	18.9744	5234	296.82	0.176336	0	0	0	0	0	0	0	8.38624	2.2271	1.33854	2.50142	4.2296		0.022596	0	0	0	0	0	0	0.022539	0.148844	0.018496	0.130348	0.235495	0.016014	-0.102011	0	0.189744	1.21127	11	17211.6	16	1112.1	3.55059	0.385835		0.08	0	0.00186909	7.6038	9.34299	9.14395	0
22	2005	19.55	5764	297.89	0.193494	0	0	0	0	0	0	0	8.52476	2.3356	1.13095	2.89369	4.46374		0.023398	0	0	0	0	0	0	0.024204	0.165195	0.019034	0.146161	0.027304	0.025224	-0.11165	0	0.1955	1.34359	10	17699.6	16	1854.05	3.85766	0.403885		0.57	0.16	0.00139767	8.66808	9.76796	9.04637	0
22	2006	18.044	6413	299.83	0.213888	0	0	0	0	0	0	0	8.54963	2.3244	1.02842	2.88847	4.03412		0.02876	0	0	0	0	0	0	0.025748	0.177134	0.022346	0.154788	0.467577	0.026667	-0.114254	1	0.18044	1.21472	10	16404.3	15	2307.2	3.85646	0.134626		0.14	0.32	0.00166626	8.06837	7.54023	8.61114	0
22	2007	18.7002	22808	299.81	0.760749	0	0	0	0	0	0	0	8.6967	2.2854	0.910971	2.92188	3.89898		0.029402	0	0	0	0	0	0	0.049265	0.692939	0.061439	0.6315	0.300341	0.028335	0.1761	0	0.187002	1.17248	10	16951.2	16	2599.13	3.74202	0.133022	6.76	2.38	0.08	0.020489	7.82566	8.6509	9.08512	0
22	2008	17.1976	14513	303.26	0.478566	0	0	0	0	0	0	0	8.78348	2.2864	0.766322	3.454	3.66349		0.029418	0	0	0	0	0	0	0.028853	0.409253	0.038317	0.370936	0.614335	0.027991	0.228877	0	0.171976	1.07824	9	15611.5	14	2739.28	4.09864	0.146871	9.01	8.05	1.34	0.0292602	7.45052	7.49368	7.20769	0
22	2009	21.141	16858	306.91	0.549281	0	0	0	0	0	0	0	8.79706	2.353	0.842015	3.86165	3.42384		0.028971	0	0	0	0	0	0	0.026034	0.45515	0.043498	0.411652	0.068259	0.027325	0.172203	0	0.21141	1.39693	11	19099	18	3038.89	4.20222	0.180584	10.33	2.32	5.34	0.0165895	9.14919	9.07287	10.1555	0
22	2010	20.532	12454	307.55	0.404942	0	0	0	0	0	0	0	8.91893	2.3288	1.48801	9.78771	3.40223		0.02884	0	0	0	0	0	0	0.018306	0.353178	0.033686	0.319493	0.307167	0.026872	0.183499	0	0.20532	1.36852	11	18508	17	3864.95	4.2842	0.207425	16.81	4.74	6.29	0.0263008	8.29472	8.51852	9.74161	0
22	2011	20.7762	15034	310.1	0.484811	0	0	0	0	0	0	0	9.05663	2.2864	0.740589	11.8671	3.64326		0.028549	0	0	0	0	0	0	0.031635	0.406127	0.050919	0.355208	0.450512	0.025348	0.217369	0	0.207762	1.34862	11	18772.1	17	3991.92	4.10251	0.218633	18.27	32.51	8.3	0.0288986	10.1689	8.43202	10.2067	0
22	2012	20.8064	13721	310	0.442613	0	0	0	0	0	0	0	9.09435	2.2995	0.772623	12.5807	3.42064		0.028878	0	0	0	0	0	0	0.019129	0.369452	0.030387	0.339065	0.34471	0.025591	0.301451	2	0.208064	1.30215	12	18847.2	18	4721.92	4.03248	0.2467	22.43	50.72	10.88	0.0297791	10.2515	8.70893	9.90177	0
22	2013	22.2222	17926	311.4	0.575658	0	0	0	0	0	0	0	9.06803	2.3063	0.890529	10.9184	3.07144		0.029998	0	0	0	0	0	0	0.027168	0.479255	0.02341	0.455845	0.56314	0.026616	0.272921	0	0.222222	1.54309	12	20153.2	20	3844.78	3.70133	0.262085	29.82	51.68	44.03	0.0300288	11.0389	10.6662	10.3882	0
22	2014	21.2568	18661	312.5	0.597152	0	0	0	0	0	0	0	9.03124	2.3336	0.947106	11.84	3.17987		0.029922	0	1	0	0	0	0	0.030144	0.490016	0.033056	0.45696	0.648464	0.026669	0.048799	0	0.212568	1.30019	12	19339.5	17	4167.87	3.56078	0.278096	14.1782	67.58	23.6	0.011725	8.91489	10.1563	8.61368	0
22	2015	22.792	19888	306.52	0.648832	0	0	0	0	0	0	0	8.98386	2.366	1.04948	12.7235	2.8149		0.032049	0	1	0	0	0	0	0.030602	0.567989	0.051709	0.51628	0.085324	0.02502	0.030687	2	0.22792	1.38375	12	20616.9	20	6647.72	3.58046	0.303676	15.2159	58.54	44.06	0.0227403	10.7528	11.3696	10.1928	0
22	2016	28.3248	26320	308	0.854545	0	0	0	0	0	0	0	8.96276	2.3821	1.086	12.987	2.89288		0.032686	0	1	0	0	0	0	0.062175	0.703961	0.092046	0.611916	0.037543	0.024154	0.061196	5	0.283248	1.93175	17	25658	23	6880.17	3.55687	0.346783	16.4311	68.19	47.77	0.00501726	13.754	13.6118	13.7763	0
22	2017	23.8502	25564	308	0.83	0	0	0	0	0	0	0	9.09534	2.5382	0.945548	16.5584	3.0087		0.033381	0	1	0	0	0	0	0.06711	0.644286	0.101104	0.543182	0.204778	0.023117	0.179444	10	0.238502	1.45827	14	21470.2	21	7288.61	3.4971	0.349806	17.2464	77.65	34.44	0.0125863	11.3193	9.81984	10.0984	0
22	2018	23.8792	28858	308	0.936948	0	0	0	0	0	0	0	9.1532	2.3769	0.928976	20.7792	3.15231		0.034076	0	1	0	0	0	0	0.083539	0.738474	0.139903	0.598571	0.010239	0.022039	0.077479	2	0.238792	1.44904	13	21693.4	20	2307.61	3.41376	0.364873	18.2473	113.13	47.56	0.00745174	11.5635	10.1038	9.96718	0
23	2004	18.6864	9884	415.1	0.238111	0	0	0	0	0	0	0	9.11124	2.1694	0.763633	2.31486	8.56017		0.041219	0	0	0	0	0	0	0.022187	0.202265	0.023007	0.179258	0.081911	0.020746	-0.094839	0	0.186864	1.13481	10	16899.3	16	1844.13	2.28948	0.370104		0.01	0	0.00070802	9.13672	9.02777	8.52025	0
23	2005	18.87	11559	412.31	0.280347	0	0	0	0	0	0	0	9.34059	2.2388	0.575524	2.56884	9.13571		0.044344	0	0	0	0	0	0	0.024375	0.24079	0.02452	0.216269	0.167235	0.02114	-0.108786	0	0.1887	1.14698	11	17094.8	17	2087.11	2.76634	0.39288		0	0	0.000784191	8.48773	8.36677	7.58536	0
23	2006	16.4164	12959	416.95	0.310805	0	0	0	0	0	0	0	9.32766	2.2429	0.5732	3.00072	7.96812		0.018732	0	0	0	0	0	0	0.032546	0.25581	0.026718	0.229092	0.139932	0.019832	-0.112329	1	0.164164	1.0241	9	14801	14	2525.36	2.44019	0.398005		0.02	0	0.000831863	6.98452	6.61088	6.97385	0
23	2007	16.2594	47069	426.91	1.10255	0	0	0	0	0	0	0	9.28243	2.2362	0.548599	4.04179	7.27358		0.021029	0	0	0	0	0	0	0.085428	0.986578	0.071795	0.914783	0.668942	0.019151	0.23675	0	0.162594	1.0242	9	14768.2	14	2862.37	2.43651	0.128414	7.7	5.23	0.15	0.0274584	7.0117	7.93101	7.83329	0
23	2008	20.636	21480	431.92	0.497314	0	0	0	0	0	0	0	9.31547	2.2445	0.481429	5.34479	6.89664		0.023839	0	0	0	0	0	0	0.043202	0.414568	0.044638	0.36993	0.153584	0.02054	0.170924	0	0.20636	1.38424	11	18640.4	18	3080.94	2.52377	0.142742	10.55	9.66	3.07	0.00913179	8.41784	10.174	10.1936	0
23	2009	21.9936	21782	437.04	0.498398	0	0	0	0	0	0	0	9.22995	2.2814	0.561568	7.46376	5.85057		0.024517	0	0	0	0	0	0	0.031919	0.423783	0.048462	0.37532	0.467577	0.016283	0.121517	0	0.219936	1.43187	12	19832.2	18	3378.8	2.94044	0.174302	12.01	5.73	10.6	0.0109284	8.83483	10.6513	10.8505	0
23	2010	21.708	22780	437.32	0.5209	0	0	0	0	0	0	0	9.27731	2.267	0.964764	12.6301	5.5716		0.034043	0	0	0	0	0	0	0.026251	0.446081	0.058424	0.387657	0.365188	0.015998	0.159701	0	0.21708	1.33797	12	19706.5	19	4227.83	3.01719	0.179947	15.48	12.59	22.91	0.0108314	9.90319	9.22612	10.6723	0
23	2011	22.754	25082	440.1	0.569916	0	0	0	0	0	0	0	9.4237	2.2381	0.579703	12.6795	6.07108		0.031355	0	0	0	0	0	0	0.023381	0.501954	0.070825	0.431129	0.40273	0.020805	0.147874	0	0.22754	1.48848	12	20644.2	20	4426.72	3.07308	0.206111	21.96	50.28	12.36	0.0108769	10.0288	9.26384	9.5626	0
23	2012	20.8	22903	425.2	0.538641	0	0	0	0	0	0	0	9.45461	2.2458	0.613859	12.4647	5.48342		0.044945	0	0	0	0	0	0	0.019967	0.461783	0.049694	0.412088	0.549488	0.018892	0.174751	1	0.208	1.30029	11	18823.8	17	5116.92	3.07375	0.216023	23.51	72.28	26	0.00886517	10.2138	8.59082	8.60454	0
23	2013	26.1888	21857	427.2	0.511634	0	0	0	0	0	0	0	9.37743	2.2588	0.690997	14.9813	4.6139		0.055383	0	0	0	0	0	0	0.020576	0.433825	0.029401	0.404424	0.723549	0.021594	0.17359	0	0.261888	1.59176	15	23633.8	23	6006.38	2.79013	0.261755	32.42	89.7	41.84	0.0080773	12.2605	10.9336	13.0522	0
23	2014	23.0792	22514	429	0.524802	0	0	0	0	0	0	0	9.29285	2.3	0.777588	14.9184	4.28584		0.0589	0	0	0	0	0	0	0.020909	0.448159	0.035874	0.412284	0.651877	0.024506	0.11223	3	0.230792	1.52161	13	20844.8	19	6620.69	2.69674	0.262128	14.2238	104.96	29.09	0.00771776	10.0865	9.78327	10.9142	0
23	2015	26.04	37949	430.59	0.881326	0	0	0	0	0	0	0	9.17721	2.3582	0.929455	15.0956	4.03829		0.064919	0	0	0	0	0	0	0.05035	0.767319	0.051232	0.716087	0.34471	0.023814	0.021733	0	0.2604	1.77624	15	23641.5	21	7661.4	2.7195	0.29947	15.324	105.11	56.55	0.0076618	10.6452	11.1693	11.2123	0
23	2016	24.5088	35059	434	0.807811	0	0	0	0	0	0	0	9.14032	2.3752	0.981907	18.4332	3.87568		0.063272	0	0	0	0	0	0	0.043825	0.685899	0.105161	0.580737	0.139932	0.023062	0.01591	2	0.245088	1.68013	13	22133.7	20	8154.55	2.70715	0.317426	16.2676	112.72	50.05	0.00644034	10.1136	10.3177	11.5478	0
23	2017	22.7994	42384	433	0.978845	0	0	0	0	0	0	0	9.16669	2.7238	0.954169	21.709	3.94903		0.069294	0	0	0	0	0	0	0.069631	0.827529	0.149492	0.678037	0.047782	0.021262	0.151097	3	0.227994	1.57822	12	20643.4	19	8860.72	2.68786	0.320631	17.2161	136.7	65.61	0.012017	9.53334	9.60584	11.3297	0
23	2018	25.0952	46542	433	1.07487	0	0	0	0	0	0	0	9.18817	2.4109	0.990316	23.3256	3.73142		0.073648	0	0	0	0	0	0	0.082633	0.9194	0.135774	0.783626	0.337884	0.019105	0.031032	1	0.250952	1.72274	15	22608	22	1268.49	2.63904	0.3473	18.2879	163.22	115.4	0.00996674	11.6387	10.5877	11.8856	0
24	2004	17.1024	3937	352.29	0.111754	0	0	0	0	0	0	0	8.53654	2.1637	0.778215	1.74231	5.18449		0.040886	0	0	1	0	0	0	0.017883	0.086662	0.011894	0.074768	0.573379	0.016055	-0.075072	0	0.171024	1.13721	10	15471.7	15	1851.29	4.04279	0.333476		0	0	0.000388848	7.35112	8.28269	6.89073	0
24	2005	18.015	3547	355.37	0.0998115	0	0	0	0	0	0	0	8.96433	2.2229	0.481423	1.7336	6.8365		0.042928	0	0	1	0	0	0	0.015758	0.076737	0.009342	0.067395	0.255973	0.019894	-0.085192	0	0.18015	1.17132	10	16252.6	15	2222.2	4.05284	0.360753		0	0	0.0128593	8.6998	8.45732	8.95688	0
24	2006	16.9416	4717	361.85	0.130358	0	0	0	0	0	0	0	9.09716	2.2286	0.430938	1.9258	7.02553		0.017689	0	0	1	0	0	0	0.01473	0.111151	0.014868	0.096283	0.259386	0.012737	-0.09008	1	0.169416	1.02434	9	15373.1	14	2442.31	3.31494	0.375075		7.19	0	0.0108772	7.37536	7.07718	7.46345	0
24	2007	21.0708	24884	370.12	0.672323	0	0	0	0	0	0	0	9.16568	2.2122	0.38429	2.78204	6.72773		0.062983	0	0	1	0	0	0	0.036204	0.61961	0.057009	0.562601	0.211604	0.015495	0.048946	1	0.210708	1.33351	11	19063.7	19	2914.89	3.82882	0.418787	7.02	2.24	0.01	0.014065	9.36702	10.4893	8.90199	0
24	2008	16.8224	10950	376.63	0.290736	0	0	0	0	0	0	0	9.27137	2.2075	0.31446	4.02674	6.20998		0.062263	0	0	1	0	0	0	0.022648	0.244457	0.02456	0.219897	0.645051	0.013239	0.109287	0	0.168224	1.13158	9	15303.2	14	3111.32	3.95082	0.126358	9.78	4.16	1.32	0.0153419	7.40774	7.15389	8.11546	0
24	2009	21.0424	13699	381.09	0.359469	0	0	0	0	0	0	0	9.14065	2.2397	0.430787	5.51051	5.02214		0.025218	0	0	1	0	0	0	0.021596	0.305492	0.055604	0.249888	0.010239	0.012807	0.082977	0	0.210424	1.41792	11	19002.1	17	3324.9	3.98239	0.143787	12.89	0.76	3.25	0.00540133	9.97052	10.4911	9.51537	0
24	2010	22.62	15355	383.49	0.400402	0	0	0	0	0	0	0	9.35725	2.2049	0.805868	6.94016	5.59955		0.02506	0	0	1	0	0	0	0.020887	0.353386	0.035255	0.318131	0.324232	0.013346	0.216402	0	0.2262	1.4351	13	20375.3	20	5764.74	3.88062	0.174403	15.16	8.93	1.64	0.0180978	10.6266	10.5228	10.488	0
24	2011	23.281	20286	389.2	0.521223	0	0	0	0	0	0	0	9.54189	2.1778	4.61259	8.39445	5.95876		0.024693	0	0	1	0	0	0	0.024537	0.455961	0.063438	0.392523	0.515358	0.014172	0.213617	0	0.23281	1.56008	13	21018.1	19	4302.67	3.63008	0.200629	21.37	16.77	2.7	0.0192932	9.80712	9.56919	9.86137	0
24	2012	21.9456	19742	393.7	0.501448	0	0	0	0	0	0	0	9.5392	2.1783	6.19303	10.668	4.99209		0.025984	0	0	1	0	0	0	0.019228	0.437592	0.043739	0.393853	0.511945	0.008216	0.220204	0	0.219456	1.44115	11	19904.7	18	4834.81	3.68502	0.214431	25.49	20.36	8.33	0.00783218	8.94547	10.8653	10.4244	0
24	2013	24.4134	17591	393.9	0.446585	0	0	0	0	0	0	0	9.46241	2.1886	0.653629	11.6781	4.20333		0.025725	0	0	1	0	0	0	0.015537	0.377634	0.029297	0.348337	0.600683	0.025377	0.290436	0	0.244134	1.62498	13	22142.1	21	5400.56	3.28094	0.232695	33.38	18.65	8.76	0.010775	11.8044	10.5795	11.3332	0
24	2014	26.1936	16523	390.7	0.422908	0	0	0	0	0	0	0	9.2896	2.2537	0.780499	12.7975	4.17479		0.024191	0	0	1	0	0	0	0.016483	0.362682	0.033734	0.328948	0.450512	0.014057	0.137267	4	0.261936	1.61174	14	23767.1	23	5569.38	3.18108	0.257114	14.3303	42.37	8.42	0.00405944	11.8041	12.5035	10.6061	0
24	2015	24.717	24205	387.48	0.624677	0	0	0	0	0	0	0	9.08812	2.3178	0.93152	12.1297	3.48815		0.022632	0	0	1	0	0	0	0.028389	0.54888	0.041654	0.507226	0.208191	0.013919	0.032756	1	0.24717	1.56199	12	22456.4	21	5937.53	3.18407	0.279361	15.2746	55.81	65.07	0.00233501	10.9877	10.1219	10.7212	0
24	2016	27.0216	29880	391	0.764194	0	0	0	0	0	0	0	9.05333	2.3343	0.955404	14.8338	3.60813		0.020684	0	0	1	0	0	0	0.044706	0.642404	0.084169	0.558235	0.255973	0.013367	0.14548	0	0.270216	1.7219	16	24541	22	6366.3	3.1634	0.30748	16.3663	84.08	58.86	0.0305294	11.5174	11.7136	12.6307	0
24	2017	28.3272	33920	392	0.865306	0	0	0	0	0	0	0	9.25856	2.6703	0.790519	16.8367	4.15481		0.018892	0	0	1	0	0	0	0.061582	0.699209	0.124082	0.575127	0.351536	0.013958	0.247428	3	0.283272	1.7847	14	25515.6	24	7043.17	3.12245	0.31961	17.4312	76.3	54.89	0.0099287	13.3996	14.0846	12.7705	0
24	2018	29.2448	37713	388	0.971985	0	0	0	0	0	0	0	9.28411	2.3023	0.804686	19.5876	3.46549		0.017329	0	0	1	0	0	0	0.074948	0.80183	0.118814	0.683016	0.610922	0.016656	0.087126	2	0.292448	2.00704	16	26462.4	26	4176.08	3.02446	0.349779	18.4836	104.36	147.94	0.0173482	13.5371	11.9126	14.3381	0
25	2004	6.4224	16385	214.7	0.763158	1	0	0	1	0	0	1	10.0796	2.4025	0.944129	6.53554	9.69547	2011	0.120504	0	0	0	1	1	0	0.061435	0.60708	0.075221	0.531858	0.829352	0.051751	-0.085634	0	0.064224	0.420642	4	5804.21	6	5739.36	2.53833	0.239159				0.00914366	2.66748	2.72233	2.92816	#VALUE!
25	2005	5.7	17146	213.49	0.803129	1	0	0	1	0	0	1	10.3505	2.4997	1.1752	7.62172	12.1994	2011	0.117758	0	0	0	1	1	0	0.07354	0.671928	0.074149	0.59778	0.784983	0.058375	-0.095618	0	0.057	0.354905	3	5180.09	5	3049.43	2.62362	0.245305				0.00982612	2.30981	2.6464	2.43755	#VALUE!
25	2006	7.1604	17515	215.81	0.811593	1	0	0	1	0	0	1	10.4107	2.4948	0.691764	9.29007	11.9219	2011	0.11556	0	0	0	1	1	0	0.068162	0.696168	0.08387	0.612298	0.194539	0.062354	-0.086251	0	0.071604	0.440536	4	6481.03	6	3266.28	2.64789	0.282374				0.0102045	3.30123	3.06981	3.15809	#VALUE!
25	2007	7.29	19355	220.84	0.876426	1	0	0	1	0	0	1	10.4563	2.5096	1.0721	10.5135	10.9551	2011	0.135375	0	0	0	1	1	0	0.066111	0.767252	0.096314	0.670938	0.846416	0.065486	0.228766	6	0.0729	0.506619	4	6567.74	6	3755.27	2.76425	0.305252	9.07			0.134339	3.17458	3.51086	2.93211	#VALUE!
25	2008	7.2128	22941	224.3	1.02278	1	0	0	1	0	0	1	10.5271	2.5045	1.10805	11.7378	9.88418	2011	0.147356	0	0	0	1	1	0	0.072492	0.904057	0.105573	0.798484	0.662116	0.06743	0.441686	4	0.072128	0.478923	4	6511.42	6	4822.28	2.87434	0.322418	19.62			0.259815	3.54682	3.46633	3.16808	#VALUE!
25	2009	9.3728	31397	227.37	1.38088	1	0	0	1	0	0	1	10.646	2.5441	1.19859	14.5474	9.95403	2011	0.166933	1	0	0	1	1	0	0.083212	1.21511	0.102872	1.11224	0.709898	0.069642	0.412665	2	0.093728	0.565995	5	8436.74	8	5525.06	2.87067	0.0716827	17.6			0.25903	4.01559	4.18186	4.44664	#VALUE!
25	2010	8.586	30656	229.56	1.33542	1	0	0	1	0	0	1	10.6618	2.5381	0.498367	12.3279	10.5241	2011	0.205389	1	0	0	1	1	0	0.066649	1.21532	0.097491	1.11783	0.750853	0.070159	0.430676	15	0.08586	0.553548	4	7793.13	7	7089.14	2.87834	0.067477	20.24			0.352306	4.26407	3.69696	3.71628	#VALUE!
25	2011	6.2248	29865	232.3	1.28562	1	1	1	1	0	0	1	10.7132	2.5366	1.47057	15.5402	8.51599	2011	0.258287	1	0	0	1	1	0	0.053293	1.17835	0.103185	1.07516	0.604096	0.072089	0.347495	11	0.062248	0.374646	4	5623	5	8174.38	2.87677	0.0611942	22.0			0.210985	2.88451	2.5038	2.92914	#VALUE!
25	2012	8.7232	28426	230.3	1.2343	1	1	1	1	0	0	1	10.7745	2.5381	1.49752	18.2371	8.99163	2011	0.260102	1	0	0	1	1	0	0.046418	1.13274	0.098003	1.03474	0.832765	0.070262	0.343542	11	0.087232	0.571535	5	7854.2	8	11109.1	2.87351	0.107659	33.71			0.181106	3.83411	3.68389	4.35584	#VALUE!
25	2013	8.0586	30985	234	1.32414	1	1	1	1	0	0	1	10.7744	2.5808	1.57656	19.2308	9.19289	2011	0.287607	1	0	0	1	1	0	0.040769	1.18124	0.107265	1.07397	0.866894	0.088193	0.466033	7	0.080586	0.5033	4	7281.94	7	12231.2	2.80777	0.119021	34.66			0.242326	3.3307	3.85137	3.38356	#VALUE!
25	2014	13.5456	36539	237.9	1.5359	1	1	1	1	0	0	1	10.7518	2.6204	1.77809	18.9155	9.30837	2011	0.249144	1	1	0	1	1	0	0.040017	1.36385	0.191383	1.17247	0.846416	0.078529	0.528879	11	0.135456	0.913448	7	12240.2	12	13221.6	2.76942	0.182218	46.1818			0.284323	6.17923	6.64493	5.76934	#VALUE!
25	2015	13.286	51178	238.58	2.14511	1	1	1	1	0	0	1	10.7466	2.6378	1.96533	18.8616	8.56942	2011	0.259342	1	1	0	1	1	0	0.083704	1.95092	0.235435	1.71548	0.771331	0.080626	0.347268	17	0.13286	0.927164	7	11975.6	11	14351.7	2.7694	0.210784	44.3102			0.290269	6.42325	5.35532	5.83468	#VALUE!
25	2016	11.0088	53449	241	2.2178	1	1	1	1	0	0	1	10.6968	2.65	2.22204	19.0871	7.55664	2011	0.300994	1	1	0	1	1	0	0.098133	1.99676	0.265228	1.73153	0.771331	0.079668	0.543283	17	0.110088	0.749699	6	9911.49	9	15255.9	2.77054	0.204392	37.2593			0.160114	5.39618	4.5463	5.22775	#VALUE!
25	2017	9.9678	61881	243	2.54654	1	1	1	1	0	0	1	10.4758	2.7309	2.78673	21.3992	6.80763	2011	0.316356	1	1	0	1	1	0	0.139712	2.27226	0.285597	1.98667	0.788396	0.080701	0.545021	19	0.099678	0.627064	5	9005.97	9	15439	2.77008	0.217174	31.2659			0.223661	4.54412	4.76401	4.62217	#VALUE!
25	2018	8.4208	55415	244	2.27111	1	1	1	1	0	0	1	10.463	2.6494	2.74023	98.3607	8.13899	2011	0.428415	1	1	0	1	1	0	0.137295	2.03672	0.262295	1.77443	0.757679	0.080351	0.646744	12	0.084208	0.541651	5	7636.34	7	5028.16	2.70884	0.224881	41.8022			0.251968	4.02438	3.94919	3.80199	#VALUE!
26	2004	7.1616	8685	210.24	0.413099	1	0	0	0	0	0	1	10.2728	2.3314	0.449836	4.77863	9.98505	2010	0.220548	0	0	1	0	1	0	0.051798	0.34551	0.034532	0.310978	0.392491	0.023028	-0.012438	0	0.071616	0.435941	4	6493.46	6	5981.28	2.78095	0.233317		0	0	0.0223858	2.91885	3.40355	2.89952	0
26	2005	6.825	10047	209.32	0.479983	1	0	0	0	0	0	1	10.5023	2.3966	0.396799	5.6373	11.2553	2010	0.173097	0	0	1	0	1	0	0.050831	0.413147	0.036642	0.376505	0.90785	0.022508	-0.039736	0	0.06825	0.466946	4	6199.24	6	3639.32	2.83223	0.24646		0	0	0.0255289	2.94485	2.83934	2.78378	0
26	2006	8.5436	9957	212.41	0.468763	1	0	0	0	0	0	1	10.542	2.3884	0.47765	6.96295	10.3103	2010	0.198733	0	0	1	0	1	0	0.04529	0.409209	0.037145	0.372063	0.877133	0.02965	-0.047771	0	0.085436	0.581161	5	7757.87	7	4380.15	2.8329	0.282652		0	0	0.0210269	3.86316	3.82343	3.92373	0
26	2007	10.611	15121	214.6	0.704613	1	0	0	0	0	0	1	10.6333	2.4147	0.426382	7.86086	11.1644	2010	0.278492	0	0	1	0	1	0	0.071482	0.613886	0.048928	0.564958	0.481229	0.038918	0.575697	3	0.10611	0.662752	6	9640.05	9	4964.94	2.90761	0.322762	8.34	12.49	6.28	0.129504	4.33597	4.61324	4.4268	0
26	2008	6.1936	24927	217.76	1.1447	1	0	0	0	0	0	1	10.8472	2.3704	0.358666	8.01791	11.4907	2010	0.284396	0	0	1	0	1	0	0.104748	1.01024	0.076414	0.933826	0.914676	0.040364	0.530927	3	0.061936	0.386084	4	5587.77	5	5521.38	2.94813	0.291872	9.79	41.8	25.84	0.11987	2.67452	2.74426	2.76947	0
26	2009	5.9914	24799	219.59	1.12933	1	0	0	0	0	0	1	10.9578	2.4069	0.375344	9.10693	11.09	2010	0.333811	1	0	1	0	1	0	0.086798	0.995583	0.088028	0.907555	0.846416	0.040097	0.555397	3	0.059914	0.359975	3	5447.79	5	6131.4	2.95029	0.309206	12.92	30.93	15.44	0.14281	2.68133	2.43005	2.8969	0
26	2010	10.032	24689	219.8	1.12325	1	1	1	0	0	0	1	10.9821	2.4049	0.305081	10.1991	12.0062	2010	0.37116	1	0	1	0	1	0	0.069199	0.998772	0.091902	0.90687	0.819113	0.038662	0.574932	7	0.10032	0.664359	6	9058.65	8	6942	2.95026	0.078209	15.32	44.7	23.28	0.131302	4.89311	4.86402	4.23451	0.105914
26	2011	6.4356	36170	221.8	1.63075	1	1	1	0	0	0	1	11.0818	2.3928	0.425773	10.3396	11.9607	2010	0.412781	1	0	1	0	1	0	0.08422	1.48742	0.110234	1.37719	0.68942	0.034956	0.604935	3	0.064356	0.41426	3	5808.23	6	7868.36	2.94542	0.0488477	21.42	64.36	38.21	0.106146	3.09192	3.18163	3.00047	0.172272
26	2012	12.4096	25807	223.5	1.15468	1	1	1	0	0	0	1	11.1246	2.3944	0.416438	10.2908	11.7125	2010	0.402914	1	0	1	0	1	0	0.057315	1.02716	0.067114	0.960045	0.853242	0.026142	0.571205	4	0.124096	0.813933	7	11237.8	11	8927.76	2.93214	0.12468	30.15	77.92	26.12	0.0772669	5.25584	5.21278	5.12864	0.116868
26	2013	7.2732	29468	225	1.30969	1	1	1	0	0	0	1	11.0702	2.4267	0.465028	17.7778	9.86049	2010	0.407291	1	0	1	0	1	0	0.071156	1.15613	0.071289	1.08484	0.8157	0.032483	0.57416	6	0.072732	0.442778	4	6575.99	6	9723.27	2.83138	0.0943837	30.04	64.61	110.4	0.0790871	3.2165	3.37986	3.36065	0.490667
26	2014	7.8472	30369	223.7	1.35758	1	1	1	0	0	0	1	11.0417	2.4517	0.504381	18.7751	10.281	2010	0.427119	1	0	1	0	1	0	0.052973	1.20067	0.110863	1.08981	0.488055	0.029645	0.683475	5	0.078472	0.504222	4	7131.21	7	10098.2	2.79289	0.117251	32.1671	84.62	19.63	0.0904818	3.82064	3.60469	3.74963	0.0877515
26	2015	9.38	37682	223.86	1.68328	1	1	1	0	0	0	1	10.9962	2.462	0.589082	16.5282	9.46411	2010	0.439869	1	0	1	0	1	0	0.053158	1.53234	0.130439	1.4019	0.805461	0.033961	0.683046	16	0.0938	0.633131	5	8444.4	8	11013.1	2.78759	0.149601	29.4377	75.09	78.41	0.0808314	4.65961	4.06614	4.24192	0.350264
26	2016	13.0536	38490	224	1.7183	1	1	1	0	0	0	1	10.9677	2.4797	0.621324	20.9821	9.33405	2010	0.414284	1	0	1	0	1	0	0.081741	1.54522	0.170536	1.37469	0.778157	0.029295	0.706376	17	0.130536	0.811164	8	11781.7	11	11433.7	2.78757	0.205962	29.6016	89.33	40.82	0.0824479	5.68367	6.43229	5.58681	0.182232
26	2017	13.9194	35921	224	1.60362	1	1	1	0	0	0	1	10.7745	2.5704	0.868225	25.8929	10.3225	2010	0.431495	1	0	1	0	1	0	0.092098	1.40272	0.172455	1.23027	0.617747	0.030647	0.614186	13	0.139194	0.879957	8	12656.9	12	11853.6	2.78165	0.21982	24.3772	76.95	85.77	0.0697943	6.18188	6.66196	5.99745	0.382902
26	2018	10.7084	32265	224	1.4404	1	1	1	0	0	0	1	10.565	2.5274	1.01577	30.8036	8.09775	2010	0.4751	1	0	1	0	1	0	0.114286	1.25728	0.135	1.12228	0.638225	0.027595	0.726189	2	0.107084	0.671438	6	9682.97	9	6976.93	2.71907	0.22076	34.7051	88.85	89.97	0.0782463	4.59101	4.40436	4.54175	0.401652
27	2004	8.3856	4306	42.23	1.01965	0	0	0	0	0	0	1	9.98209	2.2312	1.03971	2.1731	8.18309		0.097237	0	0	0	0	1	0	0.117215	0.758229	0.048307	0.709922	0.150171	0.010363	-0.058692	0	0.083856	0.536922	5	7552.77	7	8501.16	2.1122	0.224827		.	.	0.00703967	3.93268	4.06131	3.48875	#VALUE!
27	2005	7.98	3773	43.11	0.875203	0	0	0	0	0	0	1	10.1719	2.3375	0.761351	5.99629	9.04072		0.110793	0	0	0	0	1	0	0.090002	0.700534	0.059847	0.640687	0.160409	0.011494	-0.078263	0	0.0798	0.542105	4	7219.27	7	4295.2	2.15879	0.236715		0	0	0.00567904	3.85155	3.41512	3.31473	0
27	2006	9.958	4735	43.35	1.09227	0	0	0	0	0	0	1	10.2398	2.337	0.729413	7.19262	8.09547		0.115845	0	0	0	0	1	0	0.123183	0.889504	0.058593	0.830911	0.040956	0.016505	-0.08101	0	0.09958	0.680799	5	8964.26	8	4236	2.0266	0.281438		0	0	0.00321914	4.0784	4.90949	4.06037	0
27	2007	10.4814	4825	47.7	1.01153	0	0	0	0	0	0	1	10.232	2.3204	0.640234	7.14885	6.8557		0.142558	0	0	0	0	1	0	0.109224	0.858281	0.062054	0.796226	0.023891	0.017062	0.349761	0	0.104814	0.677182	5	9496.3	9	4202.95	2.09649	0.300983	1.22	1.78	1.52	0.0103211	5.11031	4.37326	4.31163	0
27	2008	6.58	6366	48.27	1.31883	0	0	0	0	0	0	1	10.3617	2.3153	0.600167	7.2716	7.62949		0.254609	0	0	0	0	1	0	0.120986	1.1475	0.101719	1.04578	0.522184	0.023645	0.348287	1	0.0658	0.40113	3	5975.33	5	6088.34	2.14033	0.280586	1.81	3.72	2.2	0.010518	2.70833	3.19788	3.28039	0
27	2009	10.6546	6275	48.06	1.30566	0	0	0	0	0	0	1	10.5357	2.2916	0.699084	14.5027	5.65396		0.259051	1	0	0	0	1	0	0.127341	1.12526	0.111527	1.01373	0.160409	0.024052	0.377646	3	0.106546	0.650453	6	9655.8	9	5113.93	2.14211	0.339891	3.1478	3.67	1.15	0.0107735	4.8374	4.43753	5.24771	0
27	2010	7.746	5858	53	1.10528	0	0	0	0	0	0	1	10.5653	2.2638	0.491605	12.6415	6.15543		0.283283	1	0	0	0	1	0	0.099623	0.973207	0.074151	0.899057	0.31058	0.023109	0.446383	0	0.07746	0.476425	4	7025.79	7	10022.2	2.13532	0.330784	5.71	2.42	1.64	0.0122251	3.52567	3.14348	3.37803	0
27	2011	7.998	4350	54.1	0.804066	0	0	0	0	0	0	1	10.6651	2.2537	0.673157	12.939	6.17987		0.285538	1	0	0	0	1	0	0.064325	0.700554	0.05268	0.647874	0.122867	0.021869	0.547611	3	0.07998	0.531643	4	7252.57	7	10117.2	2.07204	0.0586836	7.49	2.39	1.39	0.0142052	3.80025	3.55279	3.86503	0
27	2012	10.3744	4270	54.8	0.779197	0	0	0	0	0	0	1	10.7285	2.2483	0.677586	16.4234	6.0129		0.186861	1	1	0	0	1	0	0.05146	0.701642	0.049635	0.652007	0.228669	0.026214	0.411121	1	0.103744	0.673724	6	9340.76	9	11940	2.04739	0.0902298	9.52	2.55	1.89	0.011415	4.86559	4.90554	4.40414	0
27	2013	8.1246	5443	55.3	0.984268	0	0	0	0	0	0	1	10.658	2.3224	0.833109	36.1664	6.28337		0.223539	1	1	0	0	1	0	0.048644	0.9	0.069259	0.830741	0.713311	0.028846	1.18128	1	0.081246	0.550978	4	7383.17	7	12979.2	2.42482	0.0851538	8.46	3.04	1.44	0.0266928	3.91151	3.28339	3.38966	0
27	2014	12.988	5925	55.4	1.06949	0	0	0	0	0	0	1	10.6373	2.3502	0.898628	19.8556	6.34112		0.37148	1	1	0	0	1	0	0.047653	0.980144	0.083574	0.89657	0.546075	0.028523	0.641809	1	0.12988	0.842285	7	11720.8	11	13732.7	2.34548	0.151426	12.8429	4.16	2.6	0.0158038	6.48452	6.45932	5.86824	0
27	2015	10.626	9736	44.49	2.18836	0	0	0	0	0	0	1	10.7176	2.4132	0.989242	29.2201	5.26699		0.507125	1	1	0	0	1	0	0.089683	2.04473	0.144077	1.90065	0.232082	0.029712	0.789411	4	0.10626	0.676579	6	9570.9	9	14535.9	2.35856	0.140351	10.866	3.08	1.57	0.0183666	4.42998	4.41606	4.58023	0
27	2016	13.644	8867	44	2.01523	0	0	0	0	0	0	1	10.6843	2.4172	0.933002	31.8182	4.29202		0.545423	1	1	0	0	1	0	0.134773	1.80341	0.179773	1.62364	0.09215	0.029523	0.581675	2	0.13644	0.909618	7	12311.7	11	15263.6	2.35961	0.184037	19.2027	4.91	1.69	0.0134493	6.31526	6.41118	6.59374	0
27	2017	9.99	9159	44	2.08159	0	0	0	0	0	0	1	10.5482	2.3984	1.14735	38.6364	5.90856		0.581818	1	1	0	0	1	0	0.161136	1.82614	0.267955	1.55818	0.279864	0.035495	0.333001	5	0.0999	0.645903	5	9046.74	9	15493	2.34231	0.185804	8.0746	5.91	5.46	0.00830391	4.24335	4.80389	4.5001	0
27	2018	14.1512	8510	56	1.51964	0	0	0	0	0	0	1	10.1676	2.3604	1.16464	35.7143	4.54825		0.46625	1	1	0	0	1	0	0.146964	1.32554	0.199107	1.12643	0.293515	0.037068	0.379951	3	0.141512	0.944663	8	12817	12	3087.58	2.29672	0.227557	7.1295	5.37	7.32	0.00925908	5.88011	6.80418	6.2871	0
28	2004	8.232	17932	447.04	0.401127	0	0	0	0	0	0	0	8.89659	2.0555	0.618025	1.08205	5.50458		0.023944	0	0	0	0	0	0	0.039885	0.343526	0.02134	0.322186	0.675768	0.01964	-0.086984	0	0.08232	0.498143	5	7452.35	7	4131.18	2.77681	0.200661		0	0	0.000424342	3.51967	3.62002	3.66727	0
28	2005	5.665	13531	445.3	0.303863	0	0	0	0	0	0	0	8.85467	2.1007	0.545171	1.45583	5.02702		0.030777	0	0	0	0	0	0	0.02989	0.258051	0.018212	0.239838	0.682594	0.020134	-0.092934	0	0.05665	0.366916	3	5125.43	5	2503.43	2.68797	0.195705		0	0	0.00033829	2.65377	2.53707	2.69552	0
28	2006	8.8192	14553	450.21	0.323249	0	0	0	0	0	0	0	8.93208	2.1261	0.526401	1.12503	5.17429		0.03217	0	0	0	0	0	0	0.031452	0.279181	0.021168	0.258013	0.733788	0.018352	-0.102	2	0.088192	0.608304	5	7980.81	7	2747.12	2.62453	0.248011		0	0	0.000601366	4.03082	3.75857	4.34284	0
28	2007	9.6984	16813	452.77	0.371336	0	0	0	0	0	0	0	9.11463	2.1138	0.473778	1.55207	5.0118		0.035886	0	0	0	0	0	0	0.033748	0.322879	0.024516	0.298363	0.617747	0.02035	0.035211	2	0.096984	0.615402	6	8766.1	8	3086.03	2.72535	0.269078	14.99	69.85	46.81	0.0147271	4.68462	4.26807	4.07265	0
28	2008	10.444	23324	456.49	0.510942	0	0	0	0	0	0	0	9.25717	2.1197	0.415594	2.3374	4.9326		0.041211	0	0	0	0	0	0	0.040198	0.44737	0.030778	0.416592	0.573379	0.022417	0.009698	0	0.10444	0.663977	6	9451.57	9	3146.96	2.72123	0.294747	19.0	154.64	109.19	0.0135582	4.78189	4.18564	4.67484	0
28	2009	8.671	25582	459.19	0.557111	0	0	0	0	0	0	0	9.35482	2.1794	0.433271	2.73307	4.88005		0.049395	0	0	0	0	0	0	0.04251	0.46876	0.038198	0.430562	0.37884	0.022946	0.013062	0	0.08671	0.556487	5	7809.23	7	3571.13	2.81556	0.30992	26.73	194.07	130.05	0.0141965	4.29674	3.61416	3.52147	0
28	2010	10.458	27370	457.74	0.597938	0	0	0	0	0	0	0	9.43076	2.161	0.494107	4.14209	4.94223		0.046266	0	0	0	0	0	0	0.033469	0.521366	0.038319	0.483047	0.539249	0.024262	0.009082	0	0.10458	0.677835	6	9428.26	9	5339.95	2.81597	0.338044	31.74	184.48	123.49	0.016926	4.55289	4.26456	4.97498	0
28	2011	8.3762	25957	459.9	0.564405	0	0	0	0	0	0	0	9.55015	2.1506	0.419502	5.00109	4.9494		0.047757	0	0	0	0	0	0	0.032681	0.498087	0.04277	0.455316	0.624573	0.02629	-0.023973	0	0.083762	0.506174	5	7549.08	7	5800.16	2.65288	0.339727	42.96	187.21	101.82	0.00784886	3.48961	4.0617	3.54908	0
28	2012	11.1808	28970	461.2	0.628144	0	0	0	0	0	0	0	9.62426	2.1438	0.453531	6.28794	4.81955		0.056637	0	0	0	0	0	0	0.033955	0.545468	0.033673	0.511795	0.590444	0.02648	0.010059	2	0.111808	0.717751	6	10072.7	10	7377.88	2.63851	0.0890646	51.2	245.8	142.58	0.0165154	4.92581	5.14205	4.69247	0
28	2013	11.4048	36107	464.3	0.777665	0	0	0	0	0	0	0	9.61456	2.1773	0.510463	7.75361	4.84806		0.055765	0	0	0	0	0	0	0.036011	0.633599	0.050506	0.583093	0.784983	0.030959	0.023612	1	0.114048	0.77369	6	10334.3	9	8107.86	2.90335	0.0947658	56.06	373.47	191.77	0.0176272	5.10753	5.69966	4.67426	0
28	2014	10.9888	40887	465.8	0.87778	0	0	0	0	0	0	0	9.59295	2.208	0.589343	8.37269	4.93383		0.065173	0	0	0	0	0	0	0.038665	0.657149	0.058201	0.598948	0.750853	0.030141	0.083809	7	0.109888	0.76393	6	9954.96	9	8920.9	2.85913	0.113647	63.6025	424.85	311.93	0.0204569	4.66804	5.36045	5.0721	0
28	2015	10.745	48129	462.63	1.04034	0	0	0	0	0	0	0	9.57732	2.2282	0.624914	11.0239	4.48463		0.074633	0	0	0	0	0	0	0.059378	0.887469	0.109267	0.778203	0.634812	0.031999	0.013557	6	0.10745	0.745209	6	9745.59	9	9474.93	2.85917	0.125281	75.8014	441.47	180.69	0.0148738	4.37837	4.90713	4.6311	0
28	2016	9.1008	54970	463	1.18726	0	0	0	0	0	0	0	9.54823	2.2276	0.714587	13.1749	4.40535		0.080602	0	0	0	0	0	0	0.081749	0.977905	0.108812	0.869093	0.484642	0.031515	0.005379	7	0.091008	0.618518	5	8262.73	8	10091.1	2.87233	0.133702	73.5418	428.81	299.03	0.030274	4.25253	4.47577	4.0656	0
28	2017	13.8454	58329	460	1.26802	0	0	0	0	0	0	0	9.3831	2.4019	0.949651	14.1304	3.76549		0.107589	0	0	0	0	0	0	0.084674	1.04959	0.18113	0.868456	0.62116	0.033014	-0.016404	6	0.138454	0.878601	7	12483.1	12	10591.6	2.86515	0.195203	74.5319	411.28	319.72	0.0166309	5.66263	6.58266	5.81382	0
28	2018	7.9268	52478	459	1.14331	0	0	0	0	0	0	0	9.20333	2.2976	1.20563	17.6471	3.03761		0.098166	0	0	0	0	0	0	0.088083	0.951373	0.136928	0.814444	0.358362	0.031793	0.053569	2	0.079268	0.495512	4	7196.92	7	3742.21	2.80761	0.157516	102.9928	458.71	310.27	0.0402835	3.91671	3.29248	3.43833	0
29	2004	9.0816	22455	310.91	0.722235	0	0	0	0	0	0	0	9.09515	2.0938	0.691531	1.07105	7.20888		0.029146	0	0	0	0	0	0	0.070149	0.621369	0.069699	0.551671	0.412969	0.025333	-0.009717	0	0.090816	0.573385	5	8227.1	8	4626.09	2.37591	0.192172		.	.	0.00061703	3.72255	4.13186	4.2649	#VALUE!
29	2005	6.81	15620	309.34	0.504946	0	0	0	0	0	0	0	9.16506	2.119	0.646067	1.55492	6.67282		0.032326	0	0	0	0	0	0	0.053242	0.426586	0.060968	0.365617	0.266212	0.026316	-0.04302	0	0.0681	0.472961	4	6188.96	6	2608.32	2.31465	0.185077		0	0	0.000644727	3.01342	2.77848	3.0944	0
29	2006	6.8744	14050	312.51	0.449586	0	0	0	0	0	0	0	9.26153	2.1393	0.625863	1.56795	6.60708		0.033357	0	0	0	0	0	0	0.042047	0.391091	0.060222	0.330869	0.566553	0.025011	-0.027915	0	0.068744	0.431877	4	6239.76	6	2615.31	2.23221	0.203951		0.78	0	0.000716812	3.1207	2.92031	3.09437	0
29	2007	6.8958	16146	316.2	0.510626	0	0	0	0	0	0	0	9.46685	2.1097	0.493089	3.0154	7.07316		0.033041	0	0	0	0	0	0	0.043643	0.445256	0.072391	0.372865	0.552901	0.027196	0.286357	0	0.068958	0.4458	4	6262.53	6	3607.31	2.33763	0.227187	5.24	59.48	46.06	0.00167209	2.87748	3.15497	3.17434	0
29	2008	11.116	29976	316.92	0.945854	0	0	0	0	0	0	0	9.60813	2.1139	0.436466	2.89578	6.13719		0.043187	0	0	0	0	0	0	0.076044	0.833933	0.092831	0.741102	0.163823	0.03	0.256928	2	0.11116	0.762391	6	10110.1	9	4007.89	2.33999	0.289244	15.3	173.56	108.5	0.00120509	4.78599	5.04389	4.80411	0
29	2009	10.7184	21785	318.86	0.683215	0	0	0	0	0	0	0	9.7713	2.1332	0.413086	3.13617	6.30707		0.044252	1	0	0	0	0	0	0.054099	0.588534	0.049583	0.538951	0.549488	0.005295	0.264749	1	0.107184	0.684659	6	9649.99	9	4262.93	2.32744	0.303585	23.46	169.18	129.71	0.00286219	5.10239	4.58694	4.40033	0
29	2010	7.242	22740	318.7	0.713524	0	0	0	0	0	0	0	9.87274	2.1108	0.219614	4.73486	6.37855		0.049023	1	0	0	0	0	0	0.050832	0.618952	0.045089	0.573863	0.225256	0.027527	0.296753	0	0.07242	0.467507	4	6529.37	6	6171.28	2.37637	0.291679	29.15	232.8	166.9	0.00296584	3.13238	3.20524	3.2316	0
29	2011	9.3868	23554	320.1	0.735833	0	0	0	0	0	0	0	9.98525	2.1	0.364863	5.52952	6.7854		0.049497	1	0	0	0	0	0	0.050578	0.651078	0.040206	0.610872	0.051195	0.02589	0.231557	1	0.093868	0.635205	5	8512	8	6763.06	2.29324	0.325346	37.03	261.65	146.54	0.003931	3.99437	4.03632	3.99333	0
29	2012	9.312	24603	319.8	0.769325	0	0	0	0	0	0	0	10.0656	2.0935	0.360705	7.50469	6.62018		0.049743	1	0	0	0	0	0	0.048374	0.681144	0.047874	0.633271	0.740614	0.028514	0.128712	2	0.09312	0.639129	5	8416.46	8	7599.07	2.2148	0.340362	47.47	292.85	176.01	0.0045045	4.41948	3.95378	4.2838	0
29	2013	7.9398	33220	321.2	1.03425	0	0	0	0	0	0	0	10.0382	2.1344	0.394539	8.09464	5.97278		0.055417	1	0	0	0	0	0	0.06208	0.854826	0.057347	0.797478	0.757679	0.033333	0.187489	0	0.079398	0.555167	5	7202.69	7	8245.21	2.39231	0.0654449	52.8	354.84	184.82	0.00374911	3.2292	3.32995	3.44214	0
29	2014	9.3024	36708	319.4	1.14928	0	0	0	0	0	0	0	10.0295	2.1517	0.390012	14.0889	5.92952		0.053851	1	0	0	0	0	0	0.047683	0.88685	0.062523	0.824327	0.569966	0.032376	0.092425	1	0.093024	0.581865	6	8428.21	7	9081.07	2.35371	0.0817502	53.3462	379.32	250	0.00343658	4.32571	4.14394	4.3419	0
29	2015	8.302	41427	319.37	1.29715	0	0	0	0	0	0	0	9.95645	2.2075	0.492035	11.5853	5.16869		0.096636	1	0	0	0	0	0	0.073488	1.12675	0.073332	1.05342	0.706485	0.032291	0.122702	5	0.08302	0.546396	5	7516.56	7	10055.2	2.35791	0.0850231	56.6874	433.57	183.8	0.0103156	3.5232	3.99982	3.72544	0
29	2016	13.8456	41889	319	1.31314	0	0	0	0	0	0	0	9.92906	2.2288	0.508732	11.9122	5.44404		0.107269	1	0	0	0	0	0	0.082038	1.12417	0.096364	1.02781	0.549488	0.031055	0.029246	3	0.138456	0.873865	7	12509.9	12	10698.6	2.36893	0.151274	53.575	477.21	270.65	0	5.90986	5.57895	5.83952	0
29	2017	8.51	36947	316	1.16921	0	0	0	0	0	0	0	9.4048	2.3933	0.854034	14.8734	3.85698		0.120933	1	0	0	0	0	0	0.090032	0.943481	0.109177	0.834304	0.849829	0.033963	0.058716	5	0.0851	0.564809	5	7696.12	8	11198.1	2.36089	0.134033	44.4828	486.73	491.25	0	3.82125	3.8529	3.53914	0
29	2018	10.64	31117	318	0.978522	0	0	0	0	0	0	0	9.39577	2.319	0.754333	19.4968	3.46762		0.125748	1	0	0	0	0	0	0.079748	0.80912	0.132138	0.676981	0.511945	0.031983	0.011904	1	0.1064	0.709135	6	9633.3	9	5428.94	2.31471	0.168655	73.6267	556.96	338.03	0	5.12571	4.90174	4.68128	0
30	2004	5.4576	12429	136.87	0.908088	0	0	0	0	0	0	1	10.2325	2.1953	0.543816	0.288595	8.08682		0.072867	0	0	0	0	1	0	0.102871	0.799518	0.055235	0.744283	0.146758	0.023741	-0.052932	0	0.054576	0.370276	3	4947.16	5	7608.45	2.24411	0.132944				0	2.32619	2.52076	2.65288	#VALUE!
30	2005	7.1	11050	137.86	0.801538	0	0	0	0	0	0	1	10.5645	2.3381	0.463255	1.37458	9.29151		0.071908	0	0	0	0	1	0	0.08262	0.696939	0.050921	0.646018	0.832765	0.024234	-0.053937	0	0.071	0.480933	4	6452	6	4514.29	2.39622	0.166355				0	3.337	3.15836	3.1754	#VALUE!
30	2006	6.2088	13575	141	0.962766	0	0	0	0	0	0	1	10.7185	2.3428	0.485499	2.67326	10.0954		0.075357	0	0	0	0	1	0	0.10766	0.821419	0.070213	0.751206	0.866894	0.023968	-0.061468	0	0.062088	0.378551	3	5593.62	5	5707.38	2.44932	0.179553				0	3.04231	3.00109	2.50618	#VALUE!
30	2007	7.992	16361	143.99	1.13626	0	0	0	0	0	0	1	10.9282	2.3631	0.437527	4.74102	9.73694		0.080067	0	0	0	0	1	0	0.102854	0.982499	0.084589	0.89791	0.484642	0.024907	0.307289	0	0.07992	0.556547	4	7234.58	7	5768.2	2.65001	0.22172	11.71			0	3.40539	3.92263	3.68671	#VALUE!
30	2008	7.3696	19977	149.69	1.33456	0	0	0	0	0	0	1	11.1286	2.3472	0.399373	4.59296	9.56011		0.089544	0	0	0	0	1	0	0.123054	1.05478	0.089719	0.965061	0.825939	0.027081	0.324296	3	0.073696	0.458463	4	6637.18	6	7730.26	2.75596	0.224795	19.22			0.0162219	3.57168	3.20393	3.09029	#VALUE!
30	2009	7.2036	23019	149.48	1.53994	0	0	0	0	0	0	1	11.3388	2.3607	0.557936	4.78793	9.32935		0.101197	0	0	0	0	1	0	0.124565	1.3074	0.09533	1.21207	0.784983	0.030113	0.549901	3	0.072036	0.441372	4	6542.01	6	8457.28	2.80443	0.244646	30.42			0.0155093	3.02659	2.99029	3.01845	#VALUE!
30	2010	6.756	26915	152.38	1.76631	0	0	0	0	0	0	1	11.42	2.3595	0.221812	6.07179	8.29142		0.100575	0	0	0	0	1	0	0.139454	1.5023	0.107101	1.3952	0.812287	0.02773	0.293211	0	0.06756	0.415224	4	6108.16	6	9612.32	2.8786	0.263961	39.22			0.0186196	2.98365	3.37219	2.79725	#VALUE!
30	2011	10.9864	31106	158.2	1.96625	0	0	0	0	0	0	1	11.4882	2.3476	0.609376	7.35145	7.20639		0.096959	0	0	0	0	1	0	0.116688	1.68192	0.113148	1.56877	0.744027	0.024366	0.636928	1	0.109864	0.762566	6	9951.05	9	10390.9	2.9146	0.320694	59.11			0.0759679	4.44081	5.33928	5.2816	#VALUE!
30	2012	11.8656	25812	152.1	1.69704	0	0	0	0	0	0	1	11.5795	2.3453	0.606571	8.54701	7.56704		0.101016	0	0	0	0	1	0	0.087311	1.49132	0.08547	1.40585	0.784983	0.021973	0.352339	2	0.118656	0.768191	6	10795.9	10	12575.8	2.90294	0.342242	58.63			0.0354768	4.77151	5.15109	5.7153	#VALUE!
30	2013	10.626	27089	154.3	1.75561	0	0	0	0	0	0	1	11.5689	2.3516	0.598741	11.6656	7.62658		0.097042	0	1	0	0	1	0	0.069799	1.55399	0.084964	1.46902	0.863481	0.025484	0.292971	2	0.10626	0.690871	5	9625.8	9	13430.9	2.66317	0.364965	52.34			0.015675	4.67693	4.83175	5.0176	#VALUE!
30	2014	10.9684	29697	156	1.90365	0	0	0	0	0	0	1	11.5112	2.3698	0.63832	12.1795	7.48587		0.112113	0	1	0	0	1	0	0.066154	1.68859	0.14641	1.54218	0.740614	0.026581	0.089164	2	0.109684	0.714931	6	9872.81	9	14222.9	2.6031	0.0895645	54.2183			0.0287321	5.09669	4.98612	5.107	#VALUE!
30	2015	11.851	37325	157.32	2.37255	0	0	0	0	0	0	1	11.476	2.3853	0.63893	15.2555	7.30669		0.325266	0	1	0	0	1	0	0.090262	2.15414	0.192728	1.96142	0.556314	0.023153	0.224284	13	0.11851	0.813619	6	10684.5	10	14569.8	2.59584	0.0924483	65.2606			0.0348472	5.20129	5.02162	5.83887	#VALUE!
30	2016	11.9088	38632	159	2.42969	0	0	0	0	0	0	1	11.4435	2.3941	0.658634	16.3522	7.86615		0.311525	0	1	0	0	1	0	0.104025	2.16038	0.296101	1.86428	0.56314	0.023341	0.165323	10	0.119088	0.729497	6	10775.1	11	15254.8	2.59826	0.120956	54.4817			0.0209261	4.89523	5.04826	5.87699	#VALUE!
30	2017	13.172	37939	161	2.35646	0	0	0	0	0	0	1	11.1535	2.66	0.860045	22.9814	7.56233		0.346232	0	1	0	0	1	0	0.121926	2.0259	0.248571	1.77733	0.733788	0.025088	0.25258	12	0.13172	0.876847	8	11871.1	11	15532.7	2.6038	0.14797	53.1336			0.0166153	5.80451	5.79739	6.16278	#VALUE!
30	2018	13.6952	34811	162	2.14883	0	0	0	0	0	0	1	11.1319	2.4144	0.857431	29.0124	6.41663		0.311149	0	1	0	0	1	0	0.126914	1.83228	0.18	1.65228	0.539249	0.02531	0.339486	4	0.136952	0.865482	7	12363.8	12	4247.63	2.56077	0.170963	66.2811			0.0139259	6.59013	5.69227	6.25063	#VALUE!
31	2004	6.5568	10586	270.88	0.3908	0	0	0	0	0	0	0	9.1762	2.1726	0.65549	2.44474	5.44065		0.05153	0	0	0	0	1	0	0.031748	0.351263	0.083875	0.267388	0.569966	0.01705	-0.078417	0	0.065568	0.444669	4	5923.56	6	5435.34	2.6648	0.131667				0.000707874	3.04072	2.91896	2.82605	#VALUE!
31	2005	9.005	10874	270	0.402741	0	0	0	0	0	0	0	9.28505	2.1498	0.486079	2.25926	5.71734		0.050252	0	0	0	0	1	0	0.030815	0.365074	0.105111	0.259963	0.34471	0.016892	-0.097942	0	0.09005	0.580823	5	8119.39	8	2682.1	2.56964	0.175809				0.00119735	3.79038	3.97535	4.08863	#VALUE!
31	2006	8.112	13030	269.96	0.482664	0	0	0	0	0	0	0	9.36341	2.1852	0.476004	3.00044	5.51629		0.055866	0	0	0	0	1	0	0.048674	0.423248	0.103645	0.319603	0.174061	0.017143	-0.09347	0	0.08112	0.52874	5	7354.23	7	3283.19	2.50859	0.179709				0.00110063	3.81808	3.92897	3.64432	#VALUE!
31	2007	5.4054	16006	270.56	0.591588	0	0	0	0	0	0	0	9.47381	2.1803	0.381337	3.97694	5.24653		0.056549	0	0	0	0	1	0	0.04997	0.530271	0.09606	0.434211	0.853242	0.019926	0.246077	0	0.054054	0.325567	3	4871.5	5	3797.46	2.46117	0.1676	9.12			0.011633	2.59686	2.56573	2.4274	#VALUE!
31	2008	6.0984	22636	272.48	0.83074	0	0	0	0	0	0	0	9.59985	2.1805	0.357332	5.76556	4.65118		0.063858	0	0	0	0	1	0	0.066941	0.738696	0.125294	0.613403	0.56314	0.020856	0.299209	0	0.060984	0.421771	3	5534.86	5	4427.39	2.39063	0.201962	14.97			0.0258942	2.49351	2.78904	2.62628	#VALUE!
31	2009	7.5052	25284	271.76	0.93038	0	0	0	0	0	0	0	9.7211	2.2127	0.438075	6.76332	4.31541		0.057067	0	0	0	0	1	0	0.070099	0.808103	0.125515	0.682588	0.392491	0.020967	0.259667	1	0.075052	0.495178	4	6760.72	6	4521.25	2.3721	0.226341	19.67			0.0276302	3.50861	3.70171	3.69383	#VALUE!
31	2010	7.938	30425	271.3	1.12145	0	0	0	0	0	0	0	9.80072	2.1874	0.47982	8.12145	4.48257		0.064596	0	0	0	0	1	0	0.077073	0.973387	0.184851	0.788537	0.286689	0.021169	0.20661	2	0.07938	0.509961	4	7162.35	7	5652.21	2.36013	0.262906	28.53			0.0291033	3.4235	3.63036	3.29641	#VALUE!
31	2011	8.6738	31681	270.4	1.17164	0	0	0	0	0	0	0	9.91891	2.1802	0.424549	9.89275	4.49272		0.090194	0	0	0	0	1	0	0.093158	1.01942	0.190976	0.828439	0.262799	0.021972	0.223055	0	0.086738	0.582064	5	7888.4	7	6817.13	2.24284	0.279771	42.26			0.0299155	4.22362	4.19291	3.59581	#VALUE!
31	2012	9.2352	29254	266.4	1.09812	0	0	0	0	0	0	0	10.012	2.1705	0.412368	12.7628	4.5368		0.114307	0	0	0	0	1	0	0.085623	0.945683	0.121697	0.823986	0.238908	0.025	0.235973	5	0.092352	0.608738	5	8328.44	8	9930.08	2.21324	0.30204	44.18			0.03107	3.90372	4.5451	4.01288	#VALUE!
31	2013	12.5202	31806	253.2	1.25616	0	0	0	0	0	0	0	10.0565	2.1553	0.432415	14.613	4.55567		0.139772	0	1	0	0	1	0	0.081438	1.07528	0.130885	0.944392	0.040956	0.027154	0.327546	4	0.125202	0.760727	7	11292.3	11	10743.7	2.34557	0.359253	52.6			0.04537	6.07242	5.82001	5.04965	#VALUE!
31	2014	8.8264	31620	265.9	1.18917	0	0	0	0	0	0	0	9.99805	2.2	0.481682	15.0433	4.36774		0.139287	0	1	0	0	1	0	0.05818	0.996089	0.119255	0.876833	0.102389	0.029327	0.340009	3	0.088264	0.535251	5	8019.97	7	11744.1	2.30555	0.343511	55.5946			0.0469439	4.20807	4.24629	4.08671	#VALUE!
31	2015	7.868	35663	259.3	1.37536	0	0	0	0	0	0	0	10.0043	2.2257	0.575854	16.1975	4.26911		0.135995	0	1	0	0	1	0	0.059815	1.21816	0.131161	1.087	0.177474	0.029064	0.369698	6	0.07868	0.524481	4	7121.51	6	12475.2	2.30777	0.0601739	66.1762			0.0416354	3.16294	3.22281	3.63368	#VALUE!
31	2016	9.6624	37239	259	1.4378	0	0	0	0	0	0	0	9.95287	2.2467	0.663225	18.1467	3.92716		0.142998	0	1	0	0	1	0	0.074479	1.25332	0.159112	1.09421	0.324232	0.031872	0.263378	10	0.096624	0.618712	5	8759.08	9	13445	2.30343	0.0813722	64.8618			0.0543865	4.58288	4.3303	4.02555	#VALUE!
31	2017	12.0768	33323	260	1.28165	0	0	0	0	0	0	0	9.56934	2.4798	1.00058	17.6923	2.72579		0.142845	0	1	0	0	1	0	0.077385	1.08265	0.170731	0.911923	0.365188	0.031202	0.073847	7	0.120768	0.730876	6	10880.5	10	13825.8	2.29696	0.113776	81.425			0.0035793	4.91526	5.51958	5.45231	#VALUE!
31	2018	12.616	29889	256	1.16754	0	0	0	0	0	0	0	9.57452	2.2779	0.922711	17.1875	2.7883		0.168691	0	1	0	0	1	0	0.074023	0.986914	0.164102	0.822812	0.109215	0.031456	0.02817	6	0.12616	0.782861	7	11470.4	10	5728.74	2.24243	0.136371	76.3889			0.00469801	6.16304	5.50222	5.97014	#VALUE!
32	2004	7.7088	8162	177.91	0.458771	0	0	0	0	0	0	0	9.2734	2.0095	0.562915	1.35462	6.57826		0.052675	0	0	0	0	1	0	0.058513	0.386656	0.022258	0.364398	0.286689	0.023289	0.10959	0	0.077088	0.4996	4	6990.1	7	7504.23	1.96418	0.125592				0.000142042	3.72304	3.23862	3.49193	#VALUE!
32	2005	7.55	4713	175.87	0.267982	0	0	0	0	0	0	0	9.31276	2.0136	0.604883	1.48962	6.33521		0.053474	0	0	0	0	1	0	0.037243	0.219139	0.016717	0.202422	0.791809	0.026189	0.072862	0	0.0755	0.455673	5	6795.63	6	3456.24	1.8762	0.132362				0.000180372	3.67073	3.31906	3.73068	#VALUE!
32	2006	9.412	5672	179.41	0.316147	0	0	0	0	0	0	0	9.42143	2.0306	0.628305	1.52165	6.17238		0.063583	0	0	0	0	1	0	0.041748	0.260632	0.019174	0.241458	0.740614	0.02772	0.044467	0	0.09412	0.610933	5	8559.6	8	3921.06	1.9093	0.174866				0.000313993	4.50317	4.20801	3.96283	#VALUE!
32	2007	7.1172	5941	182.3	0.325891	0	0	0	0	0	0	0	9.51654	2.0243	0.530259	2.51783	5.94533		0.070308	0	0	0	0	1	0	0.042677	0.268294	0.024136	0.244158	0.569966	0.028859	0.087845	1	0.071172	0.470824	4	6459.29	6	4547.29	1.90616	0.169233	10.24			0.00343513	2.9488	3.50195	3.53789	#VALUE!
32	2008	10.8808	11720	185	0.633514	0	0	0	0	0	0	0	9.62176	2.055	0.504679	3.62162	5.45675		0.06933	0	0	0	0	1	0	0.066108	0.52427	0.031838	0.492432	0.74744	0.0271	0.092379	1	0.108808	0.694108	6	9871.9	10	4474.91	1.81387	0.228111	15.36			0.00252868	4.74686	4.36951	5.12529	#VALUE!
32	2009	8.236	11909	173.3	0.68719	0	0	0	0	0	0	0	9.74679	2.0615	0.551008	5.19331	4.83388		0.106751	0	0	0	0	1	0	0.05955	0.561858	0.05401	0.507848	0.430034	0.027211	0.003207	1	0.08236	0.50513	4	7475.78	7	6324.18	1.77976	0.217349	18.81			0.0025081	3.57022	3.54016	3.80635	#VALUE!
32	2010	9.888	11817	186.34	0.634163	0	0	0	0	0	0	0	9.74148	2.0424	0.277593	5.21091	4.88414		0.106585	0	0	0	0	1	0	0.060642	0.536654	0.035956	0.500698	0.204778	0.027379	0.171634	0	0.09888	0.673056	5	8946.83	8	7661.01	1.75012	0.251731	22.89			0.000592607	4.09887	4.10036	4.60296	#VALUE!
32	2011	6.8634	12263	186.8	0.656478	0	0	0	0	0	0	0	9.82244	2.0385	0.568439	6.67559	4.64546		0.104973	0	0	0	0	1	0	0.052998	0.557013	0.038276	0.518737	0.706485	0.028398	0.035546	2	0.068634	0.416238	4	6187.43	6	8661.31	1.72604	0.246369	30.06			0.000377143	3.38558	3.3328	2.82319	#VALUE!
32	2012	7.9104	16222	186.7	0.868881	0	0	0	0	0	0	0	9.87131	2.0395	0.594839	9.10552	4.44907		0.102196	0	0	0	0	1	0	0.05865	0.751473	0.02737	0.724103	0.65529	0.031447	0.023356	1	0.079104	0.483128	5	7178.62	7	11185.2	1.72203	0.269718	34.31			0.00458174	3.8795	3.42473	3.76915	#VALUE!
32	2013	10.989	18961	183.2	1.03499	0	0	0	0	0	0	0	9.8416	2.0488	0.681671	10.3712	4.34177		0.096616	0	0	0	0	1	0	0.051201	0.861627	0.034934	0.826692	0.696246	0.031126	0.074142	0	0.10989	0.753417	6	9901.36	9	12470.9	1.8718	0.328842	33.78			0.0200593	5.21318	5.12758	5.23615	#VALUE!
32	2014	9.4248	19140	178.6	1.07167	0	0	0	0	0	0	0	9.83367	2.0603	0.735147	10.6383	4.47603		0.087346	0	0	0	0	1	0	0.048152	0.890314	0.049832	0.840482	0.443686	0.031641	-0.007385	1	0.094248	0.626372	5	8498.83	8	12550.1	1.81219	0.326397	40.7326			0.00276333	3.81591	4.40487	4.65698	#VALUE!
32	2015	11.963	27123	174.7	1.55255	0	0	0	0	0	0	0	9.81049	2.1189	0.776438	12.0206	3.86697		0.079565	0	0	0	0	1	0	0.062221	1.38311	0.058329	1.32478	0.361775	0.03467	-0.003405	2	0.11963	0.758059	6	10857.9	11	13645.8	1.80384	0.366355	50.7129			0.00195188	4.85447	4.88521	5.40476	#VALUE!
32	2016	10.5696	25228	175	1.4416	0	0	0	0	0	0	0	9.77354	2.1482	0.829601	14.8571	3.88074		0.081143	0	0	0	0	1	0	0.092343	1.2744	0.087143	1.18726	0.583618	0.035798	0.035654	1	0.105696	0.65782	6	9604.94	9	14136.9	1.81397	0.0854809	49.7907			0.00525929	5.06929	4.73085	4.83675	#VALUE!
32	2017	11.1	26284	174	1.51058	0	0	0	0	0	0	0	9.49952	2.2946	1.15549	19.5402	3.0034		0.162336	0	0	0	0	1	0	0.126322	1.27661	0.113333	1.16328	0.399317	0.037879	0.033703	6	0.111	0.689099	6	10062.2	9	14611.9	1.80225	0.0953564	51.626			0.0026348	4.9698	5.39027	4.6378	#VALUE!
32	2018	13.2164	25169	174	1.44649	0	0	0	0	0	0	0	9.52831	2.1662	1.08901	25.2874	3.04878		0.185019	0	0	0	0	1	0	0.133736	1.19879	0.101034	1.09776	0.34471	0.03424	0.010827	2	0.132164	0.841092	7	11988.3	11	3312.68	1.77092	0.128849	50.8455			0.00234658	5.92531	5.93628	5.95016	#VALUE!
33	2004	5.6256	6508	271.62	0.239599	0	0	0	0	0	0	0	8.81639	1.9771	0.456663	1.15934	4.31703		0.070347	0	0	0	0	1	0	0.029527	0.190229	0.016052	0.174177	0.78157	0.04497	-0.083139	0	0.056256	0.357034	3	5075.2	5	3523.44	2.48121	0.0801267				0.0017757	2.59593	2.58913	2.34329	#VALUE!
33	2005	6.385	6206	272.52	0.227726	0	0	0	0	0	0	0	8.93374	2.0675	0.48665	1.19734	5.18933		0.0651	0	0	0	0	1	0	0.027411	0.177271	0.014861	0.16241	0.914676	0.038489	-0.079795	0	0.06385	0.432175	3	5760.39	5	2147.36	2.62077	0.105123				0.00159758	2.99137	3.09347	2.88372	#VALUE!
33	2006	8.2524	7938	278.16	0.285375	0	0	0	0	0	0	0	9.00725	2.1125	0.469218	1.36022	5.83456		0.063827	0	0	0	0	1	0	0.034045	0.23544	0.020348	0.215092	0.535836	0.038325	-0.084964	0	0.082524	0.498041	4	7435.3	7	2519.17	2.61736	0.145069				0.000680349	4.02494	3.71077	3.80122	#VALUE!
33	2007	8.3106	7671	284.26	0.269859	0	0	0	0	0	0	0	9.04042	2.1628	0.439669	1.81802	5.03672		0.063211	0	0	0	0	1	0	0.035953	0.215507	0.016745	0.198762	0.508532	0.042717	0.119207	0	0.083106	0.560766	5	7526.6	7	2787.17	2.9211	0.160258				0.0146183	4.1253	3.81548	3.74575	#VALUE!
33	2008	7.5824	10065	287.11	0.350563	0	0	0	0	0	0	0	9.17224	2.1348	0.395644	2.75156	4.80227		0.068525	0	0	0	0	1	0	0.034098	0.290133	0.024729	0.265404	0.020478	0.042164	0.186437	4	0.075824	0.473491	4	6854.26	6	2821.24	2.89338	0.169985				0.0138039	3.11864	3.68421	3.38327	#VALUE!
33	2009	7.1166	8348	289.72	0.28814	0	0	0	0	0	0	0	9.21338	2.1638	0.422283	2.73091	4.38661		0.067893	0	0	0	0	1	0	0.032169	0.22501	0.014083	0.210928	0.102389	0.039749	0.062679	2	0.071166	0.439301	4	6424.87	6	2843.29	3.10473	0.196719				0.00263721	3.45497	3.30957	3.22852	#VALUE!
33	2010	9.078	13565	287.02	0.472615	0	0	0	0	0	0	0	9.24846	2.1462	0.473234	3.45035	4.05347		0.06359	0	0	0	0	1	0	0.044143	0.396453	0.024737	0.371716	0.12628	0.040356	0.019986	1	0.09078	0.551643	5	8235.41	8	3302.09	3.19074	0.224949				0.00454981	3.80686	3.65371	3.91325	#VALUE!
33	2011	8.5994	11043	288.8	0.382375	0	0	0	0	0	0	0	9.3464	2.1383	0.398571	3.54872	3.70266		0.064798	0	0	0	0	1	0	0.038296	0.307652	0.028947	0.278705	0.477816	0.039888	0.027847	0	0.085994	0.570054	5	7797.95	8	4467.14	3.20365	0.237006				0.00459209	3.44698	3.83043	4.13717	#VALUE!
33	2012	8	14645	287	0.510279	0	0	0	0	0	0	0	9.40099	2.1392	0.440956	3.48432	3.34235		0.032675	0	0	0	0	1	0	0.041429	0.413345	0.028955	0.38439	0.361775	0.045752	-0.053011	1	0.08	0.551792	4	7268.85	7	5248.2	3.1794	0.26386				0.000396568	3.66976	3.79992	3.80232	#VALUE!
33	2013	7.3722	18738	283.3	0.661419	0	0	0	0	0	0	0	9.40436	2.1552	0.518192	6.70667	3.31804		0.022325	0	0	0	0	1	0	0.053865	0.509778	0.042429	0.467349	0.778157	0.043114	0.026882	0	0.073722	0.49814	4	6665.91	6	6694.26	3.00043	0.276806				0.012212	3.58046	3.30518	3.02481	#VALUE!
33	2014	11.6552	18240	277	0.658484	0	0	0	0	0	0	0	9.402	2.2005	0.56583	7.94224	2.93992		0.141167	0	0	0	0	1	0	0.040181	0.484007	0.043574	0.440433	0.474403	0.036667	0.061783	3	0.116552	0.794745	6	10506.3	10	7026.83	2.92256	0.323091				0.0143	5.08948	5.3403	5.53657	#VALUE!
33	2015	7.35	26577	273.87	0.970424	0	0	0	0	0	0	0	9.39016	2.2245	0.564659	8.39814	2.86989		0.020123	0	0	0	0	1	0	0.044693	0.862964	0.113156	0.749808	0.549488	0.036963	-0.043107	7	0.0735	0.503152	4	6631.96	6	7763.27	2.91849	0.308711				0.00760873	2.98123	3.45472	3.10126	#VALUE!
33	2016	9.3168	21674	274	0.791022	0	0	0	0	0	0	0	9.35054	2.2371	0.653656	9.48905	3.09728		0.05661	0	0	0	0	1	0	0.05635	0.669818	0.067737	0.60208	0.522184	0.035177	-0.057154	2	0.093168	0.608732	6	8416.68	8	8198.07	2.92405	0.339975				0.00600167	4.4416	3.88594	4.5698	#VALUE!
33	2017	9.6866	23055	272	0.84761	0	0	0	0	0	0	0	9.19322	2.5717	0.825436	9.19118	2.67736		0.096686	0	0	0	0	1	0	0.085625	0.696654	0.081985	0.614669	0.412969	0.035918	-0.037121	3	0.096866	0.588635	6	8808.1	9	8696.03	2.92405	0.085931				0.00292622	4.76406	4.30298	4.69577	#VALUE!
33	2018	9.0516	21034	272	0.773309	0	0	0	0	0	0	0	9.01992	2.2724	0.961712	14.7059	2.18553		0.089571	0	0	0	0	1	0	0.078125	0.638162	0.065846	0.572316	0.068259	0.036744	-0.039561	0	0.090516	0.604756	5	8177.55	8	2376.09	2.87988	0.0775963				0.0015083	3.97021	4.48	4.4017	#VALUE!
34	2004	43.92	49829	693.87	0.718132	1	0	0	1	0	1	1	10.218	2.3885	1.24768	10.379	11.0695	2010	0.145934	0	0	1	1	0	0	0.084468	0.600444	0.075158	0.525286	0.959044	0.048497	0.160538	0	0.4392	2.80666	23	39780.1	36	3090.61	2.05291	0.234474		0	0	0.149783	19.02	17.8785	18.2009	0
34	2005	49.68	50840	698.57	0.727772	1	0	0	1	0	1	1	10.1955	2.4439	1.13028	10.8334	9.60211	2010	0.096199	0	0	1	1	0	0	0.087779	0.599611	0.083728	0.515882	0.918089	0.046521	0.155832	0	0.4968	3.04628	27	44735.2	44	3489.03	1.9996	0.26366		0	0	0.151203	21.1672	21.0444	22.669	0
34	2006	47.45	46574	703.56	0.661976	1	0	0	1	0	1	1	10.2584	2.4405	1.0376	11.862	9.37486	2010	0.097252	0	0	1	1	0	0	0.089587	0.528043	0.078316	0.449727	0.96587	0.048707	0.138037	3	0.4745	3.1522	24	43048.5	40	3842.26	2.03974	0.278387		0	0	0.141737	23.7089	21.6571	21.2647	0
34	2007	48.762	51321	709.77	0.723065	1	0	0	1	0	1	1	10.3622	2.4138	0.89837	14.1595	9.48303	2010	0.103472	0	0	1	1	0	0	0.069924	0.603858	0.080716	0.523141	0.928328	0.050269	1.39163	2	0.48762	2.96936	29	44039.4	43	4490.12	2.14619	0.290403	17.4941	0.09	0.01	0.950991	23.2214	24.0757	19.6969	0
34	2008	50.4616	47892	713.51	0.671217	1	0	0	1	0	1	1	10.4458	2.4038	0.913401	15.0944	9.49132	2010	0.091657	0	0	1	1	0	0	0.051856	0.566117	0.082872	0.483245	0.952218	0.049033	1.49816	2	0.504616	3.44042	29	45715.6	45	4802.95	2.11894	0.316481	20.7196	19.98	10.67	1.02937	21.5834	21.4532	22.4161	0
34	2009	54.0966	55788	716.55	0.778564	1	0	0	1	0	1	1	10.4522	2.4046	1.19125	17.9052	8.96969	2010	0.108956	1	0	1	1	0	0	0.050715	0.669514	0.098877	0.570637	0.928328	0.050561	1.40845	3	0.540966	3.35437	31	49162	46	5382.59	2.1107	0.333244	26.9239	262.92	224.89	1.28647	22.561	25.3356	22.9321	0
34	2010	58.29	54882	719.6	0.762674	1	1	1	1	0	1	1	10.5086	2.403	0.665312	18.8855	9.71217	2010	0.130617	1	0	1	1	0	0	0.05642	0.652918	0.104044	0.548874	0.880546	0.055334	1.49018	6	0.5829	3.56029	30	52792.8	50	5983.17	2.04959	0.364642	26.41	36.01	92.98	1.39863	28.0515	28.9964	24.1443	0.129211
34	2011	59.7928	62255	722.7	0.861422	1	1	1	1	0	1	1	10.5778	2.3942	1.16452	20.8325	9.25356	2010	0.173649	1	0	1	1	0	0	0.061561	0.736433	0.113187	0.623246	0.911263	0.060927	1.61866	5	0.597928	3.79212	33	54354.8	49	6625.02	2.01521	0.38944	29.6	278.71	103.62	1.62502	26.7537	27.8401	27.8449	0.143379
34	2012	58.8736	59840	724.8	0.825607	1	1	1	1	0	1	1	10.609	2.3922	1.18934	24.2826	8.6186	2010	0.149074	1	0	1	1	0	0	0.04564	0.729167	0.110265	0.618902	0.928328	0.064508	1.70211	8	0.588736	3.9649	32	53428.2	52	7412.11	2.02614	0.398144	38.79	136.28	25.56	1.63276	28.5278	28.9093	27.5776	0.0352649
34	2013	61.2678	66715	727.1	0.917549	1	1	1	1	0	1	1	10.6119	2.3935	1.23866	20.7674	8.12291	2010	0.200167	1	0	1	1	0	0	0.041562	0.818581	0.113189	0.705391	0.921502	0.059031	1.68952	28	0.612678	3.94375	31	55753.5	51	8353.87	2.00968	0.423038	44.84	190.5	68.55	1.72381	27.0853	24.6327	27.7182	0.0942786
34	2014	66.4768	76240	730.8	1.04324	1	1	1	1	0	1	1	10.5268	2.4093	1.4125	22.0306	7.76348	2010	0.205878	1	0	1	1	0	0	0.067091	0.902189	0.177312	0.724877	0.87372	0.058264	1.62872	11	0.664768	4.33854	35	60066.6	59	9030.35	2.73405	0.450781	49.2532	148.17	132.54	1.6076	29.8002	31.0506	29.5536	0.181363
34	2015	63.091	89617	730.41	1.22694	1	1	1	1	0	1	1	10.4834	2.4282	1.55987	24.3699	8.99398	2010	0.218219	1	0	1	1	0	0	0.060473	1.10031	0.199984	0.90033	0.904437	0.059861	1.70558	25	0.63091	3.89947	36	57180.8	56	9708.69	2.71711	0.463014	47.8931	187.21	203.91	0.863554	30.6408	30.5808	30.6509	0.279172
34	2016	71.5464	103508	734	1.41019	1	1	1	1	0	1	1	10.1414	2.5161	2.26624	28.3379	6.71976	2010	0.222265	1	0	1	1	0	0	0.064455	1.26271	0.254169	1.00854	0.901024	0.056798	1.66612	51	0.715464	4.40454	40	64529.1	62	10533.8	2.71081	0.49591	53.9557	241.65	146.23	0.616953	35.2073	33.9652	34.3845	0.199223
34	2017	72.187	169312	737	2.29731	1	1	1	1	0	1	1	10.1122	2.5616	2.2391	27.2727	6.76561	2010	0.24349	1	0	1	1	0	0	0.123813	2.04011	0.421221	1.61889	0.90785	0.055997	1.24937	33	0.72187	4.95795	39	65675.9	61	11387.8	2.67505	0.513439	55.5055	239.96	128.24	0.459385	33.0501	34.914	32.425	0.174003
34	2018	70.9156	173446	741	2.3407	1	1	1	1	0	1	1	10.1256	2.5397	2.34042	32.1188	6.51764	2010	0.26842	1	0	1	1	0	0	0.12193	2.10806	0.392119	1.71594	0.87372	0.055865	1.29174	43	0.709156	4.61668	39	64221.8	61	3444.91	2.66509	0.243523	58.9443	324.25	102.46	0.587629	29.0307	30.8632	28.7527	0.138273
35	2004	24.8592	60572	561.6	1.07856	1	0	0	1	0	1	1	10.4612	2.3425	1.17229	20.2178	11.5189	2010	0.217637	0	0	1	1	0	0	0.120068	0.908921	0.158779	0.750143	0.976109	0.027006	0.014344	1	0.248592	1.50607	13	22543.1	21	3753.51	2.03251	0.164413		0.5	0.24	0.0509209	11.8999	10.7531	10.2984	0
35	2005	29.445	52270	565.33	0.924593	1	0	0	1	0	1	1	10.4393	2.3668	1.18722	16.5068	10.3622	2010	0.19405	0	0	1	1	0	0	0.098473	0.787487	0.141068	0.646419	0.959044	0.027374	0.046568	0	0.29445	1.93745	16	26659.1	25	4279.06	2.03185	0.198318		1.79	0.38	0.064392	12.0816	13.631	12.3943	0
35	2006	30.68	50001	572.08	0.874021	1	0	0	1	0	1	1	10.4849	2.3593	1.15755	13.0861	9.64139	2010	0.210753	0	0	1	1	0	0	0.094829	0.742169	0.128234	0.613935	0.935154	0.026878	0.029663	3	0.3068	1.84826	16	27848.7	25	5200.93	1.91151	0.214195		3.18	2.31	0.0452165	15.2222	12.9479	14.2079	0
35	2007	29.6892	51943	578.19	0.898372	1	0	0	1	0	1	1	10.5388	2.3503	1.03625	15.5875	9.08568	2010	0.226003	0	0	1	1	0	0	0.077743	0.777374	0.147166	0.630208	0.94198	0.031178	1.67418	5	0.296892	1.9613	16	26861.3	26	5767.03	1.80535	0.234641	17.7919	4.29	2.76	0.830282	13.0971	14.3057	12.3519	0
35	2008	29.0864	68533	583.37	1.17478	1	0	0	1	0	1	1	10.6466	2.3334	0.961788	17.4986	9.41033	2010	0.224196	0	0	1	1	0	0	0.077532	1.04296	0.376125	0.666832	0.935154	0.037259	1.77941	4	0.290864	1.99832	17	26412.8	26	6400.09	1.78244	0.243404	21.6105	9.31	7.52	0.94819	11.7823	12.0901	13.3131	0
35	2009	30.0266	72093	584.8	1.23278	1	0	0	1	0	1	1	10.6742	2.367	1.12525	21.0663	9.23139	2010	0.250589	1	0	1	1	0	0	0.074726	1.09836	0.334166	0.764193	0.972696	0.038523	2.0212	13	0.300266	1.87495	18	27211.2	25	6937	1.77287	0.268627	28.5834	6.49	7.52	1.44225	12.0245	13.4093	14.2446	0
35	2010	30.798	72530	586.44	1.23679	1	1	1	1	0	1	1	10.7409	2.3574	0.654267	19.7544	8.43562	2010	0.298234	1	0	1	1	0	0	0.069265	1.0959	0.35869	0.737211	0.901024	0.042569	2.26927	13	0.30798	1.94437	16	27904.1	27	7595.92	1.72875	0.287015	34.96	5.47	7.91	1.61389	14.2986	14.3094	14.8988	0.0134882
35	2011	34.4348	71425	588.5	1.21368	1	1	1	1	0	1	1	10.8221	2.3504	1.16506	22.6186	8.36888	2010	0.313604	1	0	1	1	0	0	0.066695	1.08556	0.351878	0.733679	0.945392	0.045446	2.44332	8	0.344348	2.38051	19	31081.4	31	7635.56	1.70801	0.314468	44.31	24.88	5.09	1.71724	16.9774	15.8152	15.7704	0.00864911
35	2012	34.9504	70627	590.3	1.19646	1	1	1	1	0	1	1	10.8731	2.352	1.16059	24.0556	7.85988	2010	0.331246	1	0	1	1	0	0	0.043639	1.09626	0.387193	0.709063	0.931741	0.049327	2.45335	12	0.349504	2.36702	19	31724.7	30	8164.5	1.72226	0.335721	56.44	51.27	28.99	1.58101	16.2593	16.5123	16.9359	0.0491106
35	2013	38.1414	74694	591.5	1.26279	1	1	1	1	0	1	1	10.8848	2.3665	1.19054	21.978	7.06094	2010	0.351935	1	0	1	1	0	0	0.035182	1.16046	0.399307	0.76115	0.952218	0.0586	2.45025	23	0.381414	2.48423	21	34396.1	32	8826.19	1.70672	0.365879	70.5	93.87	75.54	1.56497	17.7518	15.6685	16.9676	0.127709
35	2014	35.938	85370	594.3	1.43648	1	1	1	1	0	1	1	10.8091	2.4016	1.29662	22.211	7.73716	2010	0.41719	1	0	1	1	0	0	0.053996	1.29849	0.383392	0.915093	0.948806	0.067	2.29627	18	0.35938	2.35074	20	32613.3	31	9437.41	2.47959	0.386448	40.9811	145.99	219.21	1.5812	15.8911	15.0109	17.1061	0.368854
35	2015	37.716	83607	593.56	1.40857	1	1	1	1	0	1	1	10.7522	2.4497	1.38341	22.0702	8.48985	2010	0.161164	1	0	1	1	0	0	0.059623	1.27408	0.348019	0.926056	0.918089	0.073332	1.13508	27	0.37716	2.54489	19	34066.3	30	10034.2	2.44692	0.40905	59.3255	216.72	303.34	0.708302	15.3712	15.7434	15.5492	0.511052
35	2016	42.7392	95680	596	1.60537	1	1	1	1	0	1	1	10.5549	2.4458	1.61593	25.1678	7.82531	2010	0.15639	1	0	1	1	0	0	0.072869	1.44856	0.405403	1.04315	0.94198	0.077099	1.4006	38	0.427392	2.70073	22	38467.1	38	10365.7	2.42914	0.436047	58.7768	238.84	299.77	0.836603	20.7136	19.1818	19.6583	0.50297
35	2017	40.5372	113869	595	1.91376	1	1	1	1	0	1	1	10.5154	2.5572	1.60414	28.0672	7.59904	2010	0.239704	1	0	1	1	0	0	0.112034	1.71165	0.435748	1.2759	0.94198	0.090249	0.949955	38	0.405372	2.44204	21	36647.9	33	11221.9	2.40658	0.449366	47.9305	252.99	199.66	0.457943	17.508	18.926	18.3171	0.335563
35	2018	44.6804	114381	595	1.92237	1	1	1	1	0	1	1	10.5428	2.4619	1.47956	30.4202	7.65707	2010	0.230257	1	0	1	1	0	0	0.119832	1.70666	0.415395	1.29126	0.901024	0.08876	2.19747	45	0.446804	3.067	25	40630.4	39	2489.53	2.40568	0.47608	41.0048	268.9	368.49	1.27584	21.9627	19.78	19.562	0.619311
36	2004	27.6432	11235	346.94	0.323831	0	0	0	0	0	1	0	10.2749	2.3076	0.489332	5.60039	15.7196		0.11204	0	0	0	0	0	1	0.044763	0.269124	0.025105	0.244019	0.860068	0.025482	-0.040619	0	0.276432	1.83172	15	25042.1	23	3526.24	1.94263	0.172998		0	0	0.00576563	12.9318	12.4074	11.9267	0
36	2005	28.675	10617	347.64	0.305402	0	0	0	0	0	1	0	10.1769	2.3398	0.452942	6.23921	12.2438		0.054374	0	0	0	0	0	1	0.047549	0.248245	0.027327	0.220918	0.853242	0.027157	-0.067492	0	0.28675	1.9741	17	26045.3	23	3557.13	1.99221	0.173724		0	0	0.00395492	12.3801	12.3039	13.8953	0
36	2006	27.8096	13300	348.95	0.381143	0	0	0	0	0	1	0	10.163	2.3446	0.460183	6.59292	12.5141		0.079034	0	0	0	0	0	1	0.058891	0.306663	0.025935	0.280728	0.805461	0.025974	-0.054543	1	0.278096	1.78607	15	25106.4	24	4544.22	2.0373	0.193737		0	0	0.00386367	11.504	13.3939	12.86	0
36	2007	27.8046	15724	350.25	0.448936	0	0	0	0	0	1	0	10.1941	2.3508	0.453886	8.5029	11.1136		0.068636	0	0	0	0	0	1	0.065211	0.361485	0.031891	0.329593	0.802048	0.02578	0.495469	1	0.278046	1.78002	15	25146.8	23	4397.22	2.0991	0.214451	5.9061	0	0	0.0302868	12.7801	11.1813	13.4624	0
36	2008	31.752	12935	351.42	0.368078	0	0	0	0	0	1	0	10.2782	2.3625	0.435037	9.7291	10.2748		0.043089	0	0	0	0	0	1	0.04331	0.294662	0.040351	0.254311	0.767918	0.027105	0.397821	1	0.31752	2.01774	18	28592.2	26	5140.82	2.06748	0.237557	7.1573	14.31	4.73	0.0357852	15.8058	13.6334	13.2142	0
36	2009	32.0102	17688	352.03	0.502457	0	0	0	0	0	1	0	10.2601	2.3767	0.541897	12.2632	9.72906		0.071849	1	0	0	0	0	1	0.053802	0.409539	0.075704	0.333835	0.706485	0.027925	0.362449	0	0.320102	2.05714	17	29062.6	26	5184.8	2.04225	0.253483	8.9697	35.87	17.36	0.0353082	15.8412	15.7164	14.4059	0
36	2010	30.072	18537	351.79	0.526934	0	0	0	0	0	1	0	10.3651	2.3692	0.527574	15.3186	10.525		0.073117	1	0	0	0	0	1	0.061514	0.426163	0.061457	0.364706	0.791809	0.034171	0.409618	0	0.30072	1.95164	17	27229	25	6597.99	1.99168	0.276797	11.66	35.09	44.74	0.0396511	13.6701	14.2671	13.7973	0
36	2011	36.2018	21856	351.6	0.621616	0	0	0	0	0	1	0	10.3956	2.3738	0.47643	15.7357	10.3365		0.052168	1	0	0	0	0	1	0.061007	0.532423	0.045563	0.48686	0.627986	0.033846	0.382356	0	0.362018	2.38624	20	32706.2	30	6460.38	1.91073	0.304493	11.89	42.87	27.3	0.0343416	15.1269	15.9179	15.195	0
36	2012	34.4768	22480	350.4	0.641553	0	0	0	0	0	1	0	10.336	2.3653	0.538561	17.6941	8.3693		0.058917	1	0	0	0	0	1	0.04843	0.566067	0.155765	0.410302	0.641638	0.043116	0.365934	3	0.344768	2.39279	18	31303.6	28	7067.55	1.91757	0.328201	19.83	57.8	23.27	0.0313996	15.165	16.9898	14.2541	0
36	2013	36.3132	25023	349.8	0.715352	0	0	0	0	0	1	0	10.3397	2.3688	0.542613	17.7244	8.06193		0.048409	1	0	0	0	0	1	0.046741	0.637136	0.167524	0.469611	0.153584	0.045151	0.331326	5	0.363132	2.23068	19	32946	30	7550.37	1.87668	0.348408	20.99	72.03	45.85	0.0287965	16.2088	16.2305	14.8452	0
36	2014	36.6656	23998	348.2	0.689202	0	0	0	0	0	1	0	10.1778	2.3844	0.693543	18.6674	7.33202		0.052957	1	0	0	0	0	1	0.042418	0.610511	0.102096	0.508415	0.372014	0.048579	0.646888	6	0.366656	2.54577	21	33064.5	32	8032.33	2.30265	0.367804	15.6793	77.26	79.22	0.0522754	16.7158	18.2727	17.3527	0
36	2015	40.978	33161	346.05	0.958272	0	0	0	0	0	1	0	10.0953	2.4113	0.834208	20.5173	9.55918		0.064726	1	0	0	0	0	1	0.047334	0.871926	0.12845	0.743476	0.242321	0.039134	0.449274	10	0.40978	2.83703	23	36907.7	34	8514.9	2.28276	0.39768	15.8814	98.88	65.27	0.0379813	19.7776	17.9443	18.4389	0
36	2016	39.9024	32320	346	0.934104	0	0	0	0	0	1	0	9.56009	2.5048	1.46133	23.4104	5.84969		0.067943	1	0	0	0	0	1	0.065231	0.826445	0.106416	0.720029	0.081911	0.040626	0.207375	17	0.399024	2.56409	23	36231.8	33	8997.01	2.22039	0.412741	18.2393	106.96	59.76	0.0175717	17.9074	19.4357	17.8228	0
36	2017	39.1386	42936	344	1.24814	0	0	0	0	0	1	0	9.59706	2.4823	1.40717	25	5.89064		0.072441	1	0	0	0	0	1	0.105174	1.08041	0.120523	0.959884	0.634812	0.038396	0.279344	16	0.391386	2.60992	23	35241.9	33	9480.09	2.21028	0.420761	18.33	128.25	80.72	0.0147143	17.9423	18.4421	17.792	0
36	2018	43.9812	44268	343	1.29061	0	0	0	0	0	1	0	9.61672	2.4766	1.42135	28.5714	6.31249		0.134593	1	0	0	0	0	1	0.10379	1.11875	0.13137	0.987376	0.590444	0.035866	0.163189	16	0.439812	2.88169	26	39847.8	37	2300.6	2.20729	0.455515	19.7774	151.87	83.23	0.00828459	21.2781	18.0468	21.9664	0
37	2004	27.528	10635	224.88	0.472919	0	0	0	0	0	1	0	9.7217	2.2524	0.615314	1.76859	9.5111		0.170238	0	0	0	0	0	1	0.061944	0.389497	0.027348	0.362149	0.508532	0.02053	0.011423	0	0.27528	1.687	16	24972.6	24	2809.25	1.95754	0.442036		0.54	0.97	0.0126619	13.5575	12.0674	12.5998	0
37	2005	27.26	12616	224.39	0.562235	0	0	0	0	0	1	0	9.65585	2.3096	0.528105	3.13811	7.67637		0.180511	0	0	0	0	0	1	0.070057	0.472169	0.034538	0.437631	0.122867	0.021132	-0.007229	0	0.2726	1.64765	16	24683.5	24	2773.27	2.13866	0.163025		0.55	0.22	0.0115733	12.7402	11.8044	11.3661	0
37	2006	29.6868	11239	223.9	0.501965	0	0	0	0	0	1	0	9.69793	2.3068	0.483048	4.90313	7.52708		0.193081	0	0	0	0	0	1	0.071818	0.406476	0.03372	0.372756	0.136519	0.022246	-0.000951	0	0.296868	1.87998	15	26970.3	25	3404.03	2.23678	0.177862		0.51	0.42	0.0113065	12.4058	14.3951	12.1496	0
37	2007	27.54	13679	223.72	0.611434	0	0	0	0	0	1	0	9.74416	2.3069	0.405013	8.85482	7.33762		0.199	0	0	0	0	0	1	0.068523	0.513499	0.042285	0.471214	0.105802	0.023835	0.244477	2	0.2754	1.87134	15	24863.8	24	3892.25	2.22866	0.19163	5.1429	0.44	0.27	0.0271609	11.2104	12.7025	11.4021	0
37	2008	33.1296	11060	223.19	0.495542	0	0	0	0	0	1	0	9.84539	2.2988	0.349794	11.2998	7.51806		0.134552	0	0	0	0	0	1	0.053407	0.415565	0.037143	0.378422	0.43686	0.024083	0.293394	1	0.331296	2.15912	20	30092.7	29	4340.69	2.23633	0.217935	5.5323	2.38	0.72	0.0281794	15.0567	13.8972	15.1396	0
37	2009	30.5138	16850	222.61	0.756929	0	0	0	0	0	1	0	9.81138	2.3056	0.476732	14.1323	5.91453		0.16661	0	0	0	0	0	1	0.066664	0.648084	0.069584	0.578501	0.245734	0.025293	0.176699	0	0.305138	2.11668	16	27671.4	25	4626.95	2.20582	0.230943	8.2595	16.43	4.27	0.0265629	14.6152	14.5182	13.9622	0
37	2010	32.916	15418	220.91	0.697931	0	0	0	0	0	1	0	9.96584	2.2906	0.693175	14.3862	5.95764		0.176398	0	0	0	0	0	1	0.061971	0.590105	0.055317	0.534788	0.293515	0.026158	0.229489	1	0.32916	2.04395	19	29926.4	29	6229.71	2.12453	0.255782	11.09	12.07	13.76	0.0426098	13.4998	14.8543	14.1782	0
37	2011	37.1442	15991	220.1	0.726533	0	0	0	0	0	1	0	10.0964	2.2685	0.408183	15.2643	6.73422		0.147554	0	0	0	0	0	1	0.054384	0.63094	0.073012	0.557928	0.276451	0.026941	0.333394	1	0.371442	2.24143	20	33753.8	30	6506.29	2.05797	0.285913	11.9	19.1	4.84	0.0544506	16.4571	16.9671	15.5337	0
37	2012	36.5312	14324	219.3	0.653169	0	0	0	0	0	1	0	10.1292	2.2665	0.405425	15.9599	6.17562		0.141694	0	0	0	0	0	1	0.043684	0.566484	0.062472	0.504013	0.204778	0.026861	0.517807	0	0.365312	2.2923	20	33138.8	32	6741.35	2.04184	0.311309	17.6	31.91	12.43	0.0803253	15.9137	15.2949	17.1719	0
37	2013	36.6564	13666	218	0.626881	0	0	0	0	0	1	0	10.1411	2.2659	0.437729	17.4312	5.85558		0.125835	0	0	0	0	0	1	0.041009	0.540321	0.059816	0.480505	0.242321	0.025	0.475745	2	0.366564	2.42218	20	33333.8	32	7270.33	2.00725	0.331606	24.26	38.28	11.46	0.059382	18.0492	15.2032	17.5716	0
37	2014	36.822	14368	217.4	0.660902	0	0	0	0	0	1	0	10.0235	2.311	0.520343	18.8592	5.71171		0.158615	0	0	0	0	0	1	0.050276	0.551978	0.05966	0.492318	0.399317	0.025909	0.482206	0	0.36822	2.23204	19	33176.2	32	7799.32	2.28193	0.35002	20.9733	37.27	42.62	0.073828	15.5035	17.1996	17.4131	0
37	2015	37.086	16778	215.76	0.777623	0	0	0	0	0	1	0	9.91478	2.3501	0.607246	20.393	7.25173		0.168326	0	0	0	0	0	1	0.053207	0.663051	0.069012	0.59404	0.160409	0.027639	0.352497	2	0.37086	2.48847	22	33411.1	30	8328.29	2.27928	0.373427	15.9841	54.42	27.6	0.0612678	15.9092	17.3874	17.245	0
37	2016	42.3072	17579	215	0.817628	0	0	0	0	0	1	0	9.51116	2.3614	0.877742	24.6512	4.9382		0.159414	0	0	0	0	0	1	0.050046	0.693349	0.092791	0.600558	0.12628	0.027244	0.047614	4	0.423072	2.86817	23	38465	36	8855.77	2.26919	0.39298	18.0108	58.26	28.48	0.00674943	21.0347	18.4167	19.5844	0
37	2017	43.253	19278	211	0.913649	0	0	0	0	0	1	0	9.55629	2.3898	0.945456	27.0142	5.20999		0.122331	0	0	0	0	0	1	0.076683	0.738626	0.104076	0.63455	0.450512	0.02501	-0.017665	2	0.43253	2.71668	22	39105.3	35	9384.67	2.26818	0.420924	18.3833	68.31	29.94	0.0114896	18.6892	17.4353	19.9193	0
37	2018	41.1236	22308	210	1.06229	0	0	0	0	0	1	0	9.59479	2.347	0.924646	29.5238	5.00351		0.119429	0	0	0	0	0	1	0.107524	0.840714	0.10119	0.739524	0.105802	0.023341	0.054532	2	0.411236	2.74455	21	37096.4	37	2456.89	2.27876	0.433344	20.1224	83.29	36.15	0.0106901	19.2261	17.788	20.4343	0
38	2004	27.768	8311	156.56	0.530851	0	0	0	0	0	1	0	9.83913	2.2838	0.854223	8.2767	8.94391		0.150485	0	0	0	0	0	1	0.058572	0.42942	0.04254	0.38688	0.525597	0.016776	-0.017393	0	0.27768	1.80734	16	25057.7	25	2878.22	1.89189	0.413289		0	0	0.00344532	13.4083	11.6876	12.5956	0
38	2005	27.87	8979	156.4	0.574105	0	0	0	0	0	1	0	9.88863	2.2795	0.718985	8.2922	8.34209		0.128506	0	0	0	0	0	1	0.052941	0.465026	0.100256	0.36477	0.071672	0.016529	-0.027777	0	0.2787	1.82579	15	25090.7	24	3507.21	2.01517	0.441459		0	0	0.00316152	12.3057	12.8896	11.5577	0
38	2006	28.0072	6885	156.18	0.440838	0	0	0	0	0	1	0	9.92396	2.268	0.674758	8.31092	7.83555		0.128649	0	0	0	0	0	1	0.041427	0.347484	0.041939	0.305545	0.365188	0.016461	-0.036468	1	0.280072	1.87158	16	25482.9	24	3995.2	2.1275	0.171134		0	0	0.00267845	11.7619	11.942	12.3764	0
38	2007	31.239	8600	155.97	0.551388	0	0	0	0	0	1	0	9.98399	2.2623	0.618696	8.32917	7.66863		0.139258	0	0	0	0	0	1	0.046868	0.465859	0.034302	0.431557	0.030717	0.016998	0.324728	2	0.31239	1.95844	18	28182.6	27	4405.88	2.13563	0.181955	4.5879	0.07	0	0.00911973	13.6668	14.3406	14.2465	0
38	2008	31.136	6736	155.66	0.432738	0	0	0	0	0	1	0	10.1247	2.2529	0.559566	10.4651	8.04873		0.083721	0	0	0	0	0	1	0.034306	0.359566	0.043042	0.316523	0.003413	0.016701	0.378657	0	0.31136	1.92449	16	28302.9	27	4718.89	2.15947	0.191717	5.1815	1.07	0.31	0.00950034	14.2587	13.7042	12.7384	0
38	2009	30.2122	8436	155.46	0.542648	0	0	0	0	0	1	0	10.1556	2.2932	0.655351	12.3623	7.12537		0.085244	0	0	0	0	0	1	0.04387	0.451692	0.049016	0.402676	0.21843	0.01785	0.330015	0	0.302122	1.82331	18	27324.2	26	5771.98	2.17852	0.211764	7.5023	8.24	1.23	0.00843152	14.6656	13.3302	12.6381	0
38	2010	30.3	11356	154.6	0.734541	0	0	0	0	0	1	0	10.2831	2.2762	0.547297	14.8995	7.38662		0.122775	0	0	0	0	0	1	0.045537	0.616365	0.084476	0.531889	0.556314	0.02025	0.342407	0	0.303	1.92054	16	27441.3	25	6679.97	2.1383	0.227656	9.13	1.75	4.69	0.0175037	13.5838	14.0186	13.1781	0
38	2011	33.6164	10676	154.3	0.691899	0	0	0	0	0	1	0	10.3879	2.2695	0.534084	16.6712	7.4803		0.124435	0	0	0	0	0	1	0.038885	0.586196	0.07453	0.511666	0.215017	0.017783	0.637868	0	0.336164	2.06294	19	30469.4	30	7963.64	2.07392	0.262196	9.63	7.05	1.09	0.0484169	13.6133	14.7734	16.2337	0
38	2012	36.032	9570	153.2	0.624674	0	0	0	0	0	1	0	10.3822	2.2853	0.551211	19.5823	6.33576		0.100323	0	0	0	0	0	1	0.028068	0.538903	0.044713	0.494191	0.279864	0.021786	0.547572	2	0.36032	2.44333	19	32464.7	29	7931.4	2.08019	0.281282	12.62	18.56	5.8	0.0407858	16.8122	15.243	17.4099	0
38	2013	34.0758	9639	152.3	0.632896	0	0	0	0	0	1	0	10.3838	2.2987	0.545872	21.6678	6.54422		0.096969	0	0	0	0	0	1	0.025476	0.554498	0.041366	0.513132	0.525597	0.029653	0.651141	0	0.340758	2.06189	19	30734.3	27	8576.59	2.04523	0.303307	13.64	24.96	1.06	0.0505873	15.1682	14.7616	15.8057	0
38	2014	40.6776	10100	152	0.664474	0	0	0	0	0	1	0	10.2952	2.3434	0.622847	23.0263	6.31425		0.082526	0	0	0	0	0	1	0.033684	0.569145	0.056118	0.513026	0.279864	0.025464	0.671203	2	0.406776	2.80033	22	36735.7	34	9220.93	2.21491	0.337037	13.1152	23.47	19.18	0.139382	16.4874	17.1537	20.0081	0
38	2015	36.974	12311	151.21	0.814166	0	0	0	0	0	1	0	10.2268	2.3704	0.757245	22.4853	8.80484		0.135201	0	0	0	0	0	1	0.057602	0.690761	0.05833	0.632432	0.406143	0.026115	0.348352	4	0.36974	2.32859	22	33559.5	32	9866.3	2.18836	0.351313	13.0873	29.02	11.02	0.0511464	17.603	16.8376	16.1543	0
38	2016	42.588	12513	150	0.8342	0	0	0	0	0	1	0	9.75046	2.3886	1.19437	30.6667	5.57025		0.165347	0	0	0	0	0	1	0.056533	0.692267	0.084267	0.608	0.303754	0.027884	0.119665	3	0.42588	2.97277	23	38699.5	37	10509.7	2.14653	0.381437	10.3167	30.73	11.49	0.0249316	19.0718	18.2404	21.0436	0
38	2017	37.4218	14301	148	0.966284	0	0	0	0	0	1	0	9.71015	2.4562	1.46521	29.7297	5.73034		0.189735	0	0	0	0	0	1	0.058851	0.784122	0.096554	0.687568	0.31058	0.021897	0.082963	1	0.374218	2.59344	21	33808.1	31	11155.3	2.13212	0.38652	10.2473	33.07	14.94	0.0219932	16.6119	16.3964	16.997	0
38	2018	41.3896	16899	147	1.14959	0	0	0	0	0	1	0	9.7091	2.4237	1.55363	29.2517	5.43428		0.192898	0	0	0	0	0	1	0.075102	0.965238	0.236599	0.728639	0.146758	0.02206	0.003099	0	0.413896	2.71077	21	37276.3	34	2700.86	2.13122	0.407848	11.5112	37.53	19.34	0.015204	19.348	18.4362	17.6717	0
39	2004	28.6176	14640	240.97	0.607544	0	0	0	0	0	1	0	9.39729	2.2804	0.801385	7.93045	9.34457		0.152111	0	0	0	0	0	0	0.097398	0.492509	0.059012	0.433498	0.668942	0.037922	0.229219	0	0.286176	1.98758	15	25876	24	3191.14	1.58255	0.401895		0	0	0.0309546	13.0802	12.0866	13.7931	0
39	2005	25.745	13111	242.39	0.540905	0	0	0	0	0	1	0	9.39979	2.265	0.646429	6.06048	8.39775		0.170578	0	0	0	0	0	0	0.080366	0.442634	0.055778	0.386856	0.419795	0.035607	0.22158	0	0.25745	1.57114	15	23370	23	3298.43	1.64696	0.419244		0	0	0.0259373	10.7406	10.7158	12.6766	0
39	2006	28.9536	11458	242.52	0.472456	0	0	0	0	0	1	0	9.44567	2.2595	0.601054	4.24707	8.1018		0.167147	0	0	0	0	0	0	0.070015	0.380175	0.051707	0.328468	0.559727	0.03523	0.167109	1	0.289536	1.99606	15	26270.7	23	3768.1	1.69032	0.445246		0	0	0.022091	14.1847	11.7369	12.9237	0
39	2007	31.3794	11382	242.8	0.468781	0	0	0	0	0	1	0	9.49736	2.2629	0.636195	6.08777	7.68729		0.057067	0	0	0	0	0	0	0.06145	0.382125	0.060132	0.321993	0.47099	0.036314	0.354492	2	0.313794	2.10013	18	28396.6	27	4186.86	1.7707	0.176116	5.4649	0.74	0.42	0.0514654	13.4018	15.5372	13.7053	0
39	2008	30.492	11777	242.7	0.485249	0	0	0	0	0	1	0	9.60047	2.2549	0.50696	10.3502	7.09128		0.072318	0	0	0	0	0	0	0.048372	0.399753	0.080634	0.319118	0.491468	0.036918	0.272691	0	0.30492	2.02476	18	27544.1	26	4634.95	1.75581	0.17209	7.6088	3.46	0.59	0.0434169	14.8368	12.7716	13.9605	0
39	2009	29.8236	17001	242.64	0.700668	0	0	0	0	0	1	0	9.58547	2.2316	0.616731	10.9256	5.4523		0.073059	0	0	0	0	0	0	0.066683	0.590381	0.124011	0.46637	0.686007	0.040573	0.173256	0	0.298236	1.92258	15	26896.7	25	5026.02	1.75833	0.190585	17.7018	8.29	5.16	0.0326293	14.9017	14.0424	14.6452	0
39	2010	33.054	16114	241.36	0.667633	0	0	0	0	0	1	0	9.67183	2.2134	0.897883	12.5124	5.41273		0.069108	0	0	0	0	0	0	0.077022	0.546611	0.105403	0.441208	0.25256	0.053723	0.169626	0	0.33054	2.25494	17	30071.7	27	5954.69	1.74293	0.216855	19.34	5.43	7.82	0.0294516	16.3594	16.2394	15.6107	0
39	2011	35.8484	16879	241.1	0.700083	0	0	0	0	0	1	0	9.77989	2.2157	0.650992	33.0402	5.64846		0.076863	0	0	0	0	0	0	0.077851	0.57416	0.073662	0.500498	0.481229	0.053731	0.235864	0	0.358484	2.2786	21	32546.8	29	7414.42	1.70667	0.254291	18.57	10.99	4.62	0.0453074	17.7141	15.8998	16.924	0
39	2012	33.8816	16441	240.5	0.683617	0	0	0	0	0	1	0	9.83997	2.2234	0.659845	14.9688	5.15581		0.071822	0	0	0	0	0	0	0.051726	0.585405	0.080291	0.505114	0.358362	0.062082	0.23098	1	0.338816	2.0681	17	30831.9	27	7864.61	1.71727	0.261556	23.74	30.19	20.17	0.0439095	13.6299	14.977	16.0775	0
39	2013	33.6072	15931	239.7	0.664622	0	0	0	0	0	1	0	9.85517	2.2387	0.71162	15.8532	4.93629		0.083755	0	0	0	0	0	0	0.045974	0.55899	0.075511	0.483479	0.453925	0.05566	0.358208	3	0.336072	2.08089	19	30270.1	29	8478.64	1.69591	0.276994	30.01	45.85	17.79	0.0230178	14.5627	16.6604	13.8441	0
39	2014	37.978	15859	239.5	0.662171	0	0	0	0	0	1	0	9.70481	2.2678	0.903224	17.5365	4.96651		0.139949	0	0	0	0	0	0	0.049186	0.545219	0.071524	0.473695	0.604096	0.049221	0.302943	0	0.37978	2.30021	22	34516.7	33	8478.2	1.98916	0.315542	29.3788	47.47	32.02	0.0247209	16.8387	16.419	17.6533	0
39	2015	40.124	21115	238.15	0.886626	0	0	0	0	0	1	0	9.60487	2.2727	1.04195	19.3156	4.61918		0.089031	0	0	0	0	0	0	0.064371	0.749906	0.081377	0.668528	0.051195	0.052138	0.243835	5	0.40124	2.744	22	36269.3	34	9935.99	1.97903	0.341063	23.4878	72.2	37.15	0.00890474	16.2009	18.65	17.1073	0
39	2016	40.932	24148	238	1.01462	0	0	0	0	0	1	0	9.26843	2.3521	1.47086	23.5294	4.01718		0.088373	0	0	0	0	0	0	0.078823	0.847563	0.093908	0.753655	0.276451	0.052161	0.213794	6	0.40932	2.76434	23	37198	34	10018.9	1.94134	0.362504	27.7495	79.67	45.42	0.00746795	17.3941	20.1299	19.1983	0
39	2017	43.1716	40253	235	1.71289	0	0	0	0	0	1	0	9.26044	2.6078	1.84816	25.5319	3.92351		0.085718	0	0	0	0	0	0	0.143404	1.44749	0.121319	1.32617	0.331058	0.059388	0.13943	5	0.431716	2.73268	23	39110.1	39	10626.7	1.9313	0.376491	27.7077	114.37	75.68	0.0053406	19.1293	19.0676	18.7965	0
39	2018	44.9768	43427	235	1.84796	0	0	0	0	0	1	0	9.23221	2.3606	1.62548	28.9362	3.77958		0.090345	0	0	0	0	0	0	0.144043	1.51762	0.115745	1.40187	0.372014	0.050717	0.152498	2	0.449768	2.70477	23	40899.4	36	1891.5	1.93491	0.40195	27.6526	112.61	83.75	0.0612923	19.7187	21.5205	19.4471	0
40	2004	27.1104	15081	307.84	0.489897	0	0	0	0	0	1	0	9.31884	2.1039	0.935228	5.79281	10.0853		0.078276	0	0	0	0	0	0	0.064709	0.41161	0.032192	0.379418	0.361775	0.030967	0.078377	0	0.271104	1.71443	14	24562.1	22	2717.29	2.34882	0.379418		0	0	0.0383584	12.0611	13.4118	11.106	0
40	2005	26.87	17720	308.32	0.574727	0	0	0	0	0	1	0	9.3166	2.172	0.728255	4.54194	8.93643		0.078249	0	0	0	0	0	0	0.047061	0.515795	0.227264	0.288531	0.368601	0.03689	0.048129	0	0.2687	1.6815	15	24197	22	2642.31	2.37587	0.396262		0	0	0.0357991	12.5152	11.7795	12.8449	0
40	2006	27.3936	15735	309.2	0.508894	0	0	0	0	0	1	0	9.38042	2.193	0.716972	4.98279	9.01912		0.08872	0	0	0	0	0	0	0.051876	0.442723	0.075065	0.367658	0.450512	0.040759	0.033584	0	0.273936	1.86857	16	24725.1	24	2843.26	2.3964	0.419651		0	0	0.0318041	11.5839	11.0517	11.6486	0
40	2007	31.2768	20897	309.41	0.675382	0	0	0	0	0	1	0	9.42689	2.1903	0.65847	8.05355	8.78331		0.095586	0	0	0	0	0	0	0.057723	0.594486	0.173395	0.421092	0.56314	0.041991	0.276596	0	0.312768	2.06959	17	28357.3	27	3203.87	2.37916	0.448465	6.0426	0	0	0.0675083	15.0438	13.8197	14.0671	0
40	2008	31.4384	20779	310.19	0.66988	0	0	0	0	0	1	0	9.55763	2.2019	0.596942	8.63342	8.50189		0.076703	0	0	0	0	0	0	0.044908	0.58951	0.22612	0.36339	0.047782	0.041038	0.388267	0	0.314384	1.90784	17	28564.9	28	3647.86	2.29315	0.178232	7.4781	18.02	5.51	0.104956	14.9889	14.0501	13.0557	0
40	2009	33.3094	28551	310.19	0.920436	0	0	0	0	0	1	0	9.51981	2.1729	0.674457	10.9141	6.52558		0.163978	0	0	0	0	0	0	0.05732	0.820368	0.309359	0.511009	0.450512	0.046385	0.317419	0	0.333094	2.21248	18	29999.4	28	3857.67	2.32171	0.177829	14.9345	10.24	12.75	0.076161	15.739	15.282	15.9076	0
40	2010	31.398	23370	308.35	0.757905	0	0	0	0	0	1	0	9.65169	2.1922	0.755267	12.671	6.59201		0.134384	0	0	0	0	0	0	0.056948	0.657208	0.224453	0.432755	0.624573	0.045586	0.290115	0	0.31398	1.92391	16	28438	27	5353.86	2.2402	0.200658	20.07	5.47	17.12	0.087893	14.6817	13.4019	14.9841	0
40	2011	33.6474	22123	308.3	0.71758	0	0	0	0	0	1	0	9.76264	2.1936	0.622522	15.0439	7.09769		0.137423	0	0	0	0	0	0	0.056503	0.621181	0.181057	0.440123	0.607508	0.043559	0.271044	0	0.336474	2.16063	20	30334	30	6270.64	2.13518	0.229542	21.22	1.95	0	0.0942294	16.7433	15.5865	14.4569	0
40	2012	33.2096	19476	307.9	0.632543	0	0	0	0	0	1	0	9.79495	2.1979	0.667237	16.239	6.07049		0.098933	0	0	0	0	0	0	0.046671	0.554726	0.120559	0.434167	0.406143	0.042123	0.451918	3	0.332096	2.23092	18	30083.3	27	5991.68	2.13154	0.243512	33.53	13.17	2.36	0.0894453	16.013	16.5208	16.3498	0
40	2013	36.3	20168	305.9	0.6593	0	0	0	0	0	1	0	9.80572	2.2111	0.723679	17.6528	5.99823		0.116448	0	0	0	0	0	0	0.044688	0.568683	0.113893	0.454789	0.395905	0.039252	0.441469	2	0.363	2.49817	20	32870.1	30	6468.37	2.08783	0.275522	31.63	92.97	21.23	0.0759048	17.7826	16.3041	15.4551	0
40	2014	35.5504	28833	305.3	0.944415	0	0	0	0	0	1	0	9.75013	2.2404	0.820168	18.6702	5.97012		0.214066	0	0	0	0	0	0	0.065378	0.802293	0.221225	0.581068	0.525597	0.046847	0.448586	0	0.355504	2.38959	19	32186.6	30	6946.44	2.15081	0.283468	38.442	129.65	149.77	0.0680892	16.7186	17.4844	16.8854	0
40	2015	35.749	27870	302.56	0.92114	0	0	0	0	0	1	0	9.66388	2.2531	0.963215	19.8308	6.33403		0.232609	0	0	0	0	0	0	0.079951	0.772805	0.111515	0.66129	0.491468	0.053974	0.12686	3	0.35749	2.48734	20	32193.9	29	7424.43	2.1462	0.298979	34.8985	211.51	284.71	0.0597033	17.0305	14.8584	15.0314	0
40	2016	41.0328	30720	302	1.01722	0	0	0	0	0	1	0	9.3486	2.2598	1.3099	22.5166	4.75745		0.110595	0	0	0	0	0	0	0.080894	0.855199	0.182384	0.672814	0.225256	0.0584	0.143017	8	0.410328	2.69787	22	37234.4	36	7900.9	2.10385	0.336208	40.9449	208.04	173.33	0.0730459	17.3606	17.1653	18.7467	0
40	2017	39.9748	34076	296	1.15122	0	0	0	0	0	1	0	9.34383	2.4592	1.58908	25.3378	4.53549		0.189652	0	0	0	0	0	0	0.089527	0.978007	0.26125	0.716757	0.389078	0.049638	0.435802	6	0.399748	2.75582	24	36287	32	8379	2.09839	0.351315	42.212	224.97	118.25	0.064175	19.5984	18.3244	18.6802	0
40	2018	43.1376	36525	296	1.23395	0	0	0	0	0	1	0	9.37985	2.3482	2.38185	26.6892	4.4393		0.139205	0	0	0	0	0	0	0.10554	1.02182	0.207804	0.81402	0.1843	0.032962	0.213646	3	0.431376	2.98857	23	38940.7	37	1912.69	2.11193	0.384346	40.675	244.68	181.72	0.047559	19.8813	20.9386	18.7739	0
41	2004	25.6128	15677	229.93	0.681816	0	0	0	0	0	1	0	9.53566	2.2344	0.862921	7.39356	10.526		0.084795	0	0	0	0	0	0	0.10625	0.557604	0.125299	0.432306	0.348123	0.029465	-0.034597	0	0.256128	1.69047	13	23149.7	21	3350.44	2.10134	0.350582		0	0	0.00797734	10.9905	12.4478	11.9507	0
41	2005	25.765	17039	230.53	0.739123	0	0	0	0	0	1	0	9.60118	2.2702	0.684026	7.80809	10.5383		0.099214	0	0	0	0	0	0	0.09938	0.617273	0.168221	0.449052	0.542662	0.028076	-0.05446	0	0.25765	1.59454	14	23314.1	23	3854.42	2.00067	0.37883		0	0	0.00652153	10.5204	10.726	12.8439	0
41	2006	29.9936	13697	231.08	0.592738	0	0	0	0	0	1	0	9.6651	2.257	0.711518	4.69244	10.4121		0.093937	0	0	0	0	0	0	0.089017	0.483079	0.123291	0.359789	0.726962	0.027694	-0.059608	0	0.299936	1.82928	15	27187.7	27	3888	2.02659	0.400276		0	0	0.00609471	13.1615	14.0178	12.2575	0
41	2007	31.5144	24423	232.49	1.0505	0	0	0	0	0	1	0	9.74664	2.2541	0.708693	5.72928	9.30634		0.133532	0	0	0	0	0	0	0.113725	0.884726	0.186417	0.69831	0.812287	0.029751	0.085846	1	0.315144	2.15161	17	28509.6	26	4181.85	2.09687	0.435497	3.9316	0	0	0.0108506	12.6489	14.1374	15.5388	0
41	2008	30.4248	19669	233.8	0.841275	0	0	0	0	0	1	0	9.85918	2.2501	0.672902	8.31895	9.10429		0.149079	0	0	0	0	0	0	0.118392	0.648845	0.132122	0.516724	0.822526	0.03039	0.30421	0	0.304248	1.93493	18	27382.9	26	4664.96	2.06682	0.44468	4.8746	15.64	7.53	0.0187465	14.3928	12.5019	14.6547	0
41	2009	32.9092	25456	235.04	1.08305	0	0	0	0	0	1	0	9.89188	2.2722	0.849989	9.87066	7.51569		0.185958	0	0	0	0	0	0	0.132616	0.814032	0.154357	0.659675	0.733788	0.027087	0.567296	0	0.329092	2.21314	17	29847.8	27	5587.71	2.06296	0.189537	6.9695	34.8	7.77	0.0323133	13.2318	14.2721	15.5114	0
41	2010	32.418	21968	235.53	0.932705	0	0	0	0	0	1	0	10.015	2.2924	0.594268	12.8335	7.30179		0.186009	0	0	0	0	0	0	0.123933	0.746189	0.17174	0.574449	0.610922	0.025484	0.595327	0	0.32418	2.10052	18	29264.6	27	6431.76	2.03712	0.188201	9.92	21.97	24.21	0.0357733	14.6037	15.3075	13.53	0
41	2011	32.9158	22021	235.5	0.935074	0	0	0	0	0	1	0	10.1241	2.3016	0.788764	14.7368	6.6864		0.344231	0	0	0	0	0	0	0.12034	0.755329	0.158047	0.597282	0.549488	0.020653	0.680999	0	0.329158	2.17221	19	29835.1	27	8042.71	1.95967	0.208424	11.79	19.57	7.44	0.037526	16.1459	15.4388	14.5435	0
41	2012	32.8128	22115	235.1	0.940664	0	0	0	0	0	1	0	10.1704	2.315	0.817383	15.738	6.24874		0.218855	0	0	0	0	0	0	0.079498	0.813569	0.250489	0.563079	0.163823	0.0225	0.665351	0	0.328128	2.17441	18	29593.9	29	7824.72	1.9856	0.222456	14.56	38.25	31.04	0.0355707	15.0512	13.7758	15.465	0
41	2013	34.7952	23420	232.5	1.00731	0	0	0	0	0	1	0	10.1979	2.328	0.866705	17.6344	6.10721		0.216291	0	1	0	0	0	0	0.075957	0.882366	0.247699	0.634667	0.617747	0.024742	0.647272	2	0.347952	2.29527	19	31528.7	31	8457.52	1.94516	0.24318	16.02	39.86	12.29	0.0479264	16.86	16.1359	14.5159	0
41	2014	39.8752	19943	233.3	0.854822	0	0	0	0	0	1	0	10.1444	2.3545	0.977547	19.7171	7.0388		0.281509	0	1	0	0	0	0	0.06871	0.734205	0.141577	0.592628	0.283276	0.023219	0.113192	0	0.398752	2.76499	21	36015	36	9091.01	2.23824	0.276145	12.1996	26.44	23.33	0.0159814	18.6121	18.14	16.7568	0
41	2015	38.129	26299	232.62	1.13056	0	0	0	0	0	1	0	10.0582	2.3731	1.07845	20.6345	8.80085		0.247097	0	1	0	0	0	0	0.078067	0.998624	0.151191	0.847434	0.645051	0.030551	0.13027	6	0.38129	2.54073	22	34536.4	31	9724.19	2.23447	0.288925	13.7261	44.31	29.48	0.0213272	18.6775	16.8812	18.3828	0
41	2016	38.2824	29273	233	1.25635	0	0	0	0	0	1	0	9.72088	2.4003	1.60386	22.7468	5.84297		0.253936	0	1	0	0	0	0	0.108584	1.08313	0.179399	0.903734	0.327645	0.027517	-0.007601	6	0.382824	2.34549	20	34707.1	33	10357.2	2.21553	0.316487	14.2827	40.82	16.75	0.00713786	16.3091	17.4032	17.3726	0
41	2017	42.365	31592	232	1.36172	0	0	0	0	0	1	0	9.75222	2.525	1.66972	26.2931	5.8624		0.228825	0	1	0	0	0	0	0.128491	1.14763	0.21931	0.928319	0.535836	0.027206	0.029235	8	0.42365	2.81011	22	38505.5	34	10990.8	2.2072	0.342974	15.2326	47.15	20.91	0.00963324	20.8533	19.0147	19.5997	0
41	2018	44.84	46883	232	2.02082	0	0	0	0	0	1	0	9.74517	2.4038	1.48578	29.7414	5.91277		0.201258	0	1	0	0	0	0	0.13431	1.79543	0.267026	1.5284	0.283276	0.026808	0.040454	5	0.4484	3.06226	26	40585.4	39	1967.52	2.21131	0.359115	15.612	46.44	17.7	0.00805572	18.3862	18.4521	19.0072	0
42	2004	28.6272	9290	192.8	0.481847	0	0	0	0	0	1	0	8.79386	2.134	1.46003	2.05643	5.339		0.123691	0	0	0	0	0	0	0.049844	0.419087	0.110944	0.308143	0.071672	0.023757	-0.045012	0	0.286272	1.83369	16	26034.2	25	3226.14	2.15523	0.345833		0.13	0.02	0.00595031	13.044	11.4955	12.3684	0
42	2005	29.525	11914	192.68	0.618331	0	0	0	0	0	1	0	8.80145	2.1592	1.62855	1.81648	4.17284		0.138808	0	0	0	0	0	0	0.043284	0.563214	0.100114	0.463099	0.320819	0.026193	-0.092264	0	0.29525	2.03938	17	26756.1	26	2767.05	2.15405	0.372461		1.32	1.14	0.00324635	14.5089	13.3102	12.043	0
42	2006	27.1492	10313	192.97	0.534435	0	0	0	0	0	1	0	8.78674	2.2066	1.11992	2.95383	4.01692		0.139308	0	0	0	0	0	0	0.034099	0.488211	0.164896	0.323314	0.610922	0.025928	-0.097603	0	0.271492	1.79301	14	24634.8	23	3182.29	2.6641	0.377577		0.76	1.26	0.00312352	12.4056	12.7989	11.315	0
42	2007	31.8222	12598	193.07	0.65251	0	0	0	0	0	1	0	8.85193	2.1798	1.07237	4.75009	4.13451		0.086475	0	0	0	0	0	0	0.043404	0.589475	0.193712	0.395763	0.737201	0.025286	-0.006489	2	0.318222	1.9585	18	28696.4	27	4082.82	2.10804	0.406907	4.3402	0.96	1.7	0.00741911	13.8293	14.7015	14.433	0
42	2008	32.3008	13536	192.46	0.703315	0	0	0	0	0	1	0	8.95254	2.1541	1.00672	6.60615	4.52463		0.097135	0	0	0	0	0	0	0.048893	0.61909	0.164294	0.454796	0.679181	0.028554	0.091134	0	0.323008	2.01928	17	29077.4	28	4127.77	2.01074	0.428298	5.2157	7.3	3.88	0.0140856	13.8215	14.8503	15.6326	0
42	2009	31.7666	20125	192.27	1.04671	0	0	0	0	0	1	0	9.07162	2.1453	1.04373	7.26062	3.60989		0.115877	0	0	0	0	0	0	0.074791	0.905602	0.235658	0.669943	0.627986	0.023296	-0.030245	0	0.317666	2.04272	18	28668.1	28	4115.82	2.06559	0.456751	7.7365	13.41	13.17	0.00624107	14.1854	14.9551	15.5202	0
42	2010	35.094	16296	192.38	0.847073	0	0	0	0	0	1	0	9.2443	2.0926	0.852936	11.1981	4.29202		0.126242	0	0	0	0	0	0	0.078127	0.712392	0.15459	0.557802	0.443686	0.029076	-0.029607	0	0.35094	2.34256	19	31691.4	29	5497.49	1.99482	0.187278	8.83	4.99	9.36	0.020447	17.0557	14.1748	14.1889	0
42	2011	33.325	17111	192.1	0.890734	0	0	0	0	0	1	0	9.39169	2.0973	0.905387	13.6431	3.74151		0.111597	0	0	0	0	0	0	0.068714	0.756533	0.137637	0.618896	0.730376	0.029637	0.197259	0	0.33325	2.21758	20	30111.6	28	5257.67	1.96901	0.187242	11.65	12.2	7.18	0.0186868	13.413	13.6772	15.0412	0
42	2012	37.8816	15457	191.6	0.806733	0	0	0	0	0	1	0	9.47214	2.0951	0.945228	15.6576	3.85121		0.153803	0	0	0	0	0	0	0.055585	0.692328	0.105741	0.586587	0.37884	0.029493	0.276114	1	0.378816	2.43636	22	34182.9	31	5770.21	1.95201	0.211422	17.21	18.07	2.44	0.0245609	18.8385	15.6693	16.9679	0
42	2013	36.894	15016	191.1	0.785767	0	0	0	0	0	1	0	9.49391	2.1029	1.01991	17.2684	3.57552		0.135615	0	0	0	0	0	0	0.037572	0.67258	0.109471	0.563108	0.389078	0.028194	0.240063	1	0.36894	2.55945	19	33436.3	32	6164.31	1.9175	0.227721	25.46	18.3	10.77	0.0226656	14.8565	17.3	18.326	0
42	2014	40.426	16361	191	0.856597	0	0	0	0	0	1	0	9.40812	2.159	1.15397	18.3246	3.45838		0.12175	0	0	0	0	0	0	0.034922	0.632199	0.110052	0.522147	0.040956	0.039591	-0.014078	0	0.40426	2.50811	21	36656.6	33	6556.96	2.00596	0.260207	25.1551	29.91	51.21	0.00714082	19.3568	16.6268	17.5036	0
42	2015	40.978	16221	189.47	0.856125	0	0	0	0	0	1	0	9.20542	2.1677	1.47654	20.5837	4.0428		0.127998	0	0	0	0	0	0	0.045337	0.719586	0.121813	0.597773	0.102389	0.041224	0.034058	0	0.40978	2.86211	23	37248.1	33	6950.9	2.03997	0.274675	22.353	69.84	138.75	0.0098845	18.9855	17.9914	18.6245	0
42	2016	42.8328	16433	189	0.869471	0	0	0	0	0	1	0	8.88806	2.2556	2.0582	24.3386	2.95573		0.12037	0	0	0	0	0	0	0.05381	0.713439	0.106772	0.606667	0.375427	0.032977	0.01008	3	0.428328	2.85977	24	38851.9	37	7343.72	2.03014	0.30777	30.6827	127.45	86.59	0.00825603	19.1137	21.3397	20.2479	0
42	2017	41.5954	18168	186	0.976774	0	0	0	0	0	1	0	8.84001	2.5859	2.2645	26.8817	2.80714		0.120302	0	0	0	0	0	0	0.088602	0.787634	0.126559	0.661075	0.177474	0.04078	-0.003174	1	0.415954	2.63677	24	37561.8	35	7737.84	2.04869	0.324695	29.6137	141.44	156.23	0.0059181	18.0395	17.0915	20.4874	0
42	2018	45.3036	23440	186	1.26022	0	0	0	0	0	1	0	8.86103	2.2968	2.24167	28.4946	2.80459		0.124517	0	0	0	0	0	0	0.138656	0.973064	0.115269	0.857796	0.047782	0.038139	-0.009593	0	0.453036	2.81793	26	41043.9	37	2069.47	2.05378	0.346661	25.622	171.53	103.4	0.00430985	18.2007	18.3869	19.3088	0
43	2004	24.6384	12243	182.41	0.67118	0	0	0	0	0	1	0	9.67403	2.3005	0.743624	7.1268	11.4184		0.131435	0	0	0	0	0	1	0.10904	0.503371	0.116825	0.386547	0.37884	0.025164	0.020728	0	0.246384	1.49343	14	22222.3	21	2546.54	1.92289	0.314622		0	0	0.0139192	10.7862	9.94406	9.90168	0
43	2005	28.44	11774	182.01	0.646887	0	0	0	0	0	1	0	9.69769	2.232	0.641681	8.24131	9.51926		0.133223	0	0	0	0	0	1	0.0945	0.529586	0.170925	0.358662	0.580205	0.022664	-0.014216	0	0.2844	1.76908	16	25834.1	25	3021.16	2.03436	0.347234		0	0	0.00779176	12.9524	11.984	12.852	0
43	2006	30.7216	11238	182.55	0.615612	0	0	0	0	0	1	0	9.74952	2.237	0.637919	8.66437	10.2277		0.137698	0	0	0	0	0	1	0.07461	0.51805	0.242345	0.275705	0.25256	0.022087	-0.022682	1	0.307216	1.98465	17	27672.1	27	3495.93	2.09761	0.375882		1.88	0.43	0.00674684	14.79	13.8094	14.0573	0
43	2007	30.4398	12237	183.38	0.667303	0	0	0	0	0	1	0	9.78596	2.2339	0.604741	9.20373	9.16796		0.141899	0	0	0	0	0	1	0.056658	0.584142	0.297143	0.287	0.651877	0.025409	0.283264	1	0.304398	1.89868	17	27412.2	26	3970.96	2.07207	0.38492	3.0716	4.23	4.45	0.0290974	13.8879	14.1061	15.1636	0
43	2008	29.3048	11658	183.39	0.635694	0	0	0	0	0	1	0	9.88554	2.2412	0.566984	10.1549	9.57279		0.067617	0	0	0	0	0	1	0.066579	0.533181	0.230656	0.302525	0.610922	0.024628	0.430733	0	0.293048	1.91205	17	26603.3	25	4446.07	2.05517	0.404776	4.3471	6.75	2.01	0.0422403	13.8638	12.8182	13.4861	0
43	2009	29.4234	13572	183.48	0.739699	0	0	0	0	0	1	0	9.86616	2.2382	0.687382	12.4809	7.53913		0.0793	0	0	0	0	0	1	0.074123	0.630968	0.172117	0.458851	0.406143	0.024507	0.628834	1	0.294234	1.95545	15	26715.9	24	4920.06	2.05879	0.423664	5.5796	13.54	3.7	0.0653419	12.4505	14.5081	13.7287	0
43	2010	34.074	15599	183.32	0.850916	0	0	0	0	0	1	0	9.95582	2.243	0.718625	11.7708	7.34926		0.144851	0	0	0	0	0	1	0.096007	0.70827	0.201669	0.5066	0.65529	0.02348	0.580627	0	0.34074	2.32047	19	30671.4	28	5394.59	2.04694	0.44877	6.6	6.71	4.58	0.0637411	14.8464	15.2859	15.2839	0
43	2011	36.4684	14406	182.4	0.789803	0	0	0	0	0	1	0	10.0589	2.2415	0.66334	13.8418	7.21889		0.136868	0	0	0	0	0	1	0.085362	0.655428	0.173081	0.482347	0.348123	0.023823	0.603911	0	0.364684	2.51497	19	33048.6	32	5869.35	1.97775	0.193819	7.92	17.54	6.77	0.0339119	15.312	17.5417	15.417	0
43	2012	37.1712	13244	180.3	0.734554	0	0	0	0	0	1	0	10.1133	2.2418	0.698395	16.0843	7.28184		0.168173	0	0	0	0	0	1	0.072213	0.622463	0.145092	0.477371	0.290102	0.028333	0.603675	0	0.371712	2.37056	20	33643.8	32	6344.28	1.99043	0.198859	10.25	26.51	11.89	0.0340351	17.0043	16.2524	17.6444	0
43	2013	35.0658	12081	180	0.671167	0	0	0	0	0	1	0	10.1166	2.2454	0.74801	17.7778	6.63573		0.083062	0	0	0	0	0	1	0.051167	0.576889	0.111222	0.465667	0.112628	0.029146	0.494821	2	0.350658	2.39636	18	31728.5	30	6819.49	1.98877	0.20755	12.14	40.39	5.19	0.0130933	15.6415	16.6198	16.5419	0
43	2014	37.5496	10607	179.9	0.589605	0	0	0	0	0	1	0	9.98312	2.2877	0.898413	23.3463	6.18619		0.086306	0	0	0	0	0	1	0.051195	0.486493	0.06109	0.425403	0.354949	0.029602	0.534897	1	0.375496	2.28046	21	33869.2	30	7294.25	2.18555	0.233127	12.9668	4016	44.31	0.0247041	16.1317	16.298	17.7016	0
43	2015	41.062	13477	178.96	0.753073	0	0	0	0	0	1	0	9.934	2.3061	0.99847	21.2338	6.93671		0.092864	0	0	0	0	0	1	0.074765	0.614271	0.063087	0.551185	0.197952	0.029355	0.184986	2	0.41062	2.47945	23	37060.6	36	7768.89	2.19251	0.264865	14.2439	34.08	41.37	0.0115051	20.2526	18.1482	19.8354	0
43	2016	41.8464	16070	179	0.897765	0	0	0	0	0	1	0	9.41498	2.38	1.78689	26.8156	4.5886		0.098309	0	0	0	0	0	1	0.095866	0.713129	0.096592	0.616536	0.320819	0.027518	0.111093	6	0.418464	2.60209	23	37806.7	38	10808.8	2.16925	0.284217	13.4483	45.87	28.41	0.00957213	19.6172	20.6265	16.9369	0
43	2017	37.3848	21787	177	1.2309	0	0	0	0	0	1	0	9.51277	2.3926	1.78921	25.9887	5.13212		0.094468	0	0	0	0	0	1	0.146328	0.975424	0.160847	0.814576	0.25256	0.023569	0.098565	3	0.373848	2.34246	20	33788	33	11980.3	2.16924	0.292148	13.4015	56.41	37.22	0.00791834	17.9327	16.1102	15.6825	0
43	2018	42.2636	24861	176	1.41256	0	0	0	0	0	1	0	9.58417	2.3188	1.92881	28.4091	5.45546		0.095436	0	0	0	0	0	1	0.125227	1.16915	0.400114	0.769034	0.296928	0.022859	0.131101	2	0.422636	2.57753	25	38308.7	37	2884.77	2.16648	0.31804	14.7884	73.85	33.59	0.00968994	18.9261	16.9739	20.5891	0
44	2004	27.8688	7835	124.8	0.627805	0	0	0	0	0	1	0	10.2936	2.0878	0.374005	8.66186	14.8216		0.118839	0	0	0	0	0	0	0.063381	0.452805	0.030289	0.422516	0.767918	0.012096	0.012868	0	0.278688	1.68548	15	25142.6	23	3611.21	2.05378	0.309411		0	0.32	0.00308411	12.9743	12.6962	12.6444	0
44	2005	28.9	8025	125.94	0.637208	0	0	0	0	0	1	0	10.3565	2.0653	0.30399	7.01127	13.494		0.0875	0	0	0	0	0	0	0.061458	0.486025	0.034461	0.451564	0.088737	0.011277	-0.007646	0	0.289	1.98014	15	26075.9	25	3803.11	2.17584	0.324067		0.29	0.01	0.00293659	13.1694	12.6143	14.3422	0
44	2006	27.4508	6967	127.08	0.548237	0	0	0	0	0	1	0	10.3706	2.0703	0.318343	5.48119	12.688		0.065142	0	0	0	0	0	0	0.060592	0.456405	0.029745	0.42666	0.095563	0.010428	0.057307	1	0.274508	1.7448	14	24857.6	24	4012.25	2.1371	0.333613		0.24	0.23	0.00294057	11.1019	11.4077	12.8566	0
44	2007	28.809	10206	128.24	0.795852	0	0	0	0	0	1	0	10.3288	2.0702	0.355839	10.6051	11.7329		0.070915	0	0	0	0	0	0	0.061993	0.668356	0.04554	0.622817	0.535836	0.011086	0.384409	2	0.28809	1.82623	15	25928.6	24	4469.12	2.3325	0.368242	4.3395	0.84	0.31	0.019316	14.2242	14.3927	12.1802	0
44	2008	28.4368	9295	129.2	0.719427	0	0	0	0	0	1	0	10.4108	2.0712	0.35906	12.9257	11.5806		0.119744	0	0	0	0	0	0	0.059443	0.608591	0.045124	0.563468	0.498293	0.01047	0.259038	0	0.284368	1.82718	16	25751.4	25	4601.16	2.21348	0.38474	6.1313	6.01	2.51	0.0185202	12.653	11.8573	13.3184	0
44	2009	33.3326	20909	130.01	1.60826	0	0	0	0	0	1	0	10.3175	2.172	0.540293	15.8968	8.15661		0.159008	0	0	0	0	0	0	0.073302	1.12814	0.453042	0.675102	0.750853	0.013514	0.418253	0	0.333326	2.18429	17	30063.4	28	5008.67	2.18929	0.41697	9.8645	16.48	3.18	0.0227899	14.2154	15.4443	16.5686	0
44	2010	32.334	16814	131.25	1.28107	0	0	0	0	0	1	0	10.5207	2.1585	0.55616	12.7145	8.45004		0.187938	0	0	0	0	0	0	0.082133	1.01219	0.179581	0.832609	0.375427	0.014786	0.301135	0	0.32334	1.96384	17	29253.5	26	6109.77	2.15744	0.434691	14.16	4.85	11.46	0.0204548	14.1772	16.0251	13.3491	0
44	2011	34.968	17792	131.2	1.3561	0	0	0	0	0	1	0	10.6197	2.151	0.464898	13.4699	7.77047		0.100321	0	0	0	0	0	0	0.101067	1.14916	0.222332	0.926829	0.290102	0.01519	0.368161	0	0.34968	2.38324	20	31529.3	28	6537.5	2.12171	0.458211	13.91	27.39	9.64	0.0233482	16.5388	15.8468	14.9464	0
44	2012	33.9904	14333	128.8	1.11281	0	0	0	0	0	1	0	10.6683	2.1482	0.497355	16.3043	6.83378		0.10479	0	0	0	0	0	0	0.059394	1.00233	0.200155	0.802174	0.129693	0.015565	0.419624	2	0.339904	2.27117	19	30641.7	27	3848.6	2.12857	0.189774	19.42	43.28	8.06	0.0250724	15.6019	16.9055	16.2104	0
44	2013	33.4092	15597	129	1.20907	0	0	0	0	0	1	0	10.6737	2.1559	0.492616	17.0543	6.91931		0.110661	0	0	0	0	0	0	0.04217	1.09907	0.199923	0.899147	0.348123	0.016265	0.462726	2	0.334092	2.30637	20	30278.4	30	3522.66	2.08464	0.191745	20.28	44.37	16.83	0.0191311	14.2246	14.1388	16.436	0
44	2014	38.862	14961	129.2	1.15797	0	0	0	0	0	1	0	10.5651	2.2572	0.613321	19.3498	6.3883		0.179677	0	0	0	0	0	0	0.045279	1.05913	0.099381	0.959752	0.406143	0.014629	0.435219	2	0.38862	2.56377	20	35165.7	33	3196.11	2.42529	0.222217	19.5295	42.68	54.84	0.0155974	15.6101	17.0076	19.0311	0
44	2015	38.829	18466	129.54	1.42551	0	0	0	0	0	1	0	10.4574	2.2727	0.665758	22.3869	7.25149		0.189873	0	0	0	0	0	0	0.071638	1.26061	0.135634	1.12498	0.064846	0.015085	0.303356	7	0.38829	2.42607	20	35194.2	31	2870.12	2.35886	0.230471	20.1574	58.76	84.99	0.0142963	15.7048	16.8883	18.9753	0
44	2016	38.8512	20598	130	1.58446	0	0	0	0	0	1	0	10.1663	2.3041	0.836799	26.9231	5.49985		0.140583	0	0	0	0	0	0	0.095923	1.38131	0.192769	1.18854	0.102389	0.014372	0.324713	4	0.388512	2.54281	22	35325.2	32	2545.11	1.99955	0.262109	18.3778	99.51	13.09	0.0122636	16.83	15.5618	17.2134	0
44	2017	43.9634	20822	130	1.60169	0	0	0	0	0	1	0	10.1756	2.3747	0.838031	27.6923	5.88896		0.131011	0	0	0	0	0	0	0.104692	1.376	0.207154	1.16885	0.593857	0.013673	0.276592	7	0.439634	3.04359	24	39858.7	39	2218.6	2.01177	0.2878	18.3486	94.26	28.07	0.011405	20.4008	18.0852	18.2813	0
44	2018	40.8424	23609	130	1.81608	0	0	0	0	0	1	0	10.2227	2.3342	0.782036	31.5385	5.91979		0.135618	0	0	0	0	0	0	0.097	1.57446	0.230154	1.34431	0.081911	0.016542	0.192207	3	0.408424	2.70834	22	37091.1	35	1815.92	2.00789	0.291687	24.2598	125.26	35.83	0.00722649	20.3269	20.3224	16.6061	0
45	2004	24.576	14868	300.43	0.494891	0	0	0	0	0	1	0	8.88067	2.0518	1.04875	1.54449	7.82554		0.065027	0	0	0	0	0	0	0.078787	0.405086	0.074294	0.330792	0.511945	0.028409	0.112977	1	0.24576	1.65431	14	22149.6	20	2334.54	1.64388	0.277783		0	0	0.0208666	11.1703	11.3494	10.014	0
45	2005	27.53	14107	302.55	0.46627	0	0	0	0	0	1	0	8.96705	2.0671	0.891341	2.02419	7.47836		0.046645	0	0	0	0	0	0	0.051099	0.407338	0.082466	0.324872	0.156997	0.036128	0.09584	0	0.2753	1.67113	15	25012.2	22	2836.25	1.73749	0.303845		0.63	0	0.019359	11.1422	11.8886	11.6515	0
45	2006	26.6708	14883	304.54	0.488704	0	0	0	0	0	1	0	9.04438	2.0786	0.829843	2.44346	7.18966		0.045377	0	0	0	0	0	0	0.060879	0.416793	0.097655	0.319137	0.604096	0.035556	0.062945	0	0.266708	1.79358	14	24078.4	22	3199.33	1.76149	0.321061		0	1.21	0.0167083	11.9899	13.2525	12.7958	0
45	2007	29.6568	22507	305.4	0.736968	0	0	0	0	0	1	0	9.12937	2.0566	0.767444	2.75049	6.75504		0.051371	0	0	0	0	0	0	0.070072	0.643091	0.148854	0.494237	0.382253	0.035033	0.348651	2	0.296568	1.95812	17	26924	26	3920.03	1.77872	0.352668	6.782	0.62	0.15	0.0357271	12.2486	12.0727	11.9051	0
45	2008	30.3408	17646	305.93	0.576799	0	0	0	0	0	1	0	9.31887	2.0549	0.633801	5.4653	6.92979		0.049551	0	0	0	0	0	0	0.049685	0.497303	0.12882	0.368483	0.423208	0.035111	0.524535	1	0.303408	2.07549	18	27459.4	26	4427.97	1.80281	0.369752	8.4682	13.18	3.81	0.0460434	14.3639	14.3846	14.8782	0
45	2009	34.4114	20845	306.06	0.681076	0	0	0	0	0	1	0	9.35028	2.0725	0.700064	5.55447	5.52083		0.055467	0	0	0	0	0	0	0.047605	0.610959	0.148043	0.462916	0.177474	0.033713	0.377656	0	0.344114	2.23223	20	31167	31	4978.56	1.83068	0.402226	12.4648	83.75	76.97	0.0238118	16.544	15.9139	13.7708	0
45	2010	35.16	21895	305.15	0.717516	0	0	0	0	0	1	0	9.42799	2.0788	0.599254	7.57585	5.10038		0.089259	0	0	0	0	0	0	0.052237	0.624316	0.15707	0.467246	0.518771	0.032535	0.498912	1	0.3516	2.31314	20	31748.5	30	5638.48	1.77413	0.418665	17.47	74.69	74.45	0.0390971	16.9953	16.0368	15.4989	0
45	2011	36.797	19172	304.9	0.628796	0	0	0	0	0	1	0	9.5283	2.0788	0.634097	9.07422	5.20715		0.081315	0	0	0	0	0	0	0.055494	0.534962	0.057429	0.477534	0.508532	0.033752	0.779863	0	0.36797	2.50496	22	33305	30	6297.32	1.74771	0.448104	17.59	73.32	55.6	0.0782322	17.8786	16.9594	14.7354	0
45	2012	36.2816	16423	302.2	0.543448	0	0	0	0	0	1	0	9.57136	2.0856	0.628957	9.59629	4.86954		0.075572	0	0	0	0	0	0	0.043878	0.457114	0.086896	0.370218	0.389078	0.033913	0.784792	1	0.362816	2.45978	20	32979.1	32	6718.37	1.75863	0.465569	28.04	115.96	153.58	0.082133	14.7118	17.45	18.1325	0
45	2013	36.3726	17604	301.9	0.583107	0	0	0	0	0	1	0	9.55333	2.095	0.681029	10.5995	4.69758		0.07423	0	0	0	0	0	0	0.040543	0.470354	0.057536	0.412819	0.546075	0.03156	0.642574	1	0.363726	2.42954	19	32790.2	32	7274.36	1.73359	0.188871	32.25	144.05	1.3	0.0921476	16.6757	15.0837	15.57	0
45	2014	38.3996	20296	302	0.672053	0	0	0	0	0	1	0	9.3082	2.1053	0.892128	11.5894	4.14809		0.063364	0	0	0	0	0	0	0.042616	0.504139	0.063344	0.440795	0.515358	0.035154	0.536684	0	0.383996	2.63256	21	34773.9	33	7829.16	1.77039	0.201717	32.6283	177.43	165.11	0.0729034	19.1572	18.0785	17.5029	0
45	2015	37.968	22336	300.38	0.743591	0	0	0	0	0	1	0	9.08805	2.1285	1.09249	12.6506	3.55664		0.06214	0	0	0	0	0	0	0.054198	0.604002	0.057794	0.546208	0.395905	0.037422	0.108565	2	0.37968	2.37664	20	34374.5	33	8385.2	1.77086	0.211001	27.2821	213.32	127.11	0.0261286	16.3373	16.8521	18.7118	0
45	2016	43.1424	22745	300	0.758167	0	0	0	0	0	1	0	8.792	2.1998	1.4305	16	2.92364		0.08184	0	0	0	0	0	0	0.0581	0.6168	0.068933	0.547867	0.167235	0.040389	0.062268	5	0.431424	2.78437	23	38961.8	38	8940.69	2.31202	0.241946	38.3607	225.6	101.42	0.0278496	20.5142	19.2299	17.5443	0
45	2017	40.1524	22921	294	0.779626	0	0	0	0	0	1	0	8.75593	2.6084	1.52162	18.7075	3.13477		0.126668	0	0	0	0	0	0	0.074796	0.602041	0.070612	0.531429	0.194539	0.038419	0.075071	2	0.401524	2.59529	23	36289.1	34	9496.98	2.28912	0.261078	39.2647	228.81	173.09	0.0223356	16.4745	16.5605	17.1419	0
45	2018	41.9976	24688	293	0.842594	0	0	0	0	0	1	0	8.73056	2.2219	1.41164	20.8191	2.90855		0.120508	0	0	0	0	0	0	0.088976	0.672389	0.081775	0.590614	0.006826	0.027114	0.068156	3	0.419976	2.61784	25	37812.4	36	1894.8	2.28239	0.274239	37.2359	233.73	97.88	0.0193923	16.9242	20.575	17.2808	0
46	2004	27.84	14699	336.8	0.436431	0	0	0	0	0	1	0	8.41988	2.0649	1.45463	2.76033	4.83008		0.039304	0	0	0	0	0		0.042904	0.377761	0.016182	0.36158	0.307167	0.02844	-0.084673	0	0.2784	1.86715	16	25090.7	24	2549.22	2.35321	0.262739		0	0	0.00235763	12.4336	12.8727	13.5506	0
46	2005	28.04	15730	338.74	0.464368	0	0	0	0	0	1	0	8.63446	2.087	0.937262	2.74452	5.40495		0.049961	0	0	0	0	0		0.053315	0.386845	0.024798	0.362048	0.317406	0.021521	-0.085174	0	0.2804	1.88505	14	25491	25	3095.2	2.1982	0.288311		0	0	0.00251082	13.7475	11.977	11.7799	0
46	2006	28.8236	12824	340.08	0.377088	0	0	0	0	0	1	0	8.69089	2.0865	0.912819	2.85109	5.04022		0.050832	0	0	0	0	0		0.038167	0.32263	0.016908	0.305722	0.010239	0.026051	-0.074321	0	0.288236	1.90766	15	26187	25	3320.12	2.211	0.306296		0	0	0.00273092	14.1348	12.9807	12.6415	0
46	2007	29.727	13804	340.16	0.405809	0	0	0	0	0	1	0	8.83207	2.0629	0.870639	2.96575	4.79605		0.040527	0	0	0	0	0		0.042892	0.345396	0.025782	0.319614	0.440273	0.026255	0.290586	0	0.29727	1.91537	17	26839.1	26	4069.03	2.1816	0.333828	8.9538	0.69	0.75	0.0108804	14.6331	12.2969	14.6976	0
46	2008	32.7936	12357	340.92	0.36246	0	0	0	0	0	1	0	9.02752	2.0638	0.660935	5.2153	4.80639		0.041944	0	0	0	0	0		0.029479	0.309017	0.023407	0.28561	0.641638	0.026508	0.259097	0	0.327936	2.15926	18	29651.9	27	4518.72	2.14633	0.356023	11.4906	6.77	3.28	0.00835849	13.3739	15.4058	16.1522	0
46	2009	29.5452	16947	342.6	0.494658	0	0	0	0	0	1	0	9.08126	2.1048	0.695655	5.73362	4.266		0.049671	0	0	0	0	0		0.037682	0.428254	0.026562	0.401693	0.552901	0.025619	0.175599	0	0.295452	1.79635	17	26595.1	24	5175.05	2.23482	0.368453	17.189	56.8	210.14	0.00761907	13.3931	14.7117	14.2417	0
46	2010	30.984	14761	339.24	0.43512	0	0	0	0	0	1	0	9.22667	2.0796	0.762245	7.02488	4.47286		0.091762	0	0	0	0	0		0.035255	0.376312	0.023641	0.352671	0.221843	0.025417	0.16712	0	0.30984	2.16882	18	28178.2	25	6134.9	2.11022	0.387199	20.16	0.54	0.39	0.00698701	12.9556	12.9395	14.2867	0
46	2011	35.2656	23165	341	0.679326	0	0	0	0	0	1	0	9.34425	2.0677	0.644449	8.63155	4.69071		0.050939	0	0	0	0	0		0.040909	0.613138	0.169824	0.443314	0.505119	0.02568	0.353687	0	0.352656	2.28807	21	31819.6	28	6151.47	1.98487	0.42013	23.08	24.39	0.31	0.0451793	14.3855	15.3032	17.1571	0
46	2012	36.5312	20895	340.6	0.613476	0	0	0	0	0	1	0	9.39403	2.0597	0.660228	9.98238	4.30767		0.058295	0	0	0	0	0		0.036377	0.545684	0.091603	0.454081	0.559727	0.024272	0.328539	0	0.365312	2.2432	22	32975.9	31	4068.35	1.96939	0.434531	33.81	91.97	20.32	0.0359344	16.7777	15.2741	16.6772	0
46	2013	33.7062	20746	339.5	0.611075	0	0	0	0	0	1	0	9.40802	2.0661	0.719129	10.6038	4.3782		0.063398	0	0	0	0	0		0.034904	0.53838	0.076907	0.461473	0.419795	0.026974	0.204575	1	0.337062	2.3564	19	30417.7	29	4518.63	1.89878	0.45849	37.57	172.49	32.77	0.0104149	14.1546	16.1941	15.9471	0
46	2014	38.7532	19876	340.6	0.583558	0	0	0	0	0	1	0	9.3238	2.1421	0.834316	11.744	4.35813		0.045619	0	0	0	0	0		0.030622	0.503494	0.060892	0.442601	0.662116	0.027997	0.220683	0	0.387532	2.69819	23	34975.4	31	5174.12	2.01292	0.200845	37.3728	131.88	270.23	0.00835712	18.3989	18.5779	17.2235	0
46	2015	40.873	24008	340.9	0.704253	0	0	0	0	0	1	0	9.10443	2.1801	1.07332	13.2003	4.40439		0.064108	0	0	0	0	0		0.043238	0.60132	0.059754	0.541566	0.211604	0.032933	-0.018849	0	0.40873	2.61939	21	36948.8	35	6133.91	2.01741	0.199927	38.4659	221.03	381.1	0.00517317	17.3138	19.2177	18.2666	0
46	2016	37.5552	32384	341	0.949677	0	0	0	0	0	1	0	8.86153	2.2538	1.38525	15.8358	3.3301		0.069892	0	0	0	0	0		0.056276	0.791349	0.074047	0.717302	0.017065	0.025592	-0.069135	4	0.375552	2.46381	20	34126.7	32	6151.24	1.73873	0.206883	48.0262	179.92	67.12	0.00190018	16.7714	18.6612	15.0454	0
46	2017	38.4652	37621	336	1.11967	0	0	0	0	0	1	0	8.87155	2.5441	1.38679	18.1548	3.25364		0.08835	0	0	0	0	0		0.083571	0.886935	0.10369	0.783244	0.174061	0.025812	-0.055968	1	0.384652	2.3868	19	34628.6	34	1972.15	1.74456	0.229408	48.4523	218.42	92.35	0.00250369	17.3097	16.6697	17.1886	0
46	2018	43.4872	37631	336	1.11997	0	0	0	0	0	1	0	8.89251	2.2917	1.34701	20.2381	3.10124		0.123977	0	0	0	0	0		0.092351	0.889167	0.125476	0.76369	0.12628	0.025916	-0.06032	4	0.434872	2.8084	24	39529.2	36	1817.65	1.75915	0.271106	56.6732	304.88	134.26	0.00223512	20.8138	21.4074	19.167	0
47	2004	24.4752	8463	272.95	0.310057	0	0	0	0	0	1	0	9.28244	2.2033	0.855639	4.00333	9.98648		0.031585	0	0	0	0	0	0	0.037443	0.250302	0.016816	0.233486	0.044369	0.022165	-0.085252	0	0.244752	1.58717	14	22043.6	20	2552.55	2.5462	0.241048				0.00234153	11.7789	11.1959	11.8127	#VALUE!
47	2005	26.5	13225	273.72	0.483158	0	0	0	0	0	1	0	9.19256	2.2268	0.836682	4.58863	8.18618		0.040189	0	0	0	0	0	0	0.053449	0.417069	0.035986	0.381083	0.566553	0.022164	-0.10378	0	0.265	1.78234	14	23926.1	24	2793.35	2.50263	0.258121				0.00173054	12.725	12.1354	12.8088	#VALUE!
47	2006	29.4684	9372	275.67	0.339972	0	0	0	0	0	1	0	9.21596	2.241	0.90633	3.0834	6.30061		0.059241	0	0	0	0	0	0	0.03769	0.286502	0.023615	0.262887	0.419795	0.022279	-0.102227	0	0.294684	1.99366	15	26686	25	3079.05	2.68356	0.282575				0.00156712	14.1218	12.395	12.3505	#VALUE!
47	2007	30.7098	9898	278.7	0.355149	0	0	0	0	0	1	0	9.25387	2.2298	0.782908	4.37747	6.9545		0.070315	0	0	0	0	0	0	0.036742	0.296448	0.027951	0.268497	0.122867	0.023246	0.015904	1	0.307098	1.87821	17	27654.1	25	3371.93	2.78437	0.308172	5.0231			0.00455333	13.7862	14.0749	12.9884	#VALUE!
47	2008	31.8304	12974	280.4	0.462696	0	0	0	0	0	1	0	9.24775	2.2451	0.763644	6.56562	6.49604		0.063688	0	0	0	0	0	0	0.044829	0.391298	0.034629	0.356669	0.467577	0.023565	0.113486	0	0.318304	2.03123	18	28940.6	27	3869.82	2.70613	0.335845	6.4712			0.00831634	13.4687	15.2703	12.8289	#VALUE!
47	2009	30.2644	20976	282.27	0.743118	0	0	0	0	0	1	0	9.12418	2.2852	1.01381	6.97913	4.81119		0.072142	0	0	0	0	0	0	0.06717	0.636554	0.039537	0.597017	0.208191	0.022635	0.113192	0	0.302644	1.98816	17	27356.3	26	3902.97	2.73548	0.347097	8.6075			0.00789024	13.7019	14.1265	13.8096	#VALUE!
47	2010	35.292	17433	281.75	0.61874	0	0	0	0	0	1	0	9.20118	2.2656	0.991499	8.26598	4.85377		0.09674	0	0	0	0	0	0	0.065626	0.50953	0.037267	0.472263	0.167235	0.025188	0.263645	0	0.35292	2.26416	19	31988.1	28	4577.47	2.63317	0.385365	16.37			0.00695541	16.2654	16.7111	16.4612	#VALUE!
47	2011	34.5774	18541	281.3	0.659118	0	0	0	0	0	1	0	9.31303	2.26	0.869659	9.80078	4.42839		0.058074	0	0	0	0	0	0	0.073267	0.533985	0.044685	0.4893	0.095563	0.026553	0.408932	0	0.345774	2.23294	19	31370.5	28	5208.54	2.55145	0.395289	17.41			0.00929222	13.9762	17.2316	13.9475	#VALUE!
47	2012	35.8208	29609	280	1.05746	0	0	0	0	0	1	0	9.34321	2.2567	0.876913	11.4286	4.31266		0.066009	0	0	0	0	0	0	0.055821	0.953821	0.450393	0.503429	0.221843	0.034314	0.462591	0	0.358208	2.37112	20	32491.1	29	4068.42	2.55382	0.414766	23.1			0.00932702	17.4759	17.3111	16.2637	#VALUE!
47	2013	33.8382	21965	279.9	0.784745	0	0	0	0	0	1	0	9.34345	2.2688	0.943742	12.8617	4.29273		0.079095	0	0	0	0	0	0	0.045338	0.700965	0.161165	0.5398	0.518771	0.028676	0.508181	1	0.338382	2.28411	18	30496.8	28	4518.62	2.54901	0.42811	21.73			0.005076	15.4089	14.121	15.7128	#VALUE!
47	2014	34.8024	18859	280.7	0.671856	0	0	0	0	0	1	0	9.19737	2.2937	1.11551	14.2501	4.31034		0.083808	0	0	0	0	0	0	0.052583	0.56466	0.113181	0.451478	0.044369	0.02792	0.541909	0	0.348024	2.33117	18	31476.5	31	5174.52	2.40791	0.458816	25.4978			0.00524322	14.1253	15.635	16.3011	#VALUE!
47	2015	36.078	27063	280.1	0.966191	0	0	0	0	0	1	0	9.12957	2.2988	1.18397	16.0657	4.34321		0.088255	0	0	0	0	0	0	0.065405	0.82874	0.198822	0.629918	0.279864	0.032022	0.069902	1	0.36078	2.51258	21	32562.3	31	6134.39	2.4204	0.197865	24.7393			0.000982627	17.8164	16.3029	15.8685	#VALUE!
47	2016	38.916	27591	280	0.985393	0	0	0	0	0	1	0	8.95709	2.3149	1.43909	19.6429	3.46677		0.086067	0	0	0	0	0	0	0.07575	0.824357	0.146071	0.678286	0.136519	0.035676	-0.044819	7	0.38916	2.39758	20	35199.6	34	6151.11	2.39741	0.199988	34.3535			0.00215739	18.9552	18.6949	16.1715	#VALUE!
47	2017	42.4464	30451	277	1.09931	0	0	0	0	0	1	0	9.00411	2.4237	1.58632	21.2996	3.60977		0.087004	0	0	0	0	0	0	0.121625	0.877978	0.161841	0.716137	0.228669	0.031093	-0.043506	4	0.424464	2.83996	25	38363.7	37	1912.76	2.38501	0.223721	28.6444			0.000807291	18.3343	17.4221	18.6972	#VALUE!
47	2018	42.56	34442	277	1.24339	0	0	0	0	0	1	0	9.06292	2.2732	1.61748	24.1877	3.41288		0.216731	0	0	0	0	0	0	0.158376	0.985812	0.173141	0.812671	0.143345	0.03051	0.165367	3	0.4256	2.9675	22	38340	36	680.744	2.39358	0.240111	30.1635			0.0185533	18.5506	18.6787	17.3228	#VALUE!
48	2004	15.1008	22467	724	0.310318	1	0	0	1	0	0	1	9.96184	2.2956	1.23115	4.60579	15.2328	2010	0.13136	0	0	1	1	0	0	0.035898	0.252348	0.046561	0.205787	0.918089	0.050056	-0.046884	1	0.151008	0.966179	9	13699	13	700.49	2.7729	0.179211		3.46	2.77	0.066356	7.45587	7.23963	7.2585	0
48	2005	15.565	25248	731.5	0.345154	1	0	0	1	0	0	1	9.93301	2.3168	1.09991	4.4831	13.7967	2010	0.09907	0	0	1	1	0	0	0.036172	0.280752	0.062324	0.218428	0.870307	0.054867	-0.044296	1	0.15565	0.981109	8	14049.3	13	2371.44	2.88532	0.200339		14.2	6.58	0.0866229	7.2357	7.04565	6.35441	0
48	2006	16.8948	29594	739.26	0.400319	1	0	0	1	0	0	1	9.83932	2.3248	1.24069	13.2836	11.8711	2010	0.063203	0	0	1	1	0	0	0.042718	0.326624	0.064984	0.26164	0.931741	0.059535	-0.041001	3	0.168948	1.05895	10	15237.8	14	2626.31	2.89844	0.2167		18.68	8.27	0.0648529	6.87179	6.93092	8.20817	0
48	2007	20.547	41491	745.95	0.556217	1	0	0	1	0	0	1	9.87949	2.306	1.15218	19.5187	11.5061	2010	0.057234	0	0	1	1	0	0	0.051438	0.459347	0.084764	0.374583	0.849829	0.059844	0.478886	1	0.20547	1.25433	11	18614	17	3121.95	2.84184	0.256318	12.66	213.41	338.59	0.392059	8.96753	9.45388	8.73083	0
48	2008	17.8752	55740	752.53	0.740701	1	0	0	1	0	0	1	9.98255	2.3179	1.09755	21.6868	10.6599	2010	0.061112	0	0	1	1	0	0	0.058842	0.635842	0.092249	0.543593	0.931741	0.065406	0.379155	7	0.178752	1.16351	10	16118.7	14	3531.21	2.83503	0.269714	16.75	190.78	104.41	0.319346	7.77357	7.58373	8.81944	0
48	2009	19.2618	57911	756.5	0.765512	1	0	0	1	0	0	1	9.99354	2.3363	1.34076	32.7297	9.30884	2010	0.064955	1	0	1	1	0	0	0.054726	0.655056	0.100119	0.554937	0.911263	0.066218	0.382669	6	0.192618	1.32038	11	17488.6	16	3531.07	2.83857	0.29911	27.13	167.29	122.9	0.326886	9.59161	8.42126	8.1932	0
48	2010	20.154	64902	758.89	0.855223	1	1	1	1	0	0	1	10.0452	2.3313	0.619616	7.64274	8.69353	2010	0.078015	1	0	1	1	0	0	0.051852	0.730686	0.112467	0.618219	0.924915	0.06648	0.36552	9	0.20154	1.22041	12	18283.5	18	5242.98	2.68897	0.318741	32.13	186.11	74.86	0.433073	8.15572	9.02516	9.55602	0.0986441
48	2011	24.7628	86081	761.8	1.12997	1	1	1	1	0	0	1	10.1345	2.3322	1.288	12.7177	7.7178	2010	0.095467	1	0	1	1	0	0	0.063967	0.922119	0.127789	0.794329	0.935154	0.068036	0.343543	16	0.247628	1.54054	13	22422.7	20	5852.52	2.57213	0.350255	34.17	171.94	94.51	0.389696	11.7497	11.0695	12.3549	0.124061
48	2012	24.6784	80406	756.9	1.06231	1	1	1	1	0	0	1	10.1726	2.3435	1.28509	15.4578	8.02259	2010	0.106899	1	0	1	1	0	0	0.046175	0.892469	0.14599	0.746479	0.938567	0.0692	0.342409	17	0.246784	1.61488	13	22212.5	22	6795.53	2.5342	0.374796	35.56	185.33	129.73	0.367793	11.2247	10.8782	10.9493	0.171396
48	2013	24.7566	96261	752.7	1.27888	1	1	1	1	0	0	1	10.219	2.3358	1.28985	16.0755	7.90433	2010	0.158673	1	0	1	1	0	0	0.053527	1.05984	0.14456	0.915278	0.938567	0.062837	0.583466	12	0.247566	1.57608	13	22287.4	20	7749.52	2.58787	0.390997	41.72	213.75	114.44	0.595359	11.9193	11.9636	11.8339	0.152039
48	2014	24.5276	101589	754.6	1.34626	1	1	1	1	0	0	1	10.2105	2.3491	1.39926	17.8903	7.90489	2010	0.148996	1	0	1	1	0	0	0.055407	1.13603	0.14996	0.986072	0.918089	0.060549	0.509975	15	0.245276	1.66312	14	22210.3	21	1253.55	2.11838	0.412465	35.9092	226.03	122.84	0.508767	11.2275	9.995	11.2552	0.162788
48	2015	27.839	112083	753.83	1.48685	1	1	1	1	0	0	1	10.178	2.375	1.61575	14.0615	7.22196	2010	0.235738	1	0	1	1	0	0	0.046005	1.24143	0.180797	1.06064	0.901024	0.062681	0.639019	18	0.27839	1.88114	16	25118.1	25	1272.22	2.47596	0.435323	46.2737	282.94	326.54	0.538372	11.9212	12.2433	12.4351	0.433175
48	2016	28.1664	131507	753	1.74644	1	1	1	1	0	0	1	10.1922	2.398	1.65738	13.2802	7.76878	2010	0.206347	1	0	1	1	0	0	0.076016	1.48862	0.284622	1.204	0.890785	0.063555	0.738003	14	0.281664	1.71635	16	25492.5	25	1312.18	2.16245	0.163559	57.4623	398.84	337.1	0.591795	12.129	13.3771	13.5151	0.447676
48	2017	29.1708	166362	749	2.22112	1	1	1	1	0	0	1	10.2119	2.4399	1.59229	23.765	7.41667	2010	0.201937	1	0	1	1	0	0	0.116422	1.84798	0.452243	1.39574	0.819113	0.064588	0.978014	21	0.291708	1.91903	15	26292.4	24	1238.08	2.16246	0.170808	101.4016	454.44	224.55	0.845443	11.9306	13.3077	12.7786	0.2998
48	2018	27.5348	158983	751	2.11695	1	1	1	1	0	0	1	10.2435	2.4264	1.59748	26.2317	8.02345	2010	0.19781	1	0	1	1	0	0	0.104634	1.83101	0.445286	1.38573	0.918089	0.06598	0.949549	23	0.275348	1.70768	14	24826.4	22	#N/A	2.18894	0.189225	97.4845	554.72	292.68	0.709142	11.0737	13.6628	12.4124	0.38972
49	2004	#N/A	23131	429.07	0.539096	1	0	0	0	0	0	#N/A	9.70508	2.266	0.578698	7.23695	12.1981	2018	0.037853	0	0	1	0	0	0	0.059944	0.475284	0.057427	0.417857	0.788396	0.019437	-0.013493	0	#N/A	#N/A	#N/A	#N/A	#N/A	#N/A						#N/A	#N/A	#N/A	#N/A	#VALUE!
49	2005	#N/A	19349	429.45	0.450553	1	0	0	0	0	0	#N/A	9.4852	2.2312	0.550875	8.52276	9.33198	2018	0.042689	0	0	1	0	0	0	0.052299	0.392642	0.053208	0.339434	0.491468	0.02169	-0.022582	0	#N/A	#N/A	#N/A	#N/A	#N/A	#N/A						#N/A	#N/A	#N/A	#N/A	#VALUE!
49	2006	#N/A	17350	430.44	0.403076	1	0	0	0	0	0	#N/A	9.50928	2.2423	0.562531	9.14132	9.20805	2018	0.060394	0	0	1	0	0	0	0.047951	0.345809	0.041957	0.303852	0.273038	0.021318	-0.005262	0	#N/A	#N/A	#N/A	#N/A	#N/A	#N/A						#N/A	#N/A	#N/A	#N/A	#VALUE!
49	2007	#N/A	25142	432.67	0.581089	1	0	0	0	0	0	#N/A	9.69542	2.2382	0.452412	5.66975	10.2058	2018	0.043244	0	0	1	0	0	0	0.059144	0.506737	0.063582	0.443155	0.627986	0.020827	0.252581	0	#N/A	#N/A	#N/A	#N/A	#N/A	#N/A						#N/A	#N/A	#N/A	#N/A	#VALUE!
49	2008	#N/A	20771	438.29	0.47391	1	0	0	0	0	0	#N/A	9.84479	2.2551	0.37009	6.78391	9.56847	2018	0.053007	0	0	1	0	0	0	0.041616	0.411052	0.062675	0.348377	0.010239	0.019701	0.304229	0	#N/A	#N/A	#N/A	#N/A	#N/A	#N/A						#N/A	#N/A	#N/A	#N/A	#VALUE!
49	2009	#N/A	25727	437.42	0.588153	1	0	0	0	0	0	#N/A	9.90031	2.2796	0.413851	8.69462	9.10825	2018	0.053106	1	0	1	0	0	0	0.045448	0.511065	0.069841	0.441224	0.812287	0.020852	0.734196	0	#N/A	#N/A	#N/A	#N/A	#N/A	#N/A						#N/A	#N/A	#N/A	#N/A	#VALUE!
49	2010	#N/A	28922	434.03	0.666359	1	0	0	0	0	0	#N/A	9.98938	2.2864	0.492384	8.7782	8.42288	2018	0.063969	1	0	1	0	0	0	0.040781	0.59171	0.071585	0.520125	0.83959	0.022256	0.407797	0	#N/A	#N/A	#N/A	#N/A	#N/A	#N/A						#N/A	#N/A	#N/A	#N/A	#VALUE!
49	2011	#N/A	30509	433.3	0.704108	1	0	0	0	0	0	#N/A	10.1038	2.295	0.377169	12.3866	8.77718	2018	0.087936	1	0	1	0	0	0	0.04108	0.630695	0.065497	0.565197	0.846416	0.022656	0.347725	1	#N/A	#N/A	#N/A	#N/A	#N/A	#N/A						#N/A	#N/A	#N/A	#N/A	#VALUE!
49	2012	#N/A	26870	430.8	0.623723	1	0	0	0	0	0	#N/A	10.1297	2.3033	0.389611	14.3918	8.52833	2018	0.084588	1	0	1	0	0	0	0.033798	0.562465	0.059424	0.503041	0.757679	0.023274	0.449087	0	#N/A	#N/A	#N/A	#N/A	#N/A	#N/A						#N/A	#N/A	#N/A	#N/A	#VALUE!
49	2013	#N/A	34508	429.1	0.804195	1	0	0	0	0	0	#N/A	10.1331	2.3182	0.430637	15.6141	7.98455	2018	0.106732	1	0	1	0	0	0	0.043649	0.677581	0.064857	0.612724	0.750853	0.029345	0.540416	0	#N/A	#N/A	#N/A	#N/A	#N/A	#N/A						#N/A	#N/A	#N/A	#N/A	#VALUE!
49	2014	#N/A	35391	427.7	0.827473	1	0	0	0	0	0	#N/A	9.9695	2.3228	0.574252	16.8342	7.26959	2018	0.116676	1	0	1	0	0	0	0.039397	0.718728	0.093804	0.624924	0.767918	0.030324	0.755158	0	#N/A	#N/A	#N/A	#N/A	#N/A	#N/A						#N/A	#N/A	#N/A	#N/A	#VALUE!
49	2015	#N/A	40504	426.24	0.950263	1	0	0	0	0	0	#N/A	9.91103	2.3348	0.709423	17.1265	6.53189	2018	0.190207	1	0	1	0	0	0	0.046875	0.855645	0.101891	0.753754	0.8157	0.031835	0.376622	2	#N/A	#N/A	#N/A	#N/A	#N/A	#N/A						#N/A	#N/A	#N/A	#N/A	#VALUE!
49	2016	#N/A	45974	422	1.08943	1	0	0	0	0	0	#N/A	9.87926	2.3738	0.859388	16.8246	6.45304	2018	0.130385	1	0	1	0	0	0	0.059052	0.964431	0.141303	0.823128	0.573379	0.030219	0.264314	2	#N/A	#N/A	#N/A	#N/A	#N/A	#N/A						#N/A	#N/A	#N/A	#N/A	#VALUE!
49	2017	#N/A	53828	415	1.29706	1	0	0	0	0	0	#N/A	9.72374	2.5768	0.988592	19.5181	5.50535	2018	0.224194	1	0	1	0	0	0	0.079012	1.1426	0.21453	0.928072	0.614335	0.030619	0.395928	3	#N/A	#N/A	#N/A	#N/A	#N/A	#N/A						#N/A	#N/A	#N/A	#N/A	#VALUE!
49	2018	#N/A	52971	414	1.27949	1	1	1	0	0	0	#N/A	9.66147	2.5215	0.950031	24.3961	5.3654	2018	0.125614	1	0	1	0	0	0	0.077995	1.13785	0.167947	0.969903	0.692833	0.030663	0.150095	4	#N/A	#N/A	#N/A	#N/A	#N/A	#N/A						#N/A	#N/A	#N/A	#N/A	#VALUE!
50	2004	19.1472	5012	327.67	0.152959	0	0	0	0	0	0	0	9.05101	1.8848	0.931377	4.36415	10.1389		0.037948	0	0	0	0	0	0	0.017335	0.120975	0.00821	0.112766	0.1843	0.03732	-0.062364	0	0.191472	1.21479	10	17370	17	720.085	2.53934	0.164767		5.05	0.22	0.0121095	7.92809	8.41424	9.0078	0
50	2005	16	4707	331.89	0.141824	0	0	0	0	0	0	0	9.0989	1.9683	0.739657	4.33547	9.96742		0.037211	0	0	0	0	0	0	0.016451	0.117479	0.010244	0.107234	0.358362	0.042462	-0.07812	0	0.16	1.01222	9	14440.4	13	2320.4	2.65305	0.161597		4.96	0.48	0.00997362	7.3504	7.10656	6.96288	0
50	2006	19.6456	5454	331.29	0.164629	0	0	0	0	0	0	0	9.12027	1.9549	0.74094	3.49039	9.20458		0.040768	0	0	0	0	0	0	0.024027	0.129977	0.014187	0.11579	0.508532	0.041972	-0.030779	0	0.196456	1.28468	11	17715.8	16	2631.04	2.69068	0.197093		6.55	0.21	0.0121518	8.27925	9.57448	9.15701	0
50	2007	18.4896	14638	334.95	0.43702	0	0	0	0	0	0	0	9.19952	1.9714	0.595576	3.79746	9.14334		0.046019	0	0	0	0	0	0	0.039648	0.373847	0.023347	0.3505	0.017065	0.045658	-0.018629	0	0.184896	1.15196	10	16810	17	3604.15	2.88128	0.219722	6.23	141	108.78	0.0149959	7.72643	9.06194	9.17288	0
50	2008	21.8176	12169	337.56	0.360499	0	0	0	0	0	0	0	9.3269	2.0024	0.521432	3.67869	8.34559		0.057952	0	0	0	0	0	0	0.031402	0.30282	0.038067	0.264753	0.242321	0.041772	0.066213	0	0.218176	1.31019	12	19654.6	20	4253.82	2.69653	0.242357	8.32	118.11	53.26	0.0312218	8.79882	10.8575	9.75159	0
50	2009	21.2918	22181	339.12	0.654075	0	0	0	0	0	0	0	9.33142	2.0553	0.544883	5.06036	7.25611		0.059799	0	0	0	0	0	0	0.034914	0.410356	0.068088	0.342268	0.047782	0.044019	-0.041048	0	0.212918	1.39585	12	19226.4	17	4253.87	2.78701	0.26167	12.38	103.45	92.09	0.0107291	8.84653	8.63744	10.1766	0
50	2010	18.474	17459	340.55	0.512671	0	0	0	0	0	0	0	9.39475	2.0299	0.499597	6.93649	6.85304		0.087589	0	0	0	0	0	0	0.032712	0.422522	0.064983	0.357539	0.549488	0.040681	-0.002544	0	0.18474	1.18524	10	16753.1	15	5465.15	2.49909	0.264233	16.47	163.43	58.29	0.0180041	7.40346	8.86253	9.05651	0
50	2011	20.2182	20750	341.1	0.608326	0	0	0	0	0	0	0	9.53544	2.0255	0.383003	8.03556	7.042		0.084856	0	0	0	0	0	0	0.035884	0.426678	0.049722	0.376957	0.269625	0.037356	0.011157	0	0.202182	1.38628	11	18208.6	18	6325.98	2.39479	0.292646	18.01	143.99	58.79	0.0278371	8.92714	8.61781	9.63276	0
50	2012	21.4016	20254	336.3	0.60226	0	0	0	0	0	0	0	9.60526	2.0369	0.394299	9.81267	6.54101		0.160365	0	0	0	0	0	0	0.035623	0.438775	0.065507	0.373268	0.556314	0.041951	-0.00549	0	0.214016	1.47517	13	19449.5	19	6961.86	2.44144	0.320899	18.73	171.12	80.82	0.023302	8.80761	10.4504	9.36299	0
50	2013	22.308	20068	328.4	0.611084	0	0	0	0	0	0	0	9.62931	2.0497	0.450937	10.0487	6.78244		0.182443	0	1	0	0	0	0	0.03243	0.454263	0.049604	0.404659	0.249147	0.050459	0.035675	0	0.22308	1.48723	13	20122.4	19	7773.77	2.56325	0.350639	18.82	173.79	83.32	0.032441	11.0663	9.04679	9.80325	0
50	2014	22.7868	20387	328.1	0.621365	0	0	0	0	0	0	0	9.55857	2.0553	0.603575	11.5818	6.3237		0.136573	0	1	0	0	0	0	0.029503	0.487565	0.038129	0.449436	0.054607	0.048669	0.083033	0	0.227868	1.5596	12	20635.9	20	992.721	1.94852	0.356929	22.6445	170.62	110.69	0.0454721	10.6706	10.1508	10.2308	0
50	2015	22.043	19968	326.41	0.611746	0	0	0	0	0	0	0	9.51448	2.052	0.755319	11.0291	5.57763		0.120661	0	1	0	0	0	0	0.023406	0.478325	0.043167	0.435158	0.641638	0.052658	-0.028148	2	0.22043	1.36894	12	19898.4	20	991.796	2.51494	0.374352	26.9147	216.14	125.18	0.0145171	10.487	9.20494	8.82117	0
50	2016	22.0176	28784	324	0.888395	0	0	0	0	0	0	0	9.42314	2.102	0.909827	13.2716	4.56922		0.115565	0	1	0	0	0	0	0.050988	0.657624	0.129136	0.528488	0.054607	0.054988	-0.067394	4	0.220176	1.40318	12	19888	18	1212.8	1.96527	0.398016	26.9607	223.86	140.16	0.0101277	9.0129	10.8252	10.1305	0
50	2017	26.9138	30394	320	0.949812	0	0	0	0	0	0	0	9.12917	2.4215	1.14221	16.25	3.09354		0.109234	0	1	0	0	0	0	0.058	0.754594	0.268594	0.486	0.317406	0.051939	-0.014743	3	0.269138	1.753	15	24292.1	23	1168.31	1.96527	0.439186	62.0569	251.39	126.45	0.0177773	12.049	10.7776	12.4845	0
50	2018	25.7944	27200	320	0.85	0	0	0	0	0	0	0	9.06863	2.2879	1.00525	18.4375	3.25145		0.085675	0	1	0	0	0	0	0.053813	0.706781	0.1995	0.507281	0.098976	0.042818	-0.026804	1	0.257944	1.60346	13	23423.5	21	650.421	1.94305	0.165981	61.3974	258.06	93.33	0.0226852	10.6482	10.7903	11.6062	0
51	2004	14.4336	2683	123.98	0.216406	0	0	0	0	0	0	0	8.99599	2.2015	1.23474	1.05888	5.66978		0.043516	0	0	0	0	0	0	0.031134	0.169463	0.021697	0.147766	0.8157	0.021316	-0.115746	0	0.144336	0.969447	7	13056.4	12	742.557	2.59067	0.118531		0.56	1.06	0.00136272	5.95328	6.43782	6.55228	0
51	2005	16.525	1999	123.37	0.162033	0	0	0	0	0	0	0	9.20785	2.1912	0.834669	1.81268	6.69686		0.075833	0	0	0	0	0	0	0.026344	0.12037	0.019048	0.101321	0.249147	0.022222	-0.108239	0	0.16525	1.07854	9	14883.8	14	2577.35	2.68287	0.151074		0.08	0.1	0.00186617	7.57655	7.27844	7.24687	0
51	2006	18.0596	2398	123.22	0.194611	0	0	0	0	0	0	0	9.31391	2.1829	0.739771	2.03271	7.73378		0.084557	0	0	0	0	0	0	0.028891	0.146648	0.019964	0.126684	0.662116	0.023109	-0.098292	0	0.180596	1.1887	9	16314.1	16	2740.19	2.71845	0.16846		0.03	0.08	0.00373024	8.24583	7.28687	7.41292	0
51	2007	16.7292	2835	123.4	0.229741	0	0	0	0	0	0	0	9.41182	2.1924	0.661114	2.99838	7.09071		0.088968	0	0	0	0	0	0	0.028525	0.173825	0.022042	0.151783	0.09215	0.022876	0.019288	0	0.167292	1.02721	9	15097	14	4148.33	2.7352	0.192311	2.64	3.28	0.69	0.00835932	7.19607	7.60509	7.84549	0
51	2008	22.0808	9798	123.33	0.794454	0	0	0	0	0	0	0	9.54542	2.2163	0.524672	4.07168	6.61892		0.091331	0	0	0	0	0	0	0.074434	0.675424	0.047028	0.628395	0.692833	0.026316	0.13345	0	0.220808	1.52033	12	20024.1	19	3889.79	2.72301	0.222834	3.57	31.83	15.94	0.0164916	10.7609	9.49209	10.794	0
51	2009	19.0066	6231	123.78	0.503393	0	0	0	0	0	0	0	9.66681	2.2269	0.495693	5.12401	6.34461		0.095691	1	0	0	0	0	0	0.04096	0.398772	0.033446	0.365326	0.116041	0.024581	0.108695	0	0.190066	1.20739	11	17197.4	16	3890.1	2.83631	0.237994	5.27	22.1	19.32	0.0138541	8.80956	8.08389	8.89509	0
51	2010	23.334	7671	123.75	0.619879	0	0	0	0	0	0	0	9.76484	2.2296	0.42304	7.36275	6.40602		0.095644	1	0	0	0	0	0	0.048242	0.481131	0.038788	0.442343	0.177474	0.024915	0.069671	1	0.23334	1.47156	13	21126.6	21	5456.67	2.6352	0.270593	6.74	34.13	10.65	0.010612	11.6339	11.4143	11.1044	0
51	2011	19.0588	9197	122.5	0.750776	0	0	0	0	0	0	0	9.88286	2.2224	0.39393	12.372	7.27187		0.142512	1	0	0	0	0	0	0.047837	0.534939	0.028082	0.506857	0.474403	0.030837	0.127489	2	0.190588	1.30913	11	17309.7	17	6748.09	2.48207	0.266481	6.55	36.53	14.8	0.00555846	7.7941	9.05579	8.18061	0
51	2012	24.768	10231	122	0.838606	0	0	0	0	0	0	0	10.0011	2.2325	0.379278	11.4754	7.32125		0.148067	1	1	0	0	0	0	0.052541	0.680164	0.035902	0.644262	0.726962	0.031868	0.113125	0	0.24768	1.63724	15	22381.6	20	6511.52	2.4932	0.309409	7.14	42.84	20.39	0.00612179	11.0549	11.18	11.9179	0
51	2013	20.4468	12494	121.9	1.02494	0	0	0	0	0	0	0	10.0732	2.2426	0.395427	12.3052	7.46583		0.154141	1	1	0	0	0	0	0.060213	0.792371	0.108368	0.684003	0.703072	0.024088	0.115244	1	0.204468	1.43119	12	18533.1	18	8552.96	2.57786	0.316882	9.51	43.05	26.08	0.0155687	9.56072	8.60054	9.75108	0
51	2014	21.6172	9854	121.8	0.809031	0	0	0	0	0	0	0	9.98801	2.2446	0.469505	13.9573	6.94859		0.135323	1	1	0	0	0	0	0.04647	0.648604	0.04688	0.601724	0.25256	0.024453	0.219792	0	0.216172	1.46275	11	19546.3	19	952.838	1.97905	0.343892	9.3976	40.59	15.95	0.00978393	9.51005	9.5922	8.86673	0
51	2015	21.098	9429	120.8	0.780546	0	0	0	0	0	0	0	9.97953	2.2581	0.486819	14.9007	6.56404		0.194709	1	1	0	0	0	0	0.037914	0.622517	0.041474	0.581043	0.590444	0.025281	0.194761	3	0.21098	1.35194	11	19096.7	18	1293.89	2.55254	0.351776	11.7764	41	10.84	0.0111522	10.2781	9.82112	9.58967	0
51	2016	28.4904	10048	120	0.837333	0	0	0	0	0	0	0	9.9717	2.2737	0.529391	14.1667	6.92184		0.209628	1	1	0	0	0	0	0.0615	0.672917	0.086083	0.586833	0.443686	0.026907	0.014814	1	0.284904	1.98983	17	25913	24	1214.15	2.01623	0.407335	11.9152	57.86	32.37	0.00484011	13.1874	12.9802	12.0375	0
51	2017	27.0248	11859	118	1.005	0	0	0	0	0	0	0	9.78637	2.3969	0.650588	16.1017	5.45073		0.203289	1	1	0	0	0	0	0.090508	0.79339	0.196864	0.596525	0.385666	0.023923	0.009673	0	0.270248	1.82201	16	24348.9	23	1289.3	2.0125	0.411072	19.6316	72.34	28.97	0.00545367	12.7292	13.1135	10.8432	0
51	2018	28.4772	11778	118	0.998136	0	0	0	0	0	0	0	9.64809	2.3972	0.713279	19.4915	5.12755		0.127852	1	1	0	0	0	0	0.11678	0.813305	0.195847	0.617458	0.474403	0.033412	0.001768	1	0.284772	1.88257	16	25835.8	24	659.152	1.97273	0.438936	19.2704	79.78	31.26	0.00388676	13.6033	12.0453	14.0487	0
52	2004	14.5584	8072	226.39	0.356553	0	0	0	0	0	0	0	9.17166	2.1792	0.838396	4.6972	8.16483		0.036898	0	0	0	0	0	0	0.029772	0.310482	0.047087	0.263395	0.709898	0.023535	0.039594	0	0.145584	0.97997	8	13237.6	13	891.544	2.54537	0.119059		0.45	0.12	0.0087736	7.17365	6.71856	6.54487	0
52	2005	19.645	8088	226.31	0.357386	0	0	0	0	0	0	0	9.13432	2.192	0.708005	7.07211	7.07031		0.03753	0	0	0	0	0	0	0.037913	0.304847	0.068976	0.235871	0.443686	0.030491	0.017209	0	0.19645	1.36038	10	17868.5	17	2497.04	2.64713	0.147456		0.62	0.08	0.00777198	7.94444	9.29346	8.0519	0
52	2006	20.696	8538	226.88	0.376322	0	0	0	0	0	0	0	9.20979	2.2284	0.68344	5.46545	6.83006		0.06038	0	0	0	0	0	0	0.038655	0.324489	0.076031	0.248457	0.078498	0.029229	0.024993	0	0.20696	1.27653	10	18639	17	2546.93	2.73472	0.156913		1.24	1.16	0.00799435	10.3145	8.28254	10.3081	0
52	2007	16.416	17389	226.91	0.766339	0	0	0	0	0	0	0	9.29335	2.2221	0.675798	7.27161	8.03902		0.064649	0	0	0	0	0	0	0.067251	0.681988	0.094751	0.587237	0.146758	0.031388	0.615048	0	0.16416	1.0656	10	14874.9	13	3174.36	2.82743	0.157321	5.18	48.64	27.51	0.0168738	8.0422	8.05385	6.96416	0
52	2008	19.7064	12144	227.7	0.533333	0	0	0	0	0	0	0	9.43274	2.2436	0.547498	4.39174	6.40097		0.072753	0	0	0	0	0	0	0.049319	0.456258	0.079622	0.376636	0.208191	0.02997	0.600345	1	0.197064	1.31254	10	17842	16	3504.03	2.71991	0.192565	8.11	34.86	16.08	0.0128058	8.17402	8.63751	9.17609	0
52	2009	23.171	16571	226.81	0.730612	0	0	0	0	0	0	0	9.49353	2.2654	0.594179	5.58582	5.54739		0.092677	0	0	0	0	0	0	0.055156	0.617036	0.091442	0.525594	0.249147	0.032161	0.666277	0	0.23171	1.41823	13	20993.8	19	3503.68	2.77681	0.235131	12.03	38.62	29.2	0.0099429	10.5138	10.4047	10.8225	0
52	2010	23.754	32244	226.12	1.42597	0	0	0	0	0	0	0	9.58661	2.2712	0.611944	8.55148	5.22981		0.069131	0	0	0	0	0	0	0.073766	0.784672	0.121749	0.662922	0.47099	0.031706	0.644964	0	0.23754	1.63435	14	21583.3	21	5058.62	2.54169	0.246774	16.8	46.82	32.65	0.0105131	9.52369	10.2755	10.5323	0
52	2011	19.3998	18625	226	0.824115	0	0	0	0	0	0	0	9.71444	2.2751	0.496143	10.7582	5.54808		0.090094	0	0	0	0	0	0	0.052035	0.716239	0.090973	0.625265	0.610922	0.031905	0.711041	1	0.193998	1.16736	11	17547.1	17	6184.06	2.44997	0.256584	17.65	36.53	14.8	0.0100514	9.41841	8.33571	8.0484	0
52	2012	20.9024	15254	224.6	0.679163	0	0	0	0	0	0	0	9.76655	2.2725	0.471816	13.3571	5.00219		0.104678	0	0	0	0	0	0	0.041674	0.582235	0.054942	0.527293	0.331058	0.03907	1.00695	0	0.209024	1.27964	11	18864.5	17	5990.91	2.414	0.284058	18.55	44.5	33.83	0.026882	9.86949	8.36765	9.43827	0
52	2013	21.6018	25633	222.3	1.15308	0	0	0	0	0	0	0	9.83205	2.2703	0.497253	13.9451	5.0012		0.123742	0	0	0	0	0	0	0.049573	0.786055	0.069231	0.716824	0.515358	0.030537	1.66824	0	0.216018	1.32065	11	19544.9	18	8533.84	2.58037	0.301961	22.27	47.08	44.27	0.0541405	9.38685	10.3287	10.0386	0
52	2014	21.3316	24278	222.2	1.09262	0	0	0	0	0	0	0	9.76589	2.2953	0.575526	14.8515	4.8323		0.136775	0	1	0	0	0	0	0.044419	0.868317	0.15171	0.716607	0.733788	0.029611	1.01387	0	0.213316	1.45964	11	19243.8	18	984.867	2.15021	0.315954	21.9944	35.77	16.76	0.0263041	9.47187	9.8936	8.86029	0
52	2015	21.707	21166	221.1	0.957304	0	0	0	0	0	0	0	9.69558	2.304	0.660887	15.8299	4.34816		0.160476	0	1	0	0	0	0	0.051651	0.802578	0.120986	0.681592	0.617747	0.030054	0.869523	2	0.21707	1.48454	12	19743.4	19	1137.83	2.81012	0.342883	24.1304	35.24	15.59	0.0253855	10.506	9.55173	9.4089	0
52	2016	25.2648	25890	220	1.17682	0	0	0	0	0	0	0	9.57928	2.3448	0.733474	14.5455	3.66053		0.136226	0	1	0	0	0	0	0.101364	0.924227	0.127727	0.7965	0.515358	0.028936	1.14664	1	0.252648	1.70055	13	22793.3	21	1053.47	2.19996	0.377946	26.6772	71.24	34.07	0.0264451	10.905	10.9581	12.1668	0
52	2017	23.31	28074	217	1.29373	0	0	0	0	0	0	0	9.40069	2.548	0.937116	17.9723	3.28435		0.130019	0	1	0	0	0	0	0.115115	1.02502	0.189217	0.835806	0.187713	0.039098	1.03229	2	0.2331	1.4945	14	21113.9	20	1029.67	2.18353	0.392526	32.4769	97.7	54.72	0.039736	10.8648	9.87039	11.1499	0
52	2018	22.8988	35909	217	1.65479	0	0	0	0	0	0	0	9.32716	2.4421	1.02197	22.5806	3.33591		0.103856	0	1	0	0	0	0	0.148986	1.2123	0.171567	1.04074	0.457338	0.040907	0.676324	1	0.228988	1.44265	13	20637	20	760.71	2.16299	0.409011	33.3782	107.05	59.93	0.0277965	11.1884	9.6578	10.1776	0
53	2004	16.776	4109	130.66	0.31448	0	0	0	0	0	0	0	8.93514	2.1274	1.09753	1.55166	4.76768		0.020942	0	0	1	0	0	0	0.034058	0.272769	0.027705	0.245063	0.744027	0.013691	-0.053846	0	0.16776	1.07314	9	15266	14	679.322	2.36414	0.397139		0.41	0.01	0	7.49401	8.2605	8.36552	0
53	2005	15.125	2963	130.3	0.227398	0	0	0	0	0	0	0	9.31081	2.1626	0.62935	7.19394	5.49914		0.021017	0	0	1	0	0	0	0.024482	0.185802	0.026017	0.159785	0.416382	0.029354	-0.0561	0	0.15125	0.998537	8	13615.6	14	2121.49	2.59098	0.117389		0.14	0	0	6.34554	6.29019	7.11767	0
53	2006	16.0888	4369	129.98	0.336129	0	0	0	0	0	0	0	9.37224	2.1704	0.703594	3.99292	5.54229		0.057262	0	0	1	0	0	0	0.041006	0.279658	0.039775	0.239883	0.607508	0.019001	-0.093078	2	0.160888	1.02545	9	14530	13	2314.39	2.6452	0.11985		0.4	0	0	7.47968	7.48403	6.48668	0
53	2007	21.4704	7544	129.92	0.580665	0	0	0	0	0	0	0	9.45271	2.1773	0.719676	4.75631	5.66231		0.049418	0	0	1	0	0	0	0.049492	0.515625	0.089132	0.426493	0.634812	0.023677	0.079657	0	0.214704	1.42671	13	19385.6	18	3019.85	2.69249	0.1683	4.01	3.48	1.52	0	9.37054	9.32223	9.13802	0
53	2008	18.1944	6515	129.68	0.502391	0	0	0	0	0	0	0	9.59736	2.2025	0.608032	6.42535	5.14701		0.079257	0	0	1	0	0	0	0.048658	0.421962	0.057064	0.364898	0.501706	0.020478	0.08834	0	0.181944	1.23296	10	16446.5	16	2824.18	2.71002	0.167449	5.35	6.81	6.56	0.00460273	8.29701	8.20149	8.39617	0
53	2009	22.3126	9153	129.72	0.705597	0	0	0	0	0	0	0	9.679	2.2185	0.610839	8.97325	4.6671		0.089908	0	0	1	0	0	0	0.045405	0.594357	0.11255	0.481807	0.1843	0.081098	0.012948	0	0.223126	1.3525	13	20106.8	18	2823.77	2.82985	0.211361	7.37	5.19	7.45	0.00520431	10.5313	9.22827	11.1242	0
53	2010	22.722	9982	128.7	0.775602	0	0	0	0	0	0	0	9.78023	2.1957	0.582492	11.655	4.32831		0.120329	0	0	1	0	0	0	0.04864	0.656022	0.115929	0.540093	0.242321	0.080233	0.090263	0	0.22722	1.46364	11	20530.1	20	4522.73	2.66645	0.232821	9.88	5.48	3.46	0.00853069	10.8518	11.2756	9.90247	0
53	2011	19.7284	10634	128.5	0.827549	0	0	0	0	0	0	0	9.89503	2.2207	0.516613	11.8132	4.17206		0.162089	0	0	1	0	0	0	0.055175	0.691128	0.082335	0.608794	0.238908	0.08494	0.023317	0	0.197284	1.30584	12	17934.1	17	4784.03	2.52018	0.23486	12.32	42.98	21.78	0.00451442	8.4692	8.0192	8.08864	0
53	2012	21.312	9662	127.9	0.755434	0	0	0	0	0	0	0	10.0146	2.2293	0.470749	14.0735	4.58996		0.164931	0	0	1	0	0	0	0.042377	0.651212	0.051837	0.599374	0.03413	0.02381	0.08321	0	0.21312	1.31267	12	19339	19	5956.87	2.61642	0.264251	13.58	9.54	5.85	0.00454293	10.1631	8.56956	10.5245	0
53	2013	24.2814	12425	127.1	0.977577	0	0	0	0	0	0	0	9.99261	2.2299	0.532438	14.1621	4.91149		0.226342	0	0	1	0	0	0	0.048623	0.821558	0.080016	0.741542	0.447099	0.022632	0.282067	0	0.242814	1.64448	13	22091.8	20	5970.57	2.76839	0.294795	15.68	7.58	3.69	0.00984671	11.641	10.0102	11.5912	0
53	2014	21.964	11770	126.3	0.931908	0	0	0	0	0	0	0	9.92973	2.2318	0.583585	15.8353	4.88806		0.212276	0	0	1	0	0	0	0.043468	0.795645	0.108076	0.687569	0.467577	0.022799	0.365489	0	0.21964	1.33361	11	19818.6	19	1089.8	2.12651	0.296098	14.6145	26.13	3.34	0.0113878	9.61891	10.1996	10.4568	0
53	2015	24.094	13883	125.37	1.10736	0	0	0	0	0	0	0	9.85908	2.2463	0.640254	15.9528	4.24349		0.230439	0	0	1	0	0	0	0.047938	0.916168	0.127702	0.788466	0.668942	0.02443	0.10511	0	0.24094	1.5718	13	21836	21	1252.59	3.12651	0.331339	21.1829	26.27	6.9	0.00566816	11.7641	11.0006	11.9658	0
53	2016	27.6912	16623	122	1.36254	0	0	0	0	0	0	0	9.86121	2.2873	0.598645	16.3934	3.89597		0.130324	0	0	1	0	0	0	0.073197	1.04705	0.157459	0.88959	0.389078	0.024917	0.1769	0	0.276912	1.82815	16	25109	23	1133.23	2.17596	0.360876	21.9632	32.78	6.16	0.0111813	12.754	13.4967	13.5072	0
53	2017	25.0786	18661	120	1.55508	0	0	0	0	0	0	0	9.75663	2.3693	0.652825	20	3.5423		0.15186	0	0	1	0	0	0	0.094	1.22058	0.271167	0.949417	0.105802	0.025141	0.060241	0	0.250786	1.74081	13	22714	22	1213.49	2.16582	0.373814	21.5329	47.95	10.61	0.00668968	11.3195	10.68	10.5135	0
53	2018	26.9952	18372	119	1.54387	0	0	0	0	0	0	0	9.70218	2.3883	0.732713	23.5294	3.45404		0.242846	0	0	1	0	0	0	0.093193	1.24521	0.291429	0.953781	0.399317	0.03029	-0.009492	0	0.269952	1.84129	16	24328.6	23	846.3	2.12312	0.398714	24.889	59.88	15.59	0.00294158	12.7201	13.1315	11.7764	0
54	2004	18.8496	5912	280.78	0.210556	0	0	0	0	0	0	0	9.22429	1.9254	0.632488	1.85825	12.1753		0.018448	0	0	0	0	0	0	0.046015	0.153145	0.016668	0.136477	0.389078	0.020098	-0.122872	0	0.188496	1.22647	10	16986.5	16	715.115	2.51956	0.384346		0.2	0.1	0	8.53925	8.97411	7.84143	0
54	2005	15.875	8854	277.46	0.319109	0	0	0	0	0	0	0	9.3782	1.9615	0.467252	2.95044	10.7206		0.021101	0	0	0	0	0	0	0.078606	0.219527	0.016183	0.203345	0.201365	0.023279	-0.13276	0	0.15875	0.973836	9	14344.6	14	2125.41	2.661	0.390911		0.02	0.18	0	7.45569	6.75577	7.28123	0
54	2006	17.81	9267	278.21	0.333094	0	0	0	0	0	0	0	9.5148	1.9948	0.393398	3.37691	10.2059		0.025232	0	0	0	0	0	0	0.04644	0.267352	0.025592	0.24176	0.054607	0.020973	-0.134484	0	0.1781	1.24658	10	16062.9	15	2370.22	2.68847	0.137744		0.09	0.04	0	8.5472	8.50071	7.22605	0
54	2007	16.5726	14240	281.3	0.506221	0	0	0	0	0	0	0	9.61935	2.0653	0.341555	1.93313	10.9985		0.02986	0	0	0	0	0	0	0.065091	0.418592	0.029861	0.388731	0.133106	0.020305	-0.045614	1	0.165726	1.03854	10	15074.4	14	3048.34	3.33539	0.124709	7.97	149.04	275.01	0.00287041	7.06059	6.82493	8.19349	0
54	2008	18.2168	15457	285.09	0.54218	0	0	0	0	0	0	0	9.79765	2.0816	0.256401	2.17475	10.8194		0.053249	0	0	0	0	0	0	0.06633	0.43716	0.037041	0.400119	0.416382	0.018298	-0.040779	0	0.182168	1.13305	10	16546.8	16	3526.18	2.88365	0.153853	11.51	123.03	18.21	0.00359013	7.46178	7.92777	7.38509	0
54	2009	19.3198	15954	288.33	0.553324	0	0	0	0	0	0	0	9.80688	2.1464	0.266903	3.60698	9.68577		0.125178	0	0	0	0	0	0	0.03711	0.457184	0.050255	0.40693	0.56314	0.020383	0.037263	0	0.193198	1.16487	10	17550.1	16	3526.07	2.97972	0.182798	19.86	91.99	75.62	0.00339697	9.41686	8.52042	8.17034	0
54	2010	18.51	15645	290.05	0.53939	0	0	0	0	0	0	0	9.90219	2.1385	0.263325	5.86106	10.5754		0.083918	0	0	0	0	0	0	0.021858	0.462369	0.030133	0.432236	0.290102	0.024197	-0.103021	0	0.1851	1.21113	11	16806.3	15	4943.15	2.72418	0.191994	17.55	151.01	77.06	0.00208643	7.83362	7.92598	9.09489	0
54	2011	24.6202	18907	292.1	0.647278	0	0	0	0	0	0	0	10.0142	2.1687	0.222695	6.35409	11.1306		0.111181	0	0	0	0	0	0	0.024546	0.529784	0.0291	0.500685	0.372014	0.024714	-0.098102	2	0.246202	1.50424	13	22396.8	21	5717.54	2.53087	0.23374	17.68	148.28	69.99	0.00221939	10.6898	10.7952	11.3807	0
54	2012	20.1088	19564	289.8	0.675086	0	0	0	0	0	0	0	10.1116	2.1963	0.226896	7.93651	11.2593		0.12466	0	0	0	0	0	0	0.02236	0.557799	0.032367	0.525431	0.068259	0.029167	-0.073779	0	0.201088	1.25	11	18268	17	6488.99	2.53492	0.2453	20.82	153.58	71.17	0.00268133	8.06363	8.61602	9.07731	0
54	2013	24.8754	21660	283	0.765371	0	0	0	0	0	0	0	10.0883	2.2039	0.301989	8.48057	10.3086		0.115386	0	0	0	0	0	0	0.028057	0.608905	0.039823	0.569081	0.477816	0.021898	-0.084478	0	0.248754	1.63742	13	22434.7	21	8082.51	2.76678	0.27724	26.29	170.97	77.08	0.00292026	11.1116	11.6661	11.9086	0
54	2014	25.6088	25261	278.5	0.907038	0	0	0	0	0	0	0	9.99927	2.2088	0.376336	9.69479	9.28829		0.107542	0	0	0	0	0	0	0.026679	0.744488	0.05325	0.691239	0.389078	0.023364	-0.097471	0	0.256088	1.68345	13	23152.2	22	1113.44	2.38976	0.296144	28.7532	140.91	154.86	0.00233301	10.7206	10.8571	12.0118	0
54	2015	24.619	23577	278.07	0.84788	0	0	0	0	0	0	0	9.95816	2.2111	0.494113	10.429	8.95061		0.126463	0	0	0	0	0	0	0.023915	0.67483	0.057935	0.616895	0.170649	0.022965	-0.108385	2	0.24619	1.47968	14	22328.3	22	1229.54	3.02793	0.314023	30.5845	147	108.68	0.00139521	10.968	10.7265	11.7607	0
54	2016	27.1656	30585	278	1.10018	0	0	0	0	0	0	0	9.90092	2.2554	0.564014	12.2302	7.39005		0.166524	0	0	0	0	0	0	0.044856	0.905863	0.2	0.705863	0.044369	0.023166	-0.060927	1	0.271656	1.7502	16	24647.8	24	1092.28	2.33447	0.340678	43.2453	175.77	139.7	0.00334211	11.9491	12.6983	13.5369	0
54	2017	24.272	36059	275	1.31124	0	0	0	0	0	0	0	9.65942	2.5111	0.693719	13.8182	5.02817		0.213909	0	0	0	0	0	0	0.074218	1.05793	0.310836	0.747091	0.020478	0.02629	-0.104214	0	0.24272	1.61125	12	21899.5	21	1251.57	2.32143	0.352163	70.4633	223.57	162.22	0.00143986	11.2845	11.4226	11.252	0
54	2018	27.7628	35790	275	1.30146	0	0	0	0	0	0	0	9.5949	2.4566	0.643654	16	5.1317		0.226235	0	0	0	0	0	0	0.079454	1.074	0.305564	0.768436	0.221843	0.022239	-0.11814	0	0.277628	1.68762	14	25075.5	23	680.224	2.28661	0.375847	65.9242	252.75	126.62	0.00157134	11.3766	12.553	11.6432	0
55	2004	15.0288	2183	201.6	0.108284	0	0	0	0	0	0	0	8.82404	2.0211	0.963272	2.03373	5.41759		0.033831	0	0	0	0	0	0	0.015724	0.088145	0.006597	0.081548	0.358362	0.031697	0.077061	0	0.150288	0.97056	8	13659.8	13	714.497	3.51521	0.346011		0.27	0.7	0.0308695	6.10244	7.47653	6.08426	0
55	2005	15.83	3938	201.6	0.195337	0	0	0	0	0	0	0	8.82129	2.0445	0.830746	2.07455	4.82654		0.03644	0	0	0	0	0	0	0.014038	0.176141	0.011756	0.164385	0.52901	0.017263	0.024164	0	0.1583	1.01301	9	14315.3	14	2082.42	3.35598	0.375666		0.97	1.11	0.0210948	6.52861	6.38345	7.25489	0
55	2006	17.7528	3784	202.4	0.186956	0	0	0	0	0	0	0	8.91964	2.1186	0.685681	2.54837	5.05091		0.051165	0	0	0	0	0	0	0.022431	0.156621	0.015119	0.141502	0.348123	0.017123	0.048153	0	0.177528	1.2177	9	16145.9	15	2405.22	3.36004	0.400713		1.12	1.56	0.0218094	7.77999	7.91988	7.3699	0
55	2007	18.5112	8234	202.93	0.405756	0	0	0	0	0	0	0	8.96883	2.1466	0.629896	3.04469	4.90133		0.047356	0	0	0	0	0	0	0.043463	0.34948	0.022964	0.326517	0.566553	0.025481	0.299447	1	0.185112	1.23199	10	16809.2	17	3255.15	4.04595	0.129145	7.92	58.87	105.24	0.0270225	8.35022	7.40837	8.50775	0
55	2008	17.192	8952	202.9	0.441203	0	0	0	0	0	0	0	9.11713	2.1675	0.617094	3.86865	4.80617		0.05714	0	0	0	0	0	0	0.045638	0.372795	0.026959	0.345835	0.320819	0.025915	0.141863	0	0.17192	1.17935	9	15633.7	15	3398.28	3.842	0.124052	10.74	70.99	46.07	0.0236991	7.6109	7.58339	7.36987	0
55	2009	21.779	15137	203.17	0.745041	0	0	0	0	0	0	0	9.22112	2.1845	0.550904	5.5332	4.35811		0.056319	0	0	0	0	0	0	0.057095	0.615347	0.076635	0.538711	0.474403	0.023902	0.084438	0	0.21779	1.50641	11	19778.4	18	3397.82	4.24258	0.174494	17.42	68.98	66.1	0.0204343	8.95945	9.80817	10.2183	0
55	2010	23.61	14501	202.64	0.715604	0	0	0	0	0	0	0	9.35364	2.1726	0.42218	8.0267	4.83004		0.062657	0	0	0	0	0	0	0.044364	0.590555	0.069878	0.520677	0.600683	0.030794	0.080649	0	0.2361	1.45629	14	21357.1	20	4663.64	3.53108	0.190334	16.28	86.39	45.04	0.0319526	11.2015	9.8482	9.80736	0
55	2011	24.4404	15370	202.5	0.759012	0	0	0	0	0	0	0	9.48284	2.149	0.396329	8.87422	4.82036		0.069108	0	0	0	0	0	0	0.046469	0.606716	0.052444	0.554272	0.392491	0.025206	0.060876	0	0.244404	1.67397	12	22018	20	5758.56	3.23127	0.215554	18.63	98.23	43.4	0.0297745	11.3606	10.1051	11.5395	0
55	2012	21.9968	10910	200	0.5455	0	0	0	0	0	0	0	9.5238	2.1678	0.463962	11.5	4.31302		0.072961	0	0	0	0	0	0	0.03655	0.44815	0.04475	0.4034	0.146758	0.025481	0.046067	0	0.219968	1.33844	13	19845.5	20	5872.8	3.25537	0.219647	23.88	114.87	55.95	0.0249162	9.26329	9.89042	9.29387	0
55	2013	21.4104	16267	199.1	0.817027	0	0	0	0	0	0	0	9.57116	2.1923	0.546317	12.5565	4.43706		0.077805	0	0	0	0	0	0	0.041537	0.610397	0.059066	0.551331	0.409556	0.0625	0.058881	0	0.214104	1.47584	11	19307	19	7364.86	3.6024	0.244906	27.53	125.77	50.63	0.0284613	9.27049	9.35142	9.55782	0
55	2014	25.3572	18210	197.8	0.920627	0	0	0	0	0	0	0	9.49714	2.2011	0.647494	14.1557	3.75127		0.084143	0	0	0	0	0	0	0.04272	0.687563	0.075329	0.612235	0.320819	0.06386	0.064614	0	0.253572	1.6451	14	22877.9	22	982.464	2.48222	0.282208	34.9089	113.7	58.62	0.0211122	10.2704	11.2259	10.913	0
55	2015	21.693	19823	196.67	1.00793	0	0	0	0	0	0	0	9.45433	2.2069	0.8661	13.7286	3.44583		0.097875	0	0	0	0	0	0	0.043525	0.793309	0.06366	0.729649	0.477816	0.042041	0.070213	0	0.21693	1.38783	11	19702.4	19	1162.83	3.44136	0.276663	43.3535	125.69	51.93	0.0223536	10.1619	9.18482	8.99977	0
55	2016	25.7832	24947	193	1.29259	0	0	0	0	0	0	0	9.40758	2.2406	1.00899	12.9534	3.14711		0.110194	0	0	0	0	0	0	0.067254	0.972953	0.223109	0.749845	0.180887	0.041814	0.05333	0	0.257832	1.6617	15	23291.8	22	1083.42	2.51461	0.316185	44.4746	188.78	116.21	0.023942	12.1372	12.0263	12.1276	0
55	2017	24.1092	29399	191	1.53921	0	0	0	0	0	0	0	9.22646	2.6177	1.29937	15.7068	2.41183		0.14532	0	0	0	0	0	0	0.093194	1.17236	0.354764	0.817592	0.068259	0.048831	0.007141	1	0.241092	1.53812	13	21723.6	19	1136.59	2.48903	0.327801	69.5486	211.93	180.59	0.0192835	10.5285	11.0695	11.556	0
55	2018	25.1028	26438	190	1.39147	0	0	0	0	0	0	0	9.14717	2.2838	1.23248	18.9474	2.23923		0.123256	0	0	0	0	0	0	0.098632	1.12053	0.249842	0.870684	0.037543	0.044936	0.088646	1	0.251028	1.63304	13	22785.8	22	2127.49	2.37576	0.358714	67.7284	273.97	98.6	0.019613	10.2686	11.4419	10.6888	0
56	2004	44.304	35834	970.23	0.369335	1	0	0	1	0	0	1	9.75963	2.2894	1.25764	12.7537	11.1765	2010	0.062119	0	0	1	1	0	0	0.042268	0.301784	0.06079	0.240994	0.962457	0.029133	0.070881	0	0.44304	2.89828	25	39924.8	37	2264.57	2.46757	0.417561				0.181078	20.6297	20.8893	21.4436	#VALUE!
56	2005	48.325	51287	974.84	0.526107	1	0	0	1	0	0	1	9.73252	2.3192	1.07301	21.6754	11.1226	2010	0.064792	0	0	1	1	0	0	0.054717	0.441631	0.061825	0.379806	0.935154	0.03402	0.068828	0	0.48325	3.23806	27	43793.6	39	2491.17	2.51248	0.441134				0.189766	21.2495	19.5127	23.3444	#VALUE!
56	2006	51.2148	49568	980.4	0.505589	1	0	0	1	0	0	1	9.74155	2.3335	1.04579	21.8085	10.7563	2010	0.063036	0	0	1	1	0	0	0.050949	0.429519	0.063607	0.365912	0.938567	0.036242	0.099347	2	0.512148	3.19442	30	46558.6	42	2883.88	2.5496	0.466231				0.222847	23.4856	21.5297	21.9174	#VALUE!
56	2007	50.5062	58284	987.32	0.590325	1	0	0	1	0	0	1	9.75311	2.3442	0.978519	10.7495	10.4861	2010	0.070035	0	0	1	1	0	0	0.055727	0.506705	0.077948	0.428757	0.856655	0.037144	1.20634	2	0.505062	3.30952	29	45659.8	42	3410.95	2.51963	0.480355	20.0807			1.18668	23.5985	21.2273	22.0722	#VALUE!
56	2008	55.1824	67402	989.86	0.680925	1	0	0	1	0	0	1	9.82135	2.3521	0.919316	8.76427	9.52017	2010	0.072613	0	0	1	1	0	0	0.058089	0.588184	0.078183	0.510001	0.726962	0.039049	1.09633	4	0.551824	3.7604	32	49778.2	49	5221.48	2.44741	0.231955	28.6064			1.16374	24.6329	24.522	27.4014	#VALUE!
56	2009	54.2416	69020	991.6	0.696047	1	0	0	1	0	0	1	9.83158	2.3873	1.08117	9.549	9.1143	2010	0.07594	1	0	1	1	0	0	0.063413	0.589129	0.085418	0.503711	0.856655	0.039086	0.812298	4	0.542416	3.73676	30	49006.8	46	4660.58	2.08655	0.229196	31.9528			1.01208	22.1311	23.0174	26.1965	#VALUE!
56	2010	55.77	71104	992.02	0.71676	1	1	1	1	0	0	1	9.87339	2.397	0.704023	12.2344	8.09071	2010	0.082533	1	0	1	1	0	0	0.060493	0.608949	0.09142	0.51753	0.853242	0.048679	0.906215	6	0.5577	3.57608	31	50563	49	5507.42	2.18915	0.243091	62.84			1.17033	25.8711	22.9025	26.1706	#VALUE!
56	2011	57.8956	70743	993.3	0.712202	1	1	1	1	0	0	1	9.92718	2.4009	1.14876	55.6011	7.61427	2010	0.124736	1	0	1	1	0	0	0.05221	0.608034	0.087295	0.520739	0.87372	0.052992	1.02804	7	0.578956	3.91536	31	52466	51	5712.21	2.08483	0.271061	62.63			1.22159	25.8753	26.1839	27.8513	#VALUE!
56	2012	58.6752	70088	993.5	0.705466	1	1	1	1	0	0	1	9.92137	2.417	1.22148	16.2053	7.07021	2010	0.153437	1	0	1	1	0	0	0.040876	0.615108	0.091746	0.523362	0.918089	0.051772	1.06897	9	0.586752	3.88242	32	53302.1	48	7355.13	2.27178	0.292395	63.32			1.07394	24.1765	24.1161	25.3952	#VALUE!
56	2013	64.4292	86187	995.2	0.866027	1	1	1	1	0	0	1	9.94253	2.4184	1.25092	15.6752	7.06845	2010	0.152926	1	0	1	1	0	0	0.02917	0.746091	0.085963	0.660129	0.935154	0.102038	0.938932	9	0.644292	4.28254	37	58533.1	58	8268.56	2.43953	0.322073	69.06			0.911865	30.0678	30.004	25.802	#VALUE!
56	2014	64.8516	105572	987.3	1.0693	1	1	1	1	0	0	1	9.94127	2.4313	1.35906	16.5097	7.21555	2010	0.113757	1	0	1	1	0	0	0.04563	0.949225	0.120278	0.828948	0.938567	0.058277	0.854194	0	0.648516	4.50388	33	58424.5	55	8917.51	2.29683	0.341548	66.8188			0.688135	27.6093	28.5989	29.9387	#VALUE!
56	2015	68.747	94241	961.37	0.980278	1	1	1	1	0	0	1	9.97404	2.4423	1.47661	16.955	6.97248	2010	0.120312	1	0	1	1	0	0	0.040442	0.864506	0.152231	0.712275	0.924915	0.058401	0.799097	8	0.68747	4.43013	35	61941.9	62	9586.13	2.3248	0.36058	96.0878			0.631049	33.8758	30.1923	28.2303	#VALUE!
56	2016	69.6384	110210	962	1.14563	1	1	1	1	0	0	1	9.96628	2.4626	1.48301	20.5821	6.96297	2010	0.12044	1	0	1	1	0	0	0.05499	0.998399	0.196933	0.801466	0.938567	0.060756	0.643789	11	0.696384	4.55157	38	62988.2	60	10190	2.3063	0.387972	118.7507			0.476475	29.2391	29.0239	32.5713	#VALUE!
56	2017	71.3656	128233	955	1.34275	1	1	1	1	0	0	1	9.93157	2.5841	1.59309	23.3508	6.52832	2010	0.136634	1	0	1	1	0	0	0.100209	1.13445	0.221738	0.912712	0.931741	0.066616	0.622508	18	0.713656	4.39227	41	64346.4	57	11087.9	2.28489	0.40898	107.4753			0.578803	32.3429	30.2005	29.0551	#VALUE!
56	2018	70.756	153445	953	1.61013	1	1	1	1	0	0	1	9.87524	2.5651	1.73339	26.9675	6.54823	2010	0.155006	1	0	1	1	0	0	0.132403	1.38479	0.466653	0.918143	0.90785	0.059399	0.812535	8	0.70756	4.88995	36	63855.1	60	2120.92	2.23385	0.422917	114.0884			0.815029	31.0654	30.2609	33.7612	#VALUE!
57	2004	24.1824	11335	551.98	0.205352	0	0	0	0	0	0	0	8.89299	2.1646	0.887478	3.6052	10.3063		0.052089	0	0	0	0	0	0	0.02357	0.172923	0.021378	0.151545	0.167235	0.021947	-0.086023	0	0.241824	1.63543	13	21873	21	2364.58	1.93297	0.342732				0.00589763	10.1917	9.78589	10.2001	#VALUE!
57	2005	29.905	17504	556.99	0.314261	0	0	0	0	0	0	0	8.82597	2.212	0.789048	2.89054	7.46105		0.041698	0	0	0	0	0	0	0.035907	0.262877	0.026769	0.236108	0.133106	0.019174	-0.093329	0	0.29905	2.05989	17	26959.3	25	2318.01	2.08865	0.383397				0.00467948	13.858	13.8723	14.4444	#VALUE!
57	2006	27.8408	23374	565.9	0.413041	0	0	0	0	0	0	0	8.82134	2.2023	0.662717	2.82083	6.73658		0.056185	0	0	0	0	0	0	0.048277	0.346157	0.036332	0.309825	0.030717	0.021985	-0.092323	0	0.278408	1.71235	16	25157.4	23	3584.22	2.17984	0.403737				0.00378421	12.8218	11.3181	12.7238	#VALUE!
57	2007	27.621	29101	567.8	0.512522	0	0	0	0	0	0	0	8.82873	2.2263	0.601665	3.54634	5.98647		0.039175	0	0	0	0	0	0	0.053769	0.44683	0.046918	0.399912	0.279864	0.023129	0.127576	0	0.27621	1.76429	16	24927.6	24	4360.24	3.4733	0.420878	11.48			0.0245923	13.0302	13.4025	12.2157	#VALUE!
57	2008	32.5808	36089	569.2	0.63403	0	0	0	0	0	0	0	8.91436	2.1927	0.510848	4.41311	5.75733		0.039768	0	0	0	0	0	0	0.062544	0.542727	0.075773	0.466954	0.447099	0.023918	0.202138	0	0.325808	1.96713	18	29616.1	28	4673.74	2.73512	0.450286	14.19			0.0494615	13.1102	15.7971	15.1579	#VALUE!
57	2009	32.074	37994	571.56	0.664742	0	0	0	0	0	0	0	8.85674	2.1796	0.688515	5.37716	7.5292		0.040733	0	0	0	0	0	0	0.077945	0.530356	0.049881	0.480475	0.569966	0.026442	0.269521	0	0.32074	2.15204	18	29147.5	28	5327.79	2.1459	0.181685	21.4099			0.0589782	13.6318	13.1032	13.269	#VALUE!
57	2010	32.022	36813	568.11	0.647991	0	0	0	0	0	0	0	9.00472	2.1572	0.682612	6.41548	7.6943		0.041127	0	0	0	0	0	0	0.067469	0.529774	0.047104	0.482671	0.303754	0.026209	0.480292	1	0.32022	2.08771	19	29052.6	26	5965.8	1.98944	0.18058	41.99			0.0949951	14.9043	14.7106	13.6798	#VALUE!
57	2011	37.0202	33422	567.4	0.589038	0	0	0	0	0	0	0	9.1058	2.1363	0.59788	7.49769	7.79122		0.045624	0	0	0	0	0	0	0.05571	0.485619	0.042087	0.443532	0.52901	0.024311	0.644181	0	0.370202	2.30802	20	33451.4	30	6817.3	1.98123	0.207836	41.83			0.124525	18.3872	15.283	16.3811	#VALUE!
57	2012	33.4016	36873	559.1	0.659506	0	0	0	0	0	0	0	9.14329	2.1423	0.646778	8.04865	4.45861		0.0554	0	0	0	0	0	0	0.061062	0.547755	0.042819	0.504937	0.43686	0.032919	0.074727	1	0.334016	2.09331	19	30077.4	29	7435.66	1.9518	0.216804	56.97			0.040968	16.2272	14.1329	16.4035	#VALUE!
57	2013	35.2308	41541	557	0.745799	0	0	0	0	0	0	0	9.11741	2.1777	0.738115	7.89946	11.7939		0.059119	0	1	0	0	0	0	0.053411	0.582011	0.041993	0.540018	0.559727	0.030588	0.317923	0	0.352308	2.26943	19	31790.8	31	1662.48	1.90946	0.246618	54.83			0.0772519	16.0357	17.397	14.4245	#VALUE!
57	2014	36.8628	39353	553.2	0.71137	0	0	0	0	0	0	0	9.03536	2.1926	0.962751	9.76139	3.85529		0.067723	0	1	0	0	0	0	0.048283	0.601338	0.051735	0.549602	0.703072	0.027554	0.071814	0	0.368628	2.23245	20	33327.3	31	1877.31	1.88179	0.265661	60.5554			0.0486067	16.0298	16.1404	17.0634	#VALUE!
57	2015	41.496	48041	549.39	0.874443	0	0	0	0	0	0	0	9.02345	2.207	1.10812	10.5572	3.26912		0.058794	0	1	0	0	0	0	0.060158	0.757586	0.067056	0.69053	0.460751	0.026996	0.156104	0	0.41496	2.62632	22	37626	35	1908.85	1.9017	0.291553	79.1805			0.0600065	19.5264	17.7495	20.6658	#VALUE!
57	2016	42.3072	48947	544	0.899761	0	0	0	0	0	0	0	9.00944	2.2361	1.17771	13.9706	1.99885		0.060846	0	1	0	0	0	0	0.057224	0.753768	0.083658	0.67011	0.569966	0.030142	-0.085807	1	0.423072	2.64433	21	38253	37	12045.8	1.90288	0.315713	99.2217			0.00125604	19.9711	21.0817	17.7271	#VALUE!
57	2017	39.738	50764	534	0.950637	0	0	0	0	0	0	0	8.96721	2.6336	0.117973	14.9813	2.87506		0.063482	0	1	0	0	0	0	0.06618	0.783858	0.095393	0.688464	0.269625	0.029008	-0.006564	2	0.39738	2.50914	22	35979.3	33	12784	1.88357	0.341242	120.0579			0.0292154	16.2048	16.7488	18.9038	#VALUE!
57	2018	44.5892	51446	532	0.96703	0	0	0	0	0	0	0	8.91038	2.2832	1.07287	17.6692	2.77526		0.091218	0	1	0	0	0	0	0.079511	0.798177	0.096241	0.701936	0.300341	0.029506	0.003298	2	0.445892	2.8723	23	40466.2	38	2055.54	1.83544	0.369619	113.656			0.0328051	20.2359	20.8062	18.093	#VALUE!
58	2004	25.7424	4948	194.16	0.254841	0	0	0	0	0	0	0	9.21311	2.005	0.84271	3.64416	13.8897		0.076296	0	0	0	0	0	0	0.033478	0.206994	0.019468	0.187526	0.238908	0.009554	-0.052214	0	0.257424	1.64502	15	23176	21	2503.43	2.05424	0.343213		.	.	0.0039301	12.1218	10.3425	12.0835	#VALUE!
58	2005	28.935	7429	191.38	0.388181	0	0	0	0	0	0	0	9.16944	2.085	0.6	3.97069	11.3686		0.0733	0	0	0	0	0	0	0.046557	0.335563	0.059724	0.275839	0.361775	0.010076	-0.072576	0	0.28935	1.82791	16	26122.3	25	2578.11	2.09842	0.372272		0	0	0.0030422	12.2378	11.9664	14.1709	0
58	2006	27.8044	8208	190.84	0.430099	0	0	0	0	0	0	0	9.19598	2.0882	0.540154	4.20604	10.5977		0.073824	0	0	0	0	0	0	0.052924	0.357472	0.055911	0.301562	0.09215	0.010849	-0.061828	0	0.278044	1.92412	16	25218.9	23	2633.22	1.99354	0.376025		0	0	0.00292751	12.0724	11.7877	13.0939	0
58	2007	29.8566	8455	191.1	0.442439	0	0	0	0	0	0	0	9.17526	2.1473	0.497251	4.70335	9.63103		0.063061	0	0	0	0	0	0	0.05416	0.368812	0.059236	0.309576	0.071672	0.009735	0.148232	0	0.298566	2.06852	18	27050.2	25	3638.01	1.95239	0.403641	1.98	47.91	-0.3	0.00719369	13.1375	11.9552	14.3583	0
58	2008	33.2976	13419	190.84	0.703155	0	0	0	0	0	0	0	9.26141	2.1439	0.483458	5.66092	9.3806		0.051085	0	0	0	0	0	0	0.066286	0.608206	0.083526	0.52468	0.187713	0.010331	0.156288	0	0.332976	2.10521	20	30235.3	28	3037.67	2.03107	0.427323	5.67	140.9	93.1	0.0065433	14.4318	16.2895	13.4342	0
58	2009	29.8526	14495	190.71	0.760055	0	0	0	0	0	0	0	9.2857	2.0765	0.600397	6.19564	9.07208		0.059777	0	0	0	0	0	0	0.084474	0.655078	0.12249	0.532589	0.511945	0.018332	0.162763	0	0.298526	2.0486	17	27073.3	24	3953.01	2.02458	0.443134	7.3039	149.75	103.69	0.00578312	14.3713	14.1376	14.4454	0
58	2010	31.908	14751	189.2	0.779651	0	0	0	0	0	0	0	9.36284	2.0659	0.953638	8.56237	8.86445		0.060412	0	0	0	0	0	0	0.091808	0.641649	0.102907	0.538742	0.119454	0.016631	0.179883	0	0.31908	2.09087	17	28744.8	28	6240.81	1.70312	0.184569	12.22	186.04	55	0.00599226	14.2747	14.2734	15.6943	0
58	2011	32.209	15490	188.9	0.820011	0	0	0	0	0	0	0	9.46431	2.0509	0.528521	8.72419	8.67887		0.060989	0	0	0	0	0	0	0.093489	0.672207	0.116093	0.556114	0.211604	0.01492	0.23322	0	0.32209	2.16438	18	29020.4	27	6144.78	1.45237	0.181994	12.5	205.69	40.93	0.00604884	15.8591	15.4761	13.96	0
58	2012	37.088	13268	185.9	0.713717	0	0	0	0	0	0	0	9.54152	2.0232	0.529215	10.7585	8.51718		0.062227	0	0	0	0	0	0	0.063636	0.592254	0.097041	0.495212	0.416382	0.015328	0.530222	2	0.37088	2.55143	21	33522.5	31	1776.29	1.62925	0.206846	15.62	224.85	20.34	0.00562664	15.1356	15.8599	18.0188	0
58	2013	39.336	15195	186.6	0.814309	0	0	0	0	0	0	0	9.44315	2.0311	0.647124	12.3258	7.37588		0.010482	0	0	0	0	0	0	0.051286	0.682208	0.116667	0.565541	0.03413	0.018421	0.110967	0	0.39336	2.45925	21	35594.3	35	1844.07	1.4766	0.237348	14.84	304.19	278	0.00261337	18.9957	16.3646	17.916	0
58	2014	40.7796	15485	183.6	0.843409	0	0	0	0	0	0	0	9.28662	2.0149	0.878781	13.6166	6.42875		0.00849	0	0	0	0	0	0	0.059205	0.758824	0.104412	0.654412	0.286689	0.02231	0.160835	0	0.407796	2.67494	22	36960.1	37	1622.92	1.44063	0.264703	21.6157	307.53	103.28	0.00242342	16.6674	16.6124	19.2439	0
58	2015	35.812	17080	181.7	0.940011	0	0	0	0	0	0	0	9.22643	2.0118	1.13304	12.1079	6.53849		0.008325	0	0	0	0	0	0	0.0612	0.807705	0.118107	0.689598	0.286689	0.024173	0.190574	0	0.35812	2.35185	19	32543.3	32	1684.42	1.39718	0.267613	19.1501	316.38	211.19	0.00210028	16.0649	14.9966	16.7837	0
58	2016	37.1736	18607	181	1.02801	0	0	0	0	0	0	0	9.1712	2.0443	1.3391	12.1547	3.01521		0.007985	0	0	0	0	0	0	0.062265	0.871934	0.141326	0.730608	0.187713	0.019497	0.006209	0	0.371736	2.26328	19	33768.1	31	1911.28	1.3614	0.297049	22.3073	303.69	251.96	0.00124609	14.8754	17.572	18.5351	0
58	2017	42.1134	18258	175	1.04331	0	0	0	0	0	0	0	9.14556	2.4589	1.4847	14.8571	2.8323		0.117679	0	0	0	0	0	0	0.077886	0.862686	0.154914	0.707771	0.191126	0.015081	0.042497	2	0.421134	2.6534	21	38294.7	34	2025.79	1.34501	0.314736	24.3993	28.11	149.16	0.000951588	20.9969	18.369	17.4013	0
58	2018	44.6272	18957	173	1.09578	0	0	0	0	0	0	0	9.11578	2.052	1.48696	68.2081	3.31885		0.029394	0	0	0	0	0	0	0.083468	0.937283	0.160347	0.776936	0.05802	0.017837	0.017669	0	0.446272	2.85016	26	40604.2	40	1162.54	1.30841	0.349824	24.4368	359.68	224.87	0.00161972	20.7155	19.1361	18.9201	0
59	2004	25.7808	3962	109.82	0.360772	0	0	0	0	0	0	0	9.16428	2.0532	1.09763	3.92488	9.14618		0.058926	0	0	0	0	0	0	0.046986	0.312602	0.08259	0.230013	0.566553	0.005515	-0.089399	0	0.257808	1.68905	14	23338.2	22	1218.42	2.96102	0.321387		0.34	0.29	0.00153653	12.3763	12.5416	12.225	0
59	2005	26.955	4316	109.88	0.392792	0	0	0	0	0	0	0	9.12211	2.1125	1.00114	5.40571	7.75247		0.070397	0	0	0	0	0	0	0.049236	0.322989	0.057517	0.265471	0.279864	0.005034	-0.088243	0	0.26955	1.87186	15	24410.2	24	1267.3	2.81859	0.347097		0.05	0.08	0.00165599	13.4398	12.2928	11.4109	0
59	2006	28.0124	4542	109.31	0.415516	0	0	0	0	0	0	0	9.15601	2.1121	0.93816	3.95426	6.45436		0.069101	0	0	0	0	0	0	0.050316	0.35038	0.051322	0.299058	0.081911	0.005529	-0.098604	0	0.280124	1.84803	16	25396.8	24	1303.2	2.91363	0.365562		0	0	0.00123919	12.4106	12.7115	13.1742	0
59	2007	28.9656	6087	109.33	0.556755	0	0	0	0	0	0	0	9.18946	2.1132	0.848105	5.16519	6.27874		0.104754	0	0	0	0	0	0	0.05241	0.500137	0.098418	0.40172	0.05802	0.005529	0.130124	0	0.289656	1.97233	16	26116.2	26	1482.1	2.94708	0.384168	2.24	44.33	-19.54	0.00510961	13.1843	11.7354	11.7435	0
59	2008	32.816	7351	109.41	0.671876	0	0	0	0	0	0	0	9.28107	2.0825	0.770153	5.95759	6.10608		0.109255	0	0	0	0	0	0	0.062974	0.587972	0.090668	0.497304	0.348123	0.007833	0.093866	0	0.32816	2.22273	17	29708.8	27	1549.72	3.01356	0.40603	2.77	114.49	137.68	0.0043452	15.3323	15.5348	14.1046	0
59	2009	34.2142	7833	109.41	0.715931	0	0	0	0	0	0	0	9.28249	2.0466	1.02686	6.52856	4.91736		0.08511	0	0	0	0	0	0	0.069098	0.64272	0.139201	0.503519	0.211604	0.007925	0.070032	0	0.342142	2.27767	20	31050.1	28	1522.58	2.12686	0.433475	3.4576	114.36	109.23	0.00392346	15.3882	14.1171	16.1772	0
59	2010	33.75	8225	109.1	0.753896	0	0	0	0	0	0	0	9.39973	2.005	0.936861	7.61283	4.89484		0.093509	0	0	0	0	0	0	0.065628	0.682218	0.118515	0.563703	0.136519	0.008497	0.280335	2	0.3375	2.10367	17	30524.7	29	1635.62	1.91175	0.453298	6.44	133.49	80.67	0.0106217	15.2651	14.8969	15.8385	0
59	2011	36.1646	7749	108.8	0.712224	0	0	0	0	0	0	0	9.53226	1.9596	0.795434	9.55496	5.06514		0.100058	0	0	0	0	0	0	0.075919	0.619301	0.117923	0.501379	0.112628	0.008021	0.245384	0	0.361646	2.38513	21	32780	32	1501.38	1.6091	0.197848	6.9	145.81	27.41	0.0418482	15.941	15.2014	17.6111	0
59	2012	33.1328	8165	108.5	0.752535	0	0	0	0	0	0	0	9.59413	1.9427	0.774016	11.9816	4.49213		0.109203	0	0	0	0	0	0	0.057972	0.656406	0.111429	0.544977	0.320819	0.008108	0.181365	2	0.331328	2.21864	20	30102	30	1520.69	1.67624	0.177252	9.09	198.67	144.85	0.0218744	13.3863	14.5506	14.6695	0
59	2013	33.8316	7769	107.8	0.720686	0	0	0	0	0	0	0	9.41297	1.9672	0.964562	12.0594	4.27808		0.106652	0	0	0	0	0	0	0.039981	0.626438	0.079128	0.54731	0.098976	0.039556	0.474848	0	0.338316	2.07408	17	30475.2	29	1821.62	1.52959	0.209702	8.71	250.51	325.68	0.0707916	13.8649	14.6037	14.1216	0
59	2014	40.4668	7814	107	0.73028	0	0	0	0	0	0	0	9.13903	1.9702	1.36264	13.0841	3.47541		0.118701	0	0	0	0	0	0	0.052617	0.601215	0.104579	0.496635	0.464164	0.010928	0.186193	0	0.404668	2.5847	23	36502	36	1686.95	1.58039	0.233231	11.0554	267.77	152.74	0.00500946	17.7969	19.5139	18.3133	0
59	2015	37.373	8792	105.61	0.832497	0	0	0	0	0	0	0	9.10737	1.9974	1.70795	14.2032	2.95621		0.088199	0	0	0	0	0	0	0.051132	0.718114	0.122432	0.595682	0.03413	0.01053	0.062168	1	0.37373	2.26417	21	33816.9	31	1810.26	1.55443	0.256298	12.9185	262.26	141.99	0.00181635	17.3736	15.0905	15.6357	0
59	2016	40.2048	10164	104	0.977308	0	0	0	0	0	0	0	9.05094	2.0153	1.84225	13.4615	2.48383		0.119459	0	0	0	0	0	0	0.056058	0.836538	0.142596	0.693942	0.160409	0.011616	0.015287	0	0.402048	2.50914	23	36286.1	33	1923.98	1.54014	0.276367	13.1016	263.13	220.23	0.000800558	19.6549	19.308	19.6264	0
59	2017	42.4908	10012	101	0.991287	0	0	0	0	0	0	0	9.0818	2.3695	1.84631	21.7822	2.54418		0.126581	0	0	0	0	0	0	0.069703	0.836535	0.134752	0.701782	0.197952	0.010826	-0.03302	2	0.424908	2.88181	25	38550.9	38	2023.75	1.53004	0.294456	12.9774	282.52	164.19	0.000940391	17.2194	19.1158	20.8957	0
59	2018	44.7412	11592	100	1.1592	0	0	0	0	0	0	0	9.04973	2.0741	1.71711	29	2.50377		0.131457	0	0	0	0	0	0	0.0915	0.9786	0.1304	0.8482	0.003413	0.012214	0.017026	0	0.447412	2.91798	23	40555.8	40	1204.53	1.4959	0.328371	14.3779	298.12	160.32	0.000794201	19.1117	21.5219	21.8829	0
60	2004	26.7408	4600	151.21	0.304213	0	0	0	0	0	0	0	9.10897	2.0028	0.992761	4.95999	9.57434		0.051205	0	0	0	0	0	0	0.033728	0.256795	0.023742	0.233053	0.576792	0.009	-0.092482	0	0.267408	1.6513	14	24174.8	24	1205.33	2.45702	0.294385				0	13.0567	12.8709	13.241	#VALUE!
60	2005	26.74	7184	150.22	0.478232	0	0	0	0	0	0	0	9.07822	2.0029	0.888838	3.99061	7.917		0.057029	0	0	0	0	0	0	0.045666	0.408667	0.034083	0.374584	0.262799	0.015947	-0.0912	0	0.2674	1.61349	14	24154.6	24	1366.33	2.48458	0.323092				0.00415287	12.1592	12.5943	11.3003	#VALUE!
60	2006	30.2328	5847	149.95	0.38993	0	0	0	0	0	0	0	9.1036	2.0157	0.861549	3.26902	6.94022		0.060757	0	0	0	0	0	0	0.035679	0.328376	0.026942	0.301434	0.1843	0.009826	-0.102232	0	0.302328	2.08374	16	27387.2	27	1420.98	2.38074	0.354844				0.00370357	14.6747	12.4937	14.2167	#VALUE!
60	2007	31.3794	5973	150.44	0.397035	0	0	0	0	0	0	0	9.16606	1.9991	0.746875	3.17987	6.57019		0.058247	0	0	0	0	0	0	0.03297	0.34645	0.049588	0.296863	0.331058	0.009476	-0.02285	0	0.313794	1.98264	17	28474.2	25	1499.86	2.60181	0.377655	3.35			0.00283877	14.5236	14.5735	13.2889	#VALUE!
60	2008	33.124	10182	150.46	0.676725	0	0	0	0	0	0	0	9.30466	1.9406	0.546545	4.38734	6.22169		0.056548	0	0	0	0	0	0	0.045926	0.616376	0.061412	0.554965	0.249147	0.009676	0.088278	0	0.33124	2.178	18	30050.4	27	1388.69	2.41746	0.390237	4.52			0.00361171	13.8511	15.6686	14.9429	#VALUE!
60	2009	30.7864	10037	150.81	0.665539	0	0	0	0	0	0	0	9.35044	1.951	0.701341	5.12128	5.00166		0.062227	0	0	0	0	0	0	0.061601	0.572575	0.073669	0.498906	0.204778	0.010694	-0.072166	0	0.307864	1.8848	17	27840.5	27	1528.92	2.3278	0.406352	6.6262			0.00193301	12.3915	13.1443	13.6645	#VALUE!
60	2010	34.02	10586	151.58	0.698377	0	0	0	0	0	0	0	9.52778	1.9454	0.751329	5.70669	5.39888		0.067064	0	0	0	0	0	0	0.067027	0.593284	0.062145	0.531139	0.020478	0.010363	0.064526	0	0.3402	2.19858	20	30642.7	30	1412.6	2.05711	0.440432	11.19			0.00219764	16.0612	15.8486	15.3988	#VALUE!
60	2011	31.186	10733	151.2	0.709854	0	0	0	0	0	0	0	9.6772	1.9	0.688705	9.68307	6.14445		0.070325	0	0	0	0	0	0	0.061971	0.605489	0.065013	0.540476	0.013652	0.020736	0.225029	0	0.31186	2.00342	18	28317.1	28	1594.88	1.80485	0.453634	10.21			0.00455439	13.4895	13.0635	12.8315	#VALUE!
60	2012	35.1424	10611	150.4	0.705519	0	0	0	0	0	0	0	9.72397	1.89	0.682776	11.3032	5.68806		0.123299	0	0	0	0	0	0	0.048072	0.61742	0.053524	0.563896	0.266212	0.024306	0.187495	1	0.351424	2.28984	19	31954.6	30	5008.49	1.86295	0.185611	12.79			0.0037403	14.5577	16.0787	16.5591	#VALUE!
60	2013	33.1188	11596	149.8	0.774099	0	0	0	0	0	0	0	9.63474	1.8956	0.779595	13.3511	5.39686		0.057137	0	0	0	0	0	0	0.039786	0.679439	0.060214	0.619226	0.1843	0.022222	0.154842	0	0.331188	2.25658	17	29895.2	29	1850.69	1.75264	0.18388	13.3			0.00282351	15.8546	15.5509	15.2224	#VALUE!
60	2014	40.7864	13729	149	0.921409	0	0	0	0	0	0	0	9.31931	1.979	1.21896	14.7651	4.18246		0.095676	0	0	0	0	0	0	0.048322	0.808322	0.101544	0.706779	0.071672	0.026588	0.160159	0	0.407864	2.60013	22	37083.2	34	12043.9	1.73112	0.222324	13.4496			0.00553213	19.2296	17.3713	19.2104	#VALUE!
60	2015	35.007	15278	147.43	1.03629	0	0	0	0	0	0	0	9.26339	2.0079	1.73027	16.2789	3.70995		0.105398	0	0	0	0	0	0	0.064166	0.907007	0.110493	0.796514	0.044369	0.021742	0.005221	0	0.35007	2.33644	19	31753.4	30	14138.5	1.74078	0.225717	15.2132			0.0248385	15.9593	14.3735	15.9565	#VALUE!
60	2016	39.2544	15822	145	1.09117	0	0	0	0	0	0	0	9.2231	2.0545	1.91415	19.3103	3.25399		0.118952	0	0	0	0	0	0	0.069379	0.918966	0.120345	0.798621	0.109215	0.023476	-0.099065	1	0.392544	2.40096	22	35526.1	33	13516.1	1.71968	0.251085	20.9288			0.000750341	18.5128	18.6474	18.5563	#VALUE!
60	2017	43.3418	16173	94	1.72053	0	0	0	0	0	0	0	9.64603	2.6522	1.87629	28.7234	3.06067		0.174805	0	0	0	0	0	0	0.115106	1.40872	0.199255	1.20947	0.023891	0.024109	-0.090426	2	0.433418	2.60133	22	39298.3	39	14258.7	1.71488	0.280821	24.2537			0.00060139	19.6061	17.4104	21.2813	#VALUE!
60	2018	42.5828	15123	142	1.065	0	0	0	0	0	0	0	9.25918	2.0277	1.80216	21.1268	3.3772		0.120869	0	0	0	0	0	0	0.077958	0.888803	0.134437	0.754366	0.054607	0.013934	-0.047053	0	0.425828	2.8203	22	38462.7	35	1645.74	1.67342	0.306862	21.6026			0.00214289	18.1488	18.7952	17.9678	#VALUE!
61	2004	27.9408	9885	262.22	0.376974	0	0	0	0	0	0	0	10.7636	2.0893	0.147735	8.66772	24.6997		0.086446	0	0	0	0	0	0	0.038479	0.328198	0.04706	0.281138	0.037543	0.081257	-0.096057	0	0.279408	1.85695	16	25245	25	1329.21	5.1673	0.2885		1.12	1.24	0.00225239	12.0612	12.2459	11.4915	0
61	2005	29.635	15023	264.38	0.568235	0	0	0	0	0	0	0	10.7698	2.0802	0.13462	12.539	21.6348		0.092226	0	0	0	0	0	0	0.061049	0.490582	0.06502	0.425562	0.651877	0.083298	-0.112703	0	0.29635	1.88487	17	26693.3	26	2424.04	5.01726	0.30995		0.08	2.55	0.000855796	12.6215	13.3568	13.7791	0
61	2006	26.6344	17310	269.3	0.642778	0	0	0	0	0	0	0	10.7772	2.0807	0.135353	10.8094	22.5811		0.096196	0	0	0	0	0	0	0.063535	0.56049	0.108429	0.452061	0.546075	0.078667	-0.101969	0	0.266344	1.68825	14	24091.6	23	2835.34	4.09723	0.319592		0	0	0.00161509	10.7949	11.5473	13.1963	0
61	2007	30.4938	22029	273.36	0.805861	0	0	0	0	0	0	0	10.7467	2.09	0.137825	12.0618	21.0117		0.101603	0	0	0	0	0	0	0.066798	0.706907	0.087065	0.619842	0.174061	0.087952	0.4829	0	0.304938	1.89193	17	27526	25	3240.95	3.97397	0.345004	3.67	5.17	1.21	0.0514626	14.2659	12.5519	13.0788	0
61	2008	30.24	27354	277.23	0.98669	0	0	0	0	0	0	0	10.8381	2.0868	0.112234	13.4055	20.0172		0.086178	0	0	0	0	0	0	0.080006	0.875987	0.093965	0.782022	0.139932	0.108567	0.413462	0	0.3024	1.90603	16	27335.4	25	1564.98	3.03046	0.373071	8.37	40.67	19.97	0.0704462	12.9575	14.9812	13.1598	0
61	2009	34.6492	26377	280.17	0.941464	0	0	0	0	0	0	0	10.6914	2.1374	0.15283	14.9844	17.7087		0.119524	1	0	0	0	0	0	0.078524	0.811043	0.074526	0.736517	0.174061	0.110314	0.450056	0	0.346492	2.30251	20	31354.8	29	4200.54	2.75762	0.402421	11.0536	3.33	14.49	0.0733534	15.9352	14.5762	16.2671	0
61	2010	33.834	25927	279.8	0.926626	0	0	0	0	0	0	0	10.905	2.112	0.310659	13.5767	22.1102		0.130692	1	0	0	0	0	0	0.071587	0.772337	0.077055	0.695282	0.358362	0.108306	0.374557	0	0.33834	2.30149	18	30454.6	29	4847.62	2.488	0.421082	16.86	13.44	16.55	0.0811516	16.8906	14.4664	14.5273	0
61	2011	32.8352	25360	281.6	0.900568	0	0	0	0	0	0	0	11.0621	2.1077	0.13218	14.0724	21.4425		0.14297	1	0	0	0	0	0	0.053587	0.748757	0.083345	0.665412	0.21843	0.103604	0.404696	0	0.328352	2.12322	17	29621.8	27	1660.72	2.41935	0.433338	20.95	34.37	14.34	0.055642	14.3963	14.7075	14.2393	0
61	2012	36.6976	25744	281.6	0.914204	0	0	0	0	0	0	0	11.0535	2.1142	0.167893	15.2699	22.1077		0.158431	1	0	0	0	0	0	0.049219	0.80277	0.083878	0.718892	0.348123	0.102588	0.557763	1	0.366976	2.44912	19	33285.5	29	3912.33	2.59176	0.455726	24.94	38.72	178.81	0.0848033	18.1345	15.2148	16.3128	0
61	2013	33.9174	26953	282.6	0.953751	0	0	0	0	0	0	0	11.0193	2.1224	0.184242	16.9851	22.5986		0.139567	1	0	0	0	0	0	0.03765	0.830042	0.077849	0.752194	0.25256	0.10339	0.646433	0	0.339174	2.1817	20	30682.3	29	1719.61	2.69396	0.185457	24.91	60.51	94.1	0.0944624	13.6782	13.8797	16.8664	0
61	2014	37.8964	32186	276	1.16616	0	0	0	0	0	0	0	10.9461	2.1504	0.214755	19.2029	22.7887		0.15978	1	0	0	0	0	0	0.052138	0.994275	0.120544	0.873732	0.754266	0.102858	0.183501	0	0.378964	2.49692	20	34451.4	31	1756.21	2.5964	0.202205	25.3838	61.25	56.09	0.0347592	15.2071	15.5197	18.4756	0
61	2015	38.801	33373	275.48	1.21145	0	0	0	0	0	0	0	10.5675	2.2206	0.312999	19.6021	15.1724		0.171533	1	0	0	0	0	0	0.053107	1.07743	0.144475	0.932953	0.201365	0.103037	0.118305	1	0.38801	2.41187	21	35200.5	34	1673.12	2.60542	0.214532	30.4512	73.57	64.65	0.017554	17.351	16.7725	16.6503	0
61	2016	37.2024	35938	276	1.3021	0	0	0	0	0	0	0	10.3657	2.2959	0.366863	22.1014	9.90389		0.163404	1	0	0	0	0	0	0.061848	1.1521	0.189456	0.962645	0.334471	0.100688	0.200131	0	0.372024	2.2974	21	33544.1	30	1702.28	2.62485	0.225407	31.8708	81.31	210.18	0.0434702	16.2415	16.4338	16.3449	0
61	2017	37.6808	42157	273	1.54421	0	0	0	0	0	0	0	10.3361	2.3311	0.404301	19.0476	9.09749		0.185381	1	0	0	0	0	0	0.085824	1.34484	0.272967	1.07187	0.59727	0.100558	0.060679	3	0.376808	2.43037	21	34123.7	32	1909.23	2.62492	0.259446	42.004	122.55	129.79	0.0127737	15.2498	15.2607	15.3613	0
61	2018	42.2256	43741	273	1.60223	0	0	0	0	0	0	0	10.3148	2.3179	0.388003	27.4725	9.31612		0.193531	1	0	0	0	0	0	0.096483	1.38824	0.249634	1.13861	0.160409	0.1001	0.13679	2	0.422256	2.80277	25	38257.2	35	1211.78	2.57172	0.275715	40.2135	136.59	112.92	0.017985	19.1227	18.738	19.8557	0
62	2004	26.9808	2463	129.57	0.19009	0	0	0	0	0	0	0	9.03932	2.0949	0.822504	4.3426	7.16316		0.055983	0	0	0	0	0	0	0.030485	0.149109	0.019835	0.129274	0.716724	0.013461	0.028601	0	0.269808	1.74069	14	24321.8	23	1328.3	1.90593	0.2698		0.19	0.16	0.00501017	12.8129	12.511	13.0101	0
62	2005	29.555	4086	128.79	0.317261	0	0	0	0	0	0	0	8.99727	2.125	0.538356	2.6954	7.69555		0.065089	0	0	0	0	0	0	0.041618	0.25825	0.031679	0.22657	0.109215	0.014388	0.102985	0	0.29555	1.90757	16	26618.7	24	1401.04	1.8449	0.290215		0	0.05	0.00723242	13.8081	13.785	12.3948	0
62	2006	31.1584	3949	127.74	0.309144	0	0	0	0	0	0	0	9.00274	2.1264	0.522221	4.27783	6.54579		0.065693	0	0	0	0	0	0	0.040081	0.249648	0.037733	0.211915	0.453925	0.014867	0.09635	0	0.311584	1.93179	18	28071.7	26	1352.88	1.79347	0.306849		0	0	0.00703314	14.4238	14.2157	13.4766	0
62	2007	29.9808	3340	127.6	0.261755	0	0	0	0	0	0	0	9.03263	2.1097	0.481827	5.0623	5.35861		0.083741	0	0	0	0	0	0	0.02884	0.219044	0.031818	0.187226	0.34471	0.017355	0.303051	1	0.299808	1.88999	16	27122.7	25	1465	1.71337	0.336264	6.36	0	0	0.0101686	12.2352	14.3212	13.7657	0
62	2008	32.5528	6164	127.63	0.482959	0	0	0	0	0	0	0	9.0958	2.1061	0.432101	6.42529	4.78607		0.08249	0	0	0	0	0	0	0.047089	0.407898	0.06511	0.342788	0.313993	0.020397	0.236649	2	0.325528	2.24611	16	29361.9	29	1327.74	1.62428	0.361786	8.31	3.74	2.05	0.00892707	14.0745	15.8513	13.2138	0
62	2009	29.3248	9134	127.31	0.717461	0	0	0	0	0	0	0	8.97122	2.0058	0.501239	7.93339	3.36209		0.07914	0	0	0	0	0	0	0.08444	0.566334	0.079491	0.486843	0.40273	0.023203	0.170515	0	0.293248	1.87693	15	26616.3	25	1454.07	1.53983	0.362366	9.3772	6.62	3.18	0.00705562	12.3325	12.741	13.1281	0
62	2010	32.064	7879	126.95	0.620638	0	0	0	0	0	0	0	9.03325	2.0007	1.17418	27.5699	3.17676		0.079449	0	0	0	0	0	0	0.074439	0.468452	0.058212	0.41024	0.044369	0.022515	0.105945	1	0.32064	2.11654	17	29139.7	26	4023.79	1.41717	0.394589	10.95	22.75	9.57	0.00610841	16.0166	13.0331	14.9672	0
62	2011	33.5792	6827	126.3	0.540538	0	0	0	0	0	0	0	9.07342	1.9869	0.440285	27.712	2.91128		0.079942	0	0	0	0	0	0	0.055344	0.422011	0.041093	0.380918	0.133106	0.019968	0.452376	0	0.335792	2.30471	18	30395.5	27	1555.64	1.35353	0.420579	10.65	16.21	5.5	0.0139214	15.3957	14.7228	14.1617	0
62	2012	34.5856	8316	125.2	0.664217	0	0	0	0	0	0	0	9.13057	1.9571	0.478749	41.5336	2.7773		0.081621	0	0	0	0	0	0	0.055511	0.53754	0.040495	0.497045	0.054607	0.022111	0.131853	2	0.345856	2.17713	18	31175.5	29	1773.54	1.45418	0.436128	10.86	23.19	171.28	0.00466128	14.104	15.2049	15.3882	0
62	2013	39.3624	8514	123.2	0.691072	0	0	0	0	0	0	0	9.16178	1.9727	0.449107	42.2078	2.85822		0.110865	0	0	0	0	0	0	0.048458	0.563312	0.028084	0.535227	0.303754	0.020725	0.175559	0	0.393624	2.49262	23	35532.8	32	1659.06	1.70813	0.462955	11.91	30.23	57.46	0.00547714	16.0988	16.596	16.0177	0
62	2014	36.6248	9584	122	0.785574	0	0	0	0	0	0	0	8.99451	1.9327	0.548736	13.9344	2.48752		0.126567	0	0	0	0	0	0	0.06459	0.653606	0.034344	0.619262	0.235495	0.022851	0.084138	0	0.366248	2.24103	21	33264.2	31	1656.34	1.67936	0.200217	16.2336	32.23	28.57	0.00449619	16.835	17.6616	14.7455	0
62	2015	36.701	10721	121.19	0.884644	0	0	0	0	0	0	0	8.90209	1.9547	0.593988	15.6779	1.72136		0.127177	0	0	0	0	0	0	0.061804	0.755673	0.043898	0.711775	0.075085	0.023756	0.036682	0	0.36701	2.40748	19	33206	31	1647.33	1.73686	0.189243	16.6727	34.13	19.34	0.00163078	17.7343	16.8902	15.566	0
62	2016	36.5832	10401	118	0.881441	0	0	0	0	0	0	0	8.87462	1.9577	0.662319	15.2542	1.97912		0.092313	0	0	0	0	0	0	0.06322	0.719576	0.057542	0.662034	0.095563	0.023407	-0.046377	1	0.365832	2.28864	21	33015.5	31	1815.34	1.72987	0.20892	21.292	179.15	76.65	0.00128931	16.6219	16.9022	16.9234	0
62	2017	40.0044	11317	116	0.975604	0	0	0	0	0	0	0	8.85171	2.0968	0.687459	18.9655	1.74212		0.092312	0	0	0	0	0	0	0.077845	0.770948	0.078276	0.692672	0.09215	0.025333	-0.062583	1	0.400044	2.58924	22	36378.9	34	1934	1.72503	0.239682	24.8765	42.94	34.19	0.00135373	17.4351	18.1396	17.9284	0
62	2018	42.8564	11155	115	0.97	0	0	0	0	0	0	0	8.85523	2.0266	0.657331	25.2174	1.74978		0.093375	0	0	0	0	0	0	0.085913	0.787565	0.106783	0.680783	0.133106	0.023744	-0.059929	1	0.428564	2.86846	23	38765.8	37	2411.71	1.6775	0.269752	25.6421	47.14	72.36	0.00118736	19.3338	18.0203	17.803	0
63	2004	24.3168	6019	247.31	0.243379	0	0	0	0	0	0	0	9.16478	2.14	0.864997	5.44038	9.49371		0.044513	0	0	0	0	0	0	0.027617	0.208443	0.026728	0.181715	0.375427	0.015625	-0.068471	0	0.243168	1.58497	13	21979.1	21	1611.57	2.02307	0.233289				0.0053097	11.4617	11.6786	11.4311	#VALUE!
63	2005	27.815	9252	245.03	0.377586	0	0	0	0	0	0	0	9.08814	2.1792	0.798543	5.95845	7.79693		0.054216	0	0	0	0	0	0	0.038975	0.317512	0.045015	0.272497	0.12628	0.016051	-0.041256	0	0.27815	1.83017	15	25131.2	25	1672.22	2.0517	0.267295				0.00734111	12.6759	11.2395	13.6538	#VALUE!
63	2006	31.1844	11283	248.19	0.454611	0	0	0	0	0	0	0	9.098	2.1824	0.687858	4.91559	6.60709		0.060664	0	0	0	0	0	0	0.05113	0.385028	0.042468	0.34256	0.501706	0.015702	-0.094867	0	0.311844	2.16024	18	28193.5	27	1825.88	2.14628	0.290245				0.00603565	13.1735	13.6376	14.3392	#VALUE!
63	2007	28.6848	12278	250.53	0.490081	0	0	0	0	0	0	0	9.14585	2.1814	0.528661	7.2646	6.14519		0.067786	0	0	0	0	0	0	0.054804	0.425498	0.055283	0.370215	0.320819	0.017056	0.077979	0	0.286848	1.93169	14	26043.2	25	2089.13	2.24228	0.310886	8.05			0.0196883	14.2168	13.4119	13.4144	#VALUE!
63	2008	31.9424	22161	251.64	0.880663	0	0	0	0	0	0	0	9.21719	2.1589	0.541536	8.46447	5.63784		0.073794	0	0	0	0	0	0	0.109124	0.759816	0.10066	0.659156	0.232082	0.022124	0.078767	0	0.319424	2.04217	16	28910.5	29	1398.81	2.0884	0.338917	10.8988			0.0189894	13.1002	15.4397	15.4748	#VALUE!
63	2009	30.9198	21897	252.26	0.868033	0	0	0	0	0	0	0	9.20716	2.1156	0.649143	6.99049	4.88973		0.084151	1	0	0	0	0	0	0.106596	0.757155	0.079838	0.677317	0.122867	0.022928	0.024761	0	0.309198	2.13347	18	28042.7	28	2319.91	1.81088	0.352939	14.5959			0.0141367	12.6437	13.5862	13.354	#VALUE!
63	2010	34.668	22408	253.78	0.882969	0	0	0	0	0	0	0	9.26934	2.1674	0.864878	8.62952	4.20709		0.087194	1	0	0	0	0	0	0.100441	0.754709	0.091969	0.662739	0.228669	0.018096	0.019725	0	0.34668	2.38859	19	31207	30	2777.53	1.71368	0.38401	26.99			0.0278695	13.9625	16.9634	16.7932	#VALUE!
63	2011	32.7732	21559	250.5	0.860639	0	0	0	0	0	0	0	9.39017	2.129	0.709714	10.3792	4.39433		0.091101	1	0	0	0	0	0	0.092256	0.749621	0.076527	0.673094	0.081911	0.021614	0.086788	0	0.327732	2.24713	19	29679.3	28	3275.72	1.5389	0.389559	26.83			0.0301175	13.5045	16.3374	13.4885	#VALUE!
63	2012	33.056	23072	239.3	0.964145	0	0	0	0	0	0	0	9.42669	2.1384	0.803944	12.5366	4.15985		0.084534	1	0	0	0	0	0	0.091977	0.847472	0.089804	0.757668	0.180887	0.024123	0.255358	3	0.33056	2.17806	17	29972.8	26	1651.69	1.59961	0.421408	32.02			0.0122	13.2776	14.7122	14.5427	#VALUE!
63	2013	36.7422	25766	242.1	1.06427	0	0	0	0	0	0	0	9.51028	2.0831	0.777259	13.6307	3.97438		0.090535	1	0	0	0	0	0	0.079347	0.855721	0.068236	0.787485	0.006826	0.030435	0.020035	0	0.367422	2.27574	21	33098.1	32	1806.33	1.75354	0.441331	45.31			0.0106396	15.2535	17.7965	15.5787	#VALUE!
63	2014	40.1336	28749	241.4	1.19093	0	0	0	0	0	0	0	9.40795	2.1218	1.02946	13.6703	4.08493		0.091208	1	1	0	0	0	0	0.075601	0.970505	0.083886	0.88662	0.600683	0.034276	-0.045223	0	0.401336	2.68096	21	36210	36	1793.99	1.74574	0.465324	33.9929			0.00808475	16.9448	16.7478	19.1188	#VALUE!
63	2015	39.809	30006	237.55	1.26314	0	0	0	0	0	0	0	9.41209	2.1185	1.49006	14.3128	3.82023		0.093613	1	1	0	0	0	0	0.081793	1.08571	0.103557	0.982151	0.027304	0.034324	0.11843	1	0.39809	2.72723	22	35958	33	1653.02	1.7549	0.201572	40.048			0.011037	18.8579	17.5136	16.8153	#VALUE!
63	2016	36.7776	30717	238	1.29063	0	0	0	0	0	0	0	9.38609	2.1604	1.78465	14.7059	3.57734		0.094448	1	1	0	0	0	0	0.081975	1.06471	0.123782	0.940924	0.293515	0.036035	-0.030326	0	0.367776	2.41838	21	33147.1	31	1777.32	1.77056	0.192859	61.0046			0.011376	18.0464	17.4756	15.2498	#VALUE!
63	2017	39.553	30841	235	1.31238	0	0	0	0	0	0	0	9.49198	2.616	1.75596	58.2979	3.6171		0.109418	1	1	0	0	0	0	0.091702	1.07413	0.148979	0.925149	0.474403	0.035962	-0.043648	1	0.39553	2.686	20	35627.4	33	1891.04	1.77058	0.216686	58.2634			0.00594594	16.9477	17.1518	18.0583	#VALUE!
63	2018	41.8152	29822	234	1.27444	0	0	0	0	0	0	0	9.45089	2.0949	1.79095	16.6667	3.70994		0.100995	1	1	0	0	0	0	0.098504	1.04825	0.144316	0.903932	0.412969	0.024522	-0.028387	0	0.418152	2.73881	22	37906.4	35	1205.82	1.72485	0.24205	73.2712			0.00604598	19.2199	20.0935	17.559	#VALUE!
64	2004	26.7024	3304	88.15	0.374816	0	0	0	0	0	0	0	9.30101	2.2231	0.801589	4.12048	10.9037		0.060319	0	0	0	0	0	0	0.048554	0.268406	0.039365	0.229041	0.532423	0.013654	-0.023996	0	0.267024	1.75477	15	24203.2	23	1219.33	2.03723	0.230931				0.00394875	11.8105	12.8452	11.5963	#VALUE!
64	2005	26.875	4170	88.43	0.471559	0	0	0	0	0	0	0	9.22758	2.2473	0.720639	3.98225	8.07384		0.058391	0	0	0	0	0	0	0.061065	0.343096	0.056881	0.286215	0.348123	0.014075	-0.028707	0	0.26875	1.64037	14	24445.9	23	1301.31	2.18987	0.246333				0.00684573	11.3802	11.3077	12.5283	#VALUE!
64	2006	28.8964	3936	89.07	0.4419	0	0	0	0	0	0	0	9.23141	2.2569	0.637177	3.38228	6.36581		0.060469	0	0	0	0	0	0	0.062872	0.339396	0.027843	0.311553	0.170649	0.013158	-0.073059	0	0.288964	1.83371	16	26079.4	25	1368.11	2.40887	0.271632				0.00233265	12.1215	12.8722	14.0694	#VALUE!
64	2007	30.4722	5699	89.51	0.636689	0	0	0	0	0	0	0	9.26177	2.2771	0.753989	4.5615	6.73175		0.070551	0	0	0	0	0	0	0.09809	0.505977	0.071612	0.434365	0.406143	0.014438	0.065103	0	0.304722	2.06239	18	27429.8	25	1443.95	2.5367	0.288666	1.79			0.00570787	14.8421	14.2162	13.2265	#VALUE!
64	2008	31.8248	8018	90.22	0.888717	0	0	0	0	0	0	0	9.4872	2.2268	0.488052	5.87453	5.98085		0.088453	0	0	0	0	0	0	0.116493	0.733319	0.136666	0.596653	0.539249	0.016583	0.034038	0	0.318248	2.19957	17	28936.9	27	1527.82	2.52725	0.320565	2.83			0.00422599	14.578	13.4842	15.4366	#VALUE!
64	2009	33.7734	9630	92.77	1.03805	0	0	0	0	0	0	0	9.59127	2.1973	0.541213	5.99439	5.46956		0.097145	0	0	0	0	0	0	0.148755	0.855018	0.127951	0.727067	0.027304	0.018896	-0.020437	0	0.337734	2.10141	18	30619.1	30	1450.62	2.46242	0.334162	4.186			0.00255197	13.6951	14.9414	16.3159	#VALUE!
64	2010	32.142	8066	92.86	0.868619	0	0	0	0	0	0	0	9.75655	2.1912	0.601876	8.8712	6.29192		0.126605	0	0	0	0	0	0	0.096489	0.733039	0.082167	0.650872	0.047782	0.01936	-0.045879	0	0.32142	1.94347	17	29073.2	28	1412.79	2.15701	0.356782	4.88			0.00297808	14.2174	15.7123	14.7368	#VALUE!
64	2011	31.31	7676	92.7	0.828048	0	0	0	0	0	0	0	9.6763	2.1944	0.579058	10.117	5.31462		0.088618	0	0	0	0	0	0	0.104746	0.675081	0.077454	0.597627	0.006826	0.0199	-0.004583	0	0.3131	2.03844	18	28310.5	26	1653.87	1.99333	0.37542	5.24			0.00401393	14.6296	15.1071	14.8832	#VALUE!
64	2012	36.5312	7534	92.4	0.815368	0	0	0	0	0	0	0	9.57369	2.2132	0.58852	10.8225	4.91157		0.084064	0	0	0	0	0	0	0.076948	0.708658	0.073593	0.635065	0.12628	0.029412	0.049888	2	0.365312	2.44485	19	33140	30	7144.35	2.071	0.402641	5.83			0.00375694	14.7856	16.0741	18.1845	#VALUE!
64	2013	39.4416	7319	92	0.795543	0	0	0	0	0	0	0	9.28784	2.2742	0.831244	11.9565	3.81844		0.180328	0	0	0	0	0	0	0.053696	0.69087	0.057717	0.633152	0.320819	0.020472	-0.01015	0	0.394416	2.39201	22	35795.3	35	8537.06	2.00918	0.435837	7.41			0.00259073	18.2761	19.4368	17.0636	#VALUE!
64	2014	39.9976	6413	88.2	0.727098	0	0	0	0	0	0	0	9.14083	2.3015	0.951137	12.4717	3.45149		0.151812	0	0	0	0	0	0	0.036961	0.752721	0.052834	0.699887	0.549488	0.019622	0.022515	1	0.399976	2.67324	21	36269.1	34	9391	1.98929	0.448696	6.6788			0.00409622	16.383	18.4261	18.8465	#VALUE!
64	2015	37.751	7516	83.11	0.904344	0	0	0	0	0	0	0	9.12472	2.3104	1.08853	10.829	2.93472		0.172135	0	0	0	0	0	0	0.047287	0.864517	0.104079	0.760438	0.146758	0.021993	-0.027281	1	0.37751	2.59368	21	34219.8	34	9941.22	1.94404	0.461808	9.3409			0.00151652	18.7981	18.3455	15.533	#VALUE!
64	2016	41.472	7714	80	0.96425	0	0	0	0	0	0	0	9.1152	2.341	1.24095	17.5	2.36294		0.19028	0	0	0	0	0	0	0.053375	0.84975	0.09825	0.7515	0.201365	0.025235	-0.099042	0	0.41472	2.8422	21	37432	33	9960.85	1.9352	0.204572	11.7592			0.000869358	20.1786	17.6957	20.7099	#VALUE!
64	2017	43.4454	9595	79	1.21456	0	0	0	0	0	0	0	9.11537	2.4085	1.08484	22.7848	2.59209		0.204287	0	0	0	0	0	0	0.079494	1.06937	0.100633	0.968734	0.109215	0.026602	0.041129	2	0.434454	2.82104	24	39410.1	36	10779.7	1.93344	0.201143	12.2363			0.00547088	17.4551	19.3797	21.1075	#VALUE!
64	2018	45.5772	10103	78	1.29526	0	0	0	0	0	0	0	9.15253	2.3546	0.984999	25.641	2.65527		0.205963	0	0	0	0	0	0	0.092308	1.13077	0.196026	0.934744	0.215017	0.022638	-0.030798	0	0.455772	3.01817	27	41196.7	37	2203.44	1.88579	0.228002	10.8742			0.00214973	22.5452	21.7686	20.9482	#VALUE!
65	2004	25.3584	11900	270.35	0.44017	0	0	0	0	0	0	0	9.32024	2.3128	0.639985	6.26714	10.4696		0.066794	0	0	0	0	0	0	0.076123	0.368485	0.084668	0.283817	0.279864	0.021529	-0.051173	0	0.253584	1.53933	13	22947.4	21	2659.46	1.84025	0.197408				0.0221321	11.2049	10.4707	12.4844	#VALUE!
65	2005	29.08	14846	266.3	0.557492	0	0	0	0	0	0	0	9.23096	2.3358	0.513821	6.68453	8.09707		0.058649	0	0	0	0	0	0	0.09249	0.481562	0.084153	0.397409	0.351536	0.02123	-0.041602	0	0.2908	1.90587	17	26279	24	2745.09	1.79559	0.229223				0.018269	11.7114	12.5123	12.5056	#VALUE!
65	2006	26.7436	12532	268.17	0.467315	0	0	0	0	0	0	0	9.24061	2.34	0.505463	6.00805	8.23983		0.077275	0	0	0	0	0	0	0.081926	0.385576	0.071	0.314577	0.290102	0.022189	-0.040147	0	0.267436	1.8685	14	24260.4	23	3105.33	1.70341	0.246284				0.0244895	13.3314	12.328	11.6629	#VALUE!
65	2007	28.6092	13172	269.83	0.488159	0	0	0	0	0	0	0	9.28488	2.3355	0.432526	7.62388	7.05955		0.087172	0	0	0	0	0	0	0.07968	0.416447	0.063447	0.353	0.447099	0.022323	0.309842	0	0.286092	1.776	16	25839.7	25	3815.14	1.65777	0.271977	5.91			0.0916398	12.2339	12.9866	12.102	#VALUE!
65	2008	30.996	16225	269.9	0.601149	0	0	0	0	0	0	0	9.38614	2.3062	0.368977	9.74413	6.72414		0.089167	0	0	0	0	0	0	0.08844	0.514746	0.069989	0.444757	0.098976	0.029167	0.324192	0	0.30996	2.06247	17	27909	26	4445.9	1.63875	0.298252	6.7988			0.0940688	14.048	15.3601	13.6531	#VALUE!
65	2009	29.6786	17809	270.57	0.658203	0	0	0	0	0	0	0	9.51172	2.3131	0.392383	9.70958	6.0996		0.138814	0	0	0	0	0	0	0.082456	0.582733	0.082049	0.500684	0.290102	0.023112	0.383707	0	0.296786	1.8047	15	26893.7	24	5202.03	1.50296	0.305138	10.7636			0.0762808	13.1969	13.6925	14.8084	#VALUE!
65	2010	30.144	17901	270.23	0.662436	0	0	0	0	0	0	0	9.60717	2.2833	0.785552	10.7313	5.621		0.139307	0	0	0	0	0	0	0.087481	0.595012	0.078785	0.516227	0.713311	0.024421	0.60226	0	0.30144	2.10019	15	27190.4	25	5970.99	1.36772	0.327198	17.08			0.214948	13.742	12.7196	12.936	#VALUE!
65	2011	31.6324	18665	267.2	0.69854	0	0	0	0	0	0	0	9.73363	2.2644	0.402599	13.0209	5.77271		0.151024	0	0	0	0	0	0	0.091467	0.589633	0.081736	0.507897	0.221843	0.027696	0.78118	0	0.316324	2.0302	18	28648.9	28	1661.84	1.29621	0.354646	16.95			0.173067	13.9341	13.3884	15.2626	#VALUE!
65	2012	36.672	20706	259.6	0.797612	0	0	0	0	0	0	0	9.72916	2.1853	0.377604	13.8675	5.36505		0.173108	0	0	0	0	0	0	0.088059	0.688867	0.079083	0.609784	0.102389	0.031304	0.464948	2	0.36672	2.54097	20	33293.8	31	1626.33	1.58107	0.381595	21.12			0.124532	17.208	17.1775	14.8932	#VALUE!
65	2013	35.9898	23174	259	0.894749	0	0	0	0	0	0	0	9.87144	2.2657	0.439535	16.6023	5.49448		0.206585	0	1	0	0	0	0	0.067143	0.737992	0.057104	0.680888	0.05802	0.026038	0.420011	0	0.359898	2.1799	20	32596.2	32	8862.4	1.79757	0.394666	22.43			0.115795	16.8879	16.7187	14.6954	#VALUE!
65	2014	39.95	25193	264	0.95428	0	0	0	0	0	0	0	9.81935	2.3054	0.474962	13.6364	5.28286		0.148886	0	1	0	0	0	0	0.073447	0.799318	0.067424	0.731894	0.631399	0.025398	0.24234	1	0.3995	2.42636	20	36177.2	33	8871	1.79447	0.43086	31.0801			0.0649534	16.0799	17.6199	16.6076	#VALUE!
65	2015	36.575	28364	262	1.08259	0	0	0	0	0	0	0	9.7952	2.3003	0.574911	18.3206	5.41089		0.141619	0	1	0	0	0	0	0.077634	0.920344	0.093931	0.826412	0.56314	0.023303	0.171259	1	0.36575	2.3021	19	33251.6	31	10366.3	1.81313	0.44747	31.8414			0.0316757	15.664	15.0916	17.6427	#VALUE!
65	2016	36.1152	29421	259	1.13595	0	0	0	0	0	0	0	9.78335	2.3085	0.525897	17.7606	5.28208		0.112948	0	1	0	0	0	0	0.073745	0.961429	0.104981	0.856448	0.593857	0.022591	-0.01038	2	0.361152	2.27594	19	32637.5	29	10975.4	1.81597	0.466114	39.0998			0.0265621	16.8654	15.652	17.9211	#VALUE!
65	2017	42.0838	28988	235	1.23353	0	0	0	0	0	0	0	9.79616	2.5609	0.480286	24.6808	4.69936		0.200774	0	1	0	0	0	0	0.092766	1.00957	0.141362	0.868213	0.556314	0.028489	0.070152	3	0.420838	2.86591	22	38292	34	12235.8	1.80924	0.206459	39.1849			0.0527627	19.4086	17.5359	19.5643	#VALUE!
65	2018	44.0724	29836	254	1.17465	0	0	0	0	0	0	0	9.62135	2.4055	0.512982	26.378	5.23715		0.252223	0	1	0	0	0	0	0.093858	0.996575	0.144488	0.852087	0.228669	0.033738	0.088983	1	0.440724	2.95223	25	39769.3	37	2149.59	1.76097	0.20261	33.6871			0.0669493	19.8692	18.1838	19.212	#VALUE!
66	2004	26.4144	3949	174.07	0.226863	0	0	0	0	0	0	0	8.77184	2.0814	0.953854	2.09255	6.48569		0.039702	0	0	0	0	0	0	0.019532	0.192968	0.028839	0.164129	0.266212	0.030823	-0.087127	0	0.264144	1.6196	14	23932.7	24	1276.36	1.25331	0.177252		0.11	0.15	0.00281041	11.3344	10.8648	12.5236	0
66	2005	28.205	5232	174.6	0.299656	0	0	0	0	0	0	0	8.73159	2.08	0.838987	6.81558	5.35826		0.03488	0	0	0	0	0	0	0.027033	0.253608	0.034937	0.218671	0.269625	0.015556	-0.103422	0	0.28205	1.87109	16	25572.3	23	3117.18	1.46116	0.210322		0.02	0.07	0.00318651	11.5621	12.5002	12.1575	0
66	2006	26.5356	5594	173.49	0.322439	0	0	0	0	0	0	0	8.73687	2.0806	0.7176	7.14912	4.42076		0.056221	0	0	0	0	0	0	0.03101	0.274483	0.043115	0.231368	0.266212	0.018277	-0.085818	0	0.265356	1.6723	14	24063.3	22	1374.35	1.60913	0.219109		0	0	0.0025602	11.1396	12.8074	12.1968	0
66	2007	30.4776	7191	173.97	0.413347	0	0	0	0	0	0	0	8.80469	2.013	0.56546	4.25286	4.5673		0.056115	0	0	0	0	0	0	0.039834	0.356498	0.057309	0.29919	0.348123	0.019374	0.152719	0	0.304776	1.84103	18	27546.5	24	1334.95	1.74056	0.251375	5.6239	70.12	-1.06	0.00912328	13.0813	12.7951	15.1404	0
66	2008	29.6016	12306	173.9	0.707648	0	0	0	0	0	0	0	8.92504	1.9517	0.466844	4.66044	4.29038		0.046586	0	0	0	0	0	0	0.071765	0.60092	0.088959	0.511961	0.494881	0.011913	0.134699	0	0.296016	2.00829	16	26755.5	26	6296.04	1.68772	0.270094	7.36	258.05	206.71	0.00673078	12.7903	12.1082	14.6045	0
66	2009	31.5056	14573	174.21	0.836519	0	0	0	0	0	0	0	8.91999	1.95	0.609376	5.04294	3.85387		0.068544	0	0	0	0	0	0	0.078641	0.709259	0.139659	0.5696	0.34471	0.009221	0.090443	0	0.315056	1.99786	18	28629.1	26	1501.85	1.68194	0.297228	9.1964	244.44	192.5	0.00600973	14.2856	15.445	12.7617	0
66	2010	33.312	14802	174.21	0.849664	0	0	0	0	0	0	0	8.97123	1.9329	1.02811	5.72292	2.67499		0.078408	0	0	0	0	0	0	0.068882	0.722806	0.124562	0.598243	0.283276	0.009504	-0.010366	0	0.33312	2.30569	17	30091.8	30	1515.67	1.76057	0.323341	22.69	263.42	127	0.00616833	13.9894	13.7269	16.5561	0
66	2011	33.7094	13808	174.6	0.790836	0	0	0	0	0	0	0	9.06877	1.857	0.622413	7.75722	3.33959		0.067851	0	0	0	0	0	0	0.062199	0.685739	0.110252	0.575487	0.129693	0.00994	0.12614	0	0.337094	2.17992	18	30380.4	30	1639.63	1.70073	0.337345	21.73	315.57	72.02	0.00590779	16.7644	14.314	15.0823	0
66	2012	36.3584	15647	172.8	0.905498	0	0	0	0	0	0	0	9.1504	1.8312	0.638388	9.83796	3.36399		0.069773	0	0	0	0	0	0	0.063889	0.767882	0.115393	0.652488	0.037543	0.011783	0.133831	1	0.363584	2.2259	18	32866.8	32	1693.36	1.93824	0.370489	25.37	419.38	44.42	0.00523979	16.5365	17.5124	15.3974	0
66	2013	37.6596	17077	171.5	0.995744	0	0	0	0	0	0	0	9.14554	1.8667	0.553641	11.6618	2.94095		0.070792	0	0	0	0	0	0	0.060933	0.84449	0.115277	0.729213	0.430034	0.013924	0.285177	1	0.376596	2.44204	19	33941.1	32	1545.23	1.90362	0.384795	32.33	463.14	625.97	0.0101719	15.3324	15.654	18.4457	0
66	2014	34.4216	16741	170.5	0.981877	0	0	0	0	0	0	0	9.15801	1.8776	0.786996	12.9032	2.98128		0.071558	0	0	0	0	0	0	0.062405	0.8339	0.101701	0.732199	0.238908	0.014376	0.141748	0	0.344216	2.2034	19	30985.5	30	1615.56	1.85001	0.401932	34.9731	460.81	392.15	0.00692237	16.6986	14.6787	14.7459	0
66	2015	35.637	18708	168	1.11357	0	0	0	0	0	0	0	9.16567	1.8819	1.11768	14.2857	2.73795		0.083786	0	0	0	0	0	0	0.051905	0.974643	0.124048	0.850595	0.354949	0.015101	0.20159	0	0.35637	2.20397	20	32380.5	30	1750.44	1.88347	0.423809	46.2789	485.72	296.04	0.00406017	16.2237	17.4775	14.748	0
66	2016	38.9304	21229	163	1.30239	0	0	0	0	0	0	0	9.17968	1.9035	1.19617	53.9877	2.76335		0.090109	0	0	0	0	0	0	0.06681	1.07767	0.143497	0.934172	0.232082	0.032013	0.04929	2	0.389304	2.34653	21	35085.3	34	1695.11	1.88712	0.451918	52.72	197.5	80.72	0.00346791	16.4609	17.8975	18.59	0
66	2017	37.4588	20444	161	1.26981	0	0	0	0	0	0	0	9.16245	2.6183	1.19709	14.9068	2.31533		0.091496	0	0	0	0	0	0	0.087143	1.00255	0.187826	0.814721	0.238908	0.033143	-0.003657	0	0.374588	2.46696	20	33975.7	33	1960.25	1.86607	0.463987	80.8238	568.88	506.91	0.00355045	18.2679	16.8568	17.1531	0
66	2018	43.2592	19259	159	1.21126	0	0	0	0	0	0	0	9.14239	1.9587	1.10426	18.8679	2.35945		0.00854	0	0	0	0	0	0	0.095409	0.933333	0.165723	0.76761	0.085324	0.017609	-0.001411	2	0.432592	2.82664	22	39285.8	38	1229.67	1.83108	0.201838	81.4465	607.18	531.09	0.004837	21.0698	20.1203	19.9343	0
67	2004	27.144	7176	557.8	0.128648	0	0	0	0	0	0	0	8.87178	2.1541	0.647958	1.64934	10.7687		0.029043	0	0	0	0	0	0	0.016924	0.108874	0.011563	0.097311	0.143345	0.021978	-0.09942	0	0.27144	1.77717	15	24683	22	1191.29	2.06573	0.17179		0.09	0.52	0.00284254	11.7672	11.6497	12.6841	0
67	2005	26.34	8504	561.78	0.151376	0	0	0	0	0	0	0	8.63155	2.0566	0.662869	1.74445	7.63908		0.017502	0	0	0	0	0	0	0.021557	0.126188	0.014472	0.111716	0.116041	0.022608	-0.107606	0	0.2634	1.66456	15	23887	23	1372.37	1.83886	0.18752		0.36	1.26	0.00249233	12.285	11.2282	12.595	0
67	2006	30.55	12484	568.9	0.219441	0	0	0	0	0	0	0	8.62356	2.0796	0.610026	1.77536	6.73311		0.017491	0	0	0	0	0	0	0.024662	0.186676	0.035208	0.151468	0.221843	0.024184	-0.116877	0	0.3055	1.8981	17	27503.3	25	2447.95	1.90172	0.212326		0	1	0.00254701	12.9917	12.787	12.312	0
67	2007	31.1796	18962	575.9	0.329259	0	0	0	0	0	0	0	8.59676	2.0766	0.515972	2.38828	5.70011		0.027847	0	0	0	0	0	0	0.04183	0.275256	0.04789	0.227366	0.088737	0.028926	0.048014	0	0.311796	1.99506	18	28112.1	27	1434.88	1.91106	0.242268	11.2	13.87	-0.67	0.00237738	13.8784	13.9179	15.4495	0
67	2008	31.7912	24748	577.2	0.428759	0	0	0	0	0	0	0	8.69417	2.0761	0.442143	3.10204	4.89888		0.031874	0	0	0	0	0	0	0.040298	0.366268	0.060846	0.305423	0.293515	0.029118	0.027076	0	0.317912	2.14066	18	28752.2	29	4246.82	1.88818	0.250446	15.08	125.67	66.64	0.00331366	12.7619	14.9765	14.2196	0
67	2009	34.191	33262	580.15	0.573335	0	0	0	0	0	0	0	8.71106	2.0669	0.391287	3.12704	4.83572		0.032994	0	0	0	0	0	0	0.068603	0.465466	0.053986	0.41148	0.020478	0.137652	0.03965	0	0.34191	2.10032	20	30967	30	1416.58	1.54414	0.278175	22.9945	79.88	93.27	0.00163362	16.9594	16.3228	17.0049	0
67	2010	31.494	28720	586.21	0.489927	0	0	0	0	0	0	0	8.79065	2.0242	0.57049	3.31472	3.90274		0.034626	0	0	0	0	0	0	0.05655	0.386073	0.065932	0.320141	0.180887	0.028313	-0.00569	0	0.31494	1.99354	19	28401.4	27	1532.85	1.48169	0.28989	39.2	108.89	63.26	0.00161983	13.4731	13.927	13.5758	0
67	2011	33.7652	31385	581.9	0.539354	0	0	0	0	0	0	0	8.92482	1.9611	0.378268	4.00711	4.59394		0.036713	0	0	0	0	0	0	0.054958	0.450971	0.109211	0.34176	0.433447	0.026519	0.060748	0	0.337652	2.11448	19	30716.3	28	1589.62	1.43801	0.31411	39.75	102.65	69.55	0.00148829	15.0789	15.5627	15.3598	0
67	2012	35.136	35162	557	0.631275	0	0	0	0	0	0	0	9.04123	1.926	0.380524	5.56553	4.15643		0.043398	0	0	0	0	0	0	0.055386	0.530449	0.13237	0.398079	0.460751	0.019928	0.158773	0	0.35136	2.43837	21	31860.2	30	9074.49	1.93744	0.346499	53.48	139.64	31.9	0.00140586	16.5297	15.9423	14.267	0
67	2013	39.072	42988	556.2	0.772887	0	0	0	0	0	0	0	9.08029	1.9553	0.420061	7.55124	4.29389		0.050385	0	0	0	0	0	0	0.037648	0.564599	0.084502	0.480097	0.051195	0.02381	-0.010069	0	0.39072	2.62923	21	35356.1	32	1723.09	1.94565	0.377781	55.17	193.11	324.67	0.00124818	17.6848	17.868	18.9847	0
67	2014	38.3792	35611	553.2	0.643727	0	0	0	0	0	0	0	9.01945	1.935	0.575386	7.95372	4.10105		0.055494	0	0	0	0	0	0	0.039317	0.507321	0.049458	0.457863	0.539249	0.028333	-0.022781	0	0.383792	2.42917	22	34549.8	33	1653.16	1.81267	0.38995	63.3767	169.64	133.82	0.00206987	18.2743	16.4674	17.2599	0
67	2015	36.603	35664	548.5	0.65021	0	0	0	0	0	0	0	9.02655	1.942	0.601569	7.1103	3.81976		0.048923	0	0	0	0	0	0	0.038633	0.549827	0.0501	0.499727	0.484642	0.027046	0.135491	0	0.36603	2.21558	19	33132	31	1691.34	1.83338	0.396399	73.3519	167.26	139.88	0.011692	15.6364	14.8923	16.5398	0
67	2016	37.3104	40454	543	0.745009	0	0	0	0	0	0	0	9.00447	1.9661	0.66999	9.85451	3.4653		0.064374	0	0	0	0	0	0	0.045414	0.608435	0.067937	0.540497	0.481229	0.029662	-0.080397	0	0.373104	2.30022	20	33905.8	32	1665.27	1.83619	0.420639	108.9707	294.09	154.28	0	17.887	18.5201	17.5482	0
67	2017	37.074	43802	528	0.829583	0	0	0	0	0	0	0	8.98076	1.8206	0.692514	11.4773	3.1994		0.074707	0	0	0	0	0	0	0.062235	0.669527	0.107349	0.562178	0.303754	0.030393	-0.086384	0	0.37074	2.3519	20	33383.8	33	1903.29	1.82761	0.437842	108.885	328.11	173.33	0	16.7708	16.3014	17.711	0
67	2018	42.3016	48447	520	0.931673	0	0	0	0	0	0	0	8.94758	2.0355	0.668536	14.0769	3.20987		0.079327	0	0	0	0	0	0	0.082173	0.765462	0.158789	0.606673	0.09215	0.027169	-0.098706	0	0.423016	2.53903	23	38145.5	37	1254.77	1.7871	0.468748	109.9461	277.93	248.08	0.000687529	17.8031	19.5658	19.3234	0
69	2004	27.7824	54860	583.6	0.940027	1	0	0	1	1	1	1	10.396	2.4006	2.12675	13.5892	9.96478	2010	0.124936	0	0	1	1	0	1	0.090987	0.791638	0.146042	0.645596	0.969283	0.045978	0.257953	0	0.277824	1.83806	16	25189.7	25	4373.22	2.09687	0.173853		0	0	0.269603	12.0673	12.7088	13.3289	0
69	2005	28.525	50728	595.8	0.851427	1	0	0	1	1	1	1	10.5004	2.4358	1.84669	10.4653	10.4218	2010	0.139489	0	0	1	1	0	1	0.084005	0.700856	0.143773	0.557083	0.96587	0.04764	0.300132	0	0.28525	1.75106	15	25871.5	25	5527.15	2.40916	0.175596		0	0	0.28507	12.029	13.2881	12.5447	0
69	2006	26.7332	46545	607.23	0.766514	1	0	0	1	1	1	1	10.5017	2.4505	1.83797	11.1135	10.5683	2010	0.150638	0	0	1	1	0	1	0.069183	0.637847	0.127481	0.510367	0.979522	0.048009	0.467817	0	0.267332	1.69317	16	24192.1	23	6177.33	2.48943	0.181774		0.01	.	0.410287	12.6584	12.1141	11.2285	#VALUE!
69	2007	32.3622	45091	617.17	0.730609	1	0	0	1	1	1	1	10.5212	2.4577	1.84121	13.8437	9.57527	2010	0.172371	0	0	1	1	0	1	0.055933	0.621968	0.116224	0.505744	0.969283	0.048107	0.961609	7	0.323622	2.03141	18	29397.3	27	7029.76	2.53329	0.227201	16.9602	0.15	0	0.786929	16.0869	14.5332	13.1491	0
69	2008	31.9816	62113	624.46	0.994667	1	0	0	1	1	1	1	10.5568	2.4753	1.89979	17.7337	9.32869	2010	0.211826	0	0	1	1	0	1	0.056593	0.879512	0.120968	0.758543	0.969283	0.045616	1.23857	7	0.319816	2.22045	17	28846.8	28	7584.8	2.49548	0.235139	23.273	19.65	6.86	0.965267	14.2584	13.7006	13.0347	0
69	2009	33.8372	60337	629.77	0.95808	1	0	0	1	1	1	1	10.5723	2.4826	2.14269	22.5642	9.17097	2010	0.227936	1	0	1	1	0	1	0.059863	0.83251	0.138924	0.693587	0.945392	0.043345	1.6466	8	0.338372	2.18419	17	30727.3	28	8473.62	2.50335	0.266305	28.227	22.98	8.26	1.26989	14.5398	14.7679	16.3975	0
69	2010	32.028	65660	632.42	1.03823	1	1	1	1	1	1	1	10.66	2.4906	0.684484	23.3623	9.46298	2010	0.245618	1	0	1	1	0	1	0.06804	0.89888	0.151197	0.747684	0.976109	0.054043	1.75107	7	0.32028	2.1323	16	28990.4	29	9952.8	2.46073	0.274567	32.21	64.33	25.7	1.29783	13.6763	14.467	13.7333	0.0406376
69	2011	34.3418	64299	636.4	1.01035	1	1	1	1	1	1	1	10.743	2.4971	1.81141	38.8686	9.22466	2010	0.262991	1	0	1	1	0	1	0.065462	0.873334	0.164032	0.709302	0.976109	0.055918	2.1925	8	0.343418	2.3643	20	30950.9	30	11110.6	2.3726	0.308463	44.08	71.05	12.31	1.55253	16.3491	15.9772	15.1152	0.0193432
69	2012	35.0016	68088	638.5	1.06637	1	1	1	1	1	1	1	10.8226	2.5083	1.70996	32.1065	9.35686	2010	0.287835	1	0	1	1	0	1	0.048097	0.942412	0.184041	0.758371	0.972696	0.060516	2.93467	13	0.350016	2.26723	21	31572.5	30	11502.5	2.37333	0.321113	51.01	79.71	30.25	1.9933	15.9271	14.4354	14.2264	0.0473767
69	2013	35.1978	77886	643.1	1.2111	1	1	1	1	1	1	1	10.8472	2.5183	1.72135	33.4318	9.41556	2010	0.346481	1	0	1	1	0	1	0.053102	1.04016	0.217369	0.822796	0.982935	0.099722	3.11718	9	0.351978	2.44361	20	31846.2	29	12814.5	2.33083	0.335664	57.73	114.9	62.54	2.49909	14.4156	15.1076	16.9185	0.0972477
69	2014	40.0724	105078	648.7	1.61982	1	1	1	1	1	1	1	10.8631	2.5406	1.77179	34.9931	9.57523	2010	0.400034	1	0	1	1	0	1	0.062787	1.43307	0.329875	1.10319	0.986348	0.096174	3.48944	7	0.400724	2.56904	24	36320.7	35	14037	2.41028	0.377001	58.03	116.46	38.9	2.13576	19.4836	18.3968	19.9136	0.0599661
69	2015	35.413	180962	653.4	2.76954	1	1	1	1	1	1	1	10.8851	2.5493	1.87411	37.037	9.2971	2010	0.489686	1	0	1	1	0	1	0.066697	2.57978	1.48574	1.09405	0.982935	0.106523	3.62655	21	0.35413	2.32192	21	31957.5	31	15769.5	2.36637	0.376419	56.17	115.39	63.51	2.18954	17.6789	14.6964	15.9975	0.0971993
69	2016	36.18	252556	663	3.80929	1	1	1	1	1	1	1	10.8816	2.5597	2.06429	56.4103	8.94757	2010	0.646891	1	0	1	1	0	1	0.084253	3.583	2.2289	1.3541	0.986348	0.108923	3.63917	23	0.3618	2.28904	20	32810.9	33	17151.4	2.36325	0.408616	65.76	119.31	92.95	1.99152	17.3769	15.256	17.7249	0.140196
69	2017	43.5268	195159	681	2.86577	1	1	1	1	1	1	1	10.8969	2.575	2.098	67.1072	8.65166	2010	0.712006	1	0	1	1	0	1	0.102085	2.56765	0.863054	1.7046	0.986348	0.113111	4.2851	25	0.435268	2.78489	23	39497.4	36	18452.6	2.35758	0.433472	83.59	121.06	58.51	2.18667	18.992	18.2186	18.9294	0.0859178
69	2018	41.2072	216033	689	3.13546	1	1	1	1	1	1	1	10.91	2.5891	2.2154	65.6023	8.3645	2010	0.705119	1	0	1	1	0	1	0.109623	2.8008	0.721742	2.07906	0.993174	0.121277	4.83122	3	0.412072	2.52081	23	37181.5	33	1145.88	2.34762	0.456314	92.84	137.42	105.45	2.78514	18.4798	18.6413	19.137	0.153048
70	2004	25.4928	33323	447.19	0.745164	1	0	0	1	1	1	1	10.8695	2.38	0.767	13.0537	16.4218	2010	0.13195	0	0	0	0	0	1	0.160334	0.555513	0.070015	0.485498	0.911263	0.030906	0.007269	0	0.254928	1.64189	15	23003.3	21	5827.45	1.90977	0.433477		0	0	0.02378	10.4561	12.0869	11.9786	0
70	2005	28.495	38413	452.84	0.848269	1	0	0	1	1	1	1	10.926	2.3609	0.778485	10.7109	15.3356	2010	0.180552	0	0	0	0	0	1	0.150495	0.662309	0.075987	0.586322	0.979522	0.03194	0.028393	1	0.28495	1.83454	15	25769.2	23	6512.15	1.99963	0.167336		0	0	0.0221549	12.0086	13.5166	13.6505	0
70	2006	28.5376	38510	457.8	0.841197	1	0	0	1	1	1	1	10.9581	2.3726	0.797651	12.399	15.4668	2010	0.196393	0	0	0	0	0	1	0.150175	0.647969	0.076169	0.5718	0.969283	0.030339	0.134993	1	0.285376	1.8183	16	25923.9	23	7174.15	2.04831	0.172967		0	0	0.0369464	13.827	13.8619	12.6111	0
70	2007	28.1178	38173	461.74	0.826721	1	0	0	1	1	1	1	10.9727	2.3869	0.802749	14.1531	14.2476	2010	0.224892	0	0	0	0	0	1	0.116104	0.673279	0.07645	0.596829	0.986348	0.027725	1.21549	8	0.281178	1.95686	14	25453.4	23	7940.19	2.08438	0.190975	13.05	0	0	0.27453	12.901	12.2849	13.5134	0
70	2008	32.4072	38966	464.2	0.839423	1	0	0	1	1	1	1	11.011	2.3951	0.842871	20.6371	13.0375	2010	0.270905	0	0	0	0	0	1	0.098406	0.685653	0.086019	0.599634	0.986348	0.02684	1.43274	10	0.324072	1.95347	19	29215.5	29	8828.76	2.06232	0.226497	17.5723	8.97	0.28	0.284396	12.9885	14.38	15.3056	0
70	2009	30.102	48755	465.65	1.04703	1	0	0	1	1	1	1	11.0398	2.3942	1.05443	25.1309	12.3066	2010	0.300268	1	0	0	0	0	1	0.126511	0.866853	0.109632	0.757221	0.993174	0.025781	2.46729	9	0.30102	2.0988	18	27327	26	9786.99	2.01782	0.234793	22.4891	11.93	4.61	0.493627	14.9667	13.9983	14.9312	0
70	2010	30.264	53038	466.56	1.13679	1	1	1	1	1	1	1	11.0857	2.4099	0.531694	28.3936	11.8549	2010	0.370536	1	0	0	0	0	1	0.156207	0.916281	0.138332	0.777949	0.993174	0.024352	2.88042	7	0.30264	2.10598	17	27503.3	25	11236	1.98186	0.248196	28.3	17.2	1.62	0.533006	12.3129	13.6851	12.9118	0.00347222
70	2011	31.6262	52127	468	1.11382	1	1	1	1	1	1	1	11.1633	2.4226	1.00048	32.5272	11.6087	2010	0.382042	1	0	0	0	0	1	0.167885	0.878632	0.145128	0.733504	0.982935	0.024034	3.61442	16	0.316262	2.08667	17	28580.3	27	12791.8	1.92469	0.26965	37.21	19.48	4.3	0.613732	13.7928	14.753	12.8355	0.00918803
70	2012	37.1456	50821	470.1	1.08107	1	1	1	1	1	1	1	11.1784	2.4334	0.986639	29.9936	11.6682	2010	0.396618	1	1	0	0	0	1	0.123059	0.885429	0.139906	0.745522	0.979522	0.022588	4.80214	15	0.371456	2.57378	20	33569.8	33	13774.3	1.92679	0.315692	44.82	23.94	4.99	0.685259	16.8723	15.6758	15.2505	0.0106148
70	2013	35.3496	54287	472.2	1.14966	1	1	1	1	1	1	1	11.1634	2.4418	1.0047	30.4956	11.3426	2010	0.454002	1	1	0	0	0	1	0.121241	0.947141	0.182931	0.76421	0.972696	0.030601	4.39463	21	0.353496	2.30334	18	31881.9	29	15110.5	1.89435	0.321537	52.36	23.01	4.49	0.748142	14.9695	16.9272	15.5602	0.00950868
70	2014	36.2644	74019	477.1	1.55144	1	1	1	1	1	1	1	11.0981	2.4672	1.05659	32.0687	10.9688	2010	0.476429	1	1	0	0	0	1	0.151017	1.29958	0.271767	1.02781	0.972696	0.032472	4.12848	11	0.362644	2.33934	21	32856.2	29	16465.4	1.8742	0.338244	41.78	21.92	8.32	0.714136	17.5531	18.0796	14.8691	0.0174387
70	2015	41.237	78407	480.9	1.63042	1	1	1	1	1	1	1	11.0595	2.4751	1.09556	33.8948	10.3646	2010	0.49797	1	1	0	0	0	1	0.150052	1.39147	0.32932	1.06215	0.976109	0.035853	4.04307	15	0.41237	2.80139	21	37502.8	34	18458.9	1.86831	0.375376	43.07	26.3	16.93	0.637489	19.2779	18.0173	19.1014	0.0352048
70	2016	40.2624	91505	486	1.88282	1	1	1	1	1	1	1	11.0608	2.4989	1.12735	55.5556	10.6185	2010	0.559673	1	1	0	0	0	1	0.186132	1.61099	0.375144	1.23584	0.976109	0.037498	4.37122	30	0.402624	2.58791	22	36555.4	34	19994	1.85901	0.394002	47.34	48.18	33.56	0.629295	19.458	18.3963	16.2572	0.0690535
70	2017	37.7992	118042	493	2.39436	1	1	1	1	1	1	1	11.1115	2.5705	1.05581	60.4462	10.6431	2010	0.583997	1	1	0	0	0	1	0.27785	2.00572	0.431197	1.57452	0.959044	0.038345	4.01226	30	0.377992	2.40342	22	34184	31	21456.2	1.85694	0.402411	42.95	26.16	8.84	0.567369	18.4513	17.3748	18.6135	0.017931
70	2018	44.5892	129331	495	2.61275	1	1	1	1	1	1	1	11.1267	2.5005	1.04659	67.2727	10.8327	2010	0.637291	1	1	0	0	0	1	0.316768	2.16479	0.344586	1.8202	0.969283	0.038427	4.25665	21	0.445892	3.08535	25	40188.2	37	1222.54	1.85107	0.441434	38.19	26.98	12.55	0.616164	22.0792	21.1174	18.2914	0.0253535
71	2004	27.024	16550	916.85	0.180509	1	0	0	0	1	1	0	9.38864	2.2244	0.43359	1.15051	16.3598	2018	0.03134	0	0	0	0	0	1	0.026089	0.144975	0.018247	0.126727	0.426621	0.023068	-0.039053	0	0.27024	1.66919	14	24541.9	23	2837.3	2.44715	0.419685		0.1	0.1	0.0306733	12.7005	12.7626	13.4723	0
71	2005	28.82	23158	925.31	0.250273	1	0	0	0	1	1	0	9.37249	2.2131	0.405213	2.31417	13.7437	2018	0.04079	0	0	0	0	0	1	0.032119	0.206266	0.019961	0.186305	0.778157	0.024958	-0.042402	0	0.2882	1.74499	15	26081.1	25	3217.12	2.51744	0.433719		0.14	0.31	0.0276312	13.4414	12.7961	12.5059	0
71	2006	26.3952	18490	934.73	0.197811	1	0	0	0	1	1	0	9.40698	2.2282	0.395479	3.0531	13.3145	2018	0.047889	0	0	0	0	0	1	0.034587	0.151841	0.023237	0.128604	0.21843	0.024776	-0.025532	4	0.263952	1.77225	14	23980.3	22	3804.36	2.62194	0.158585		0.18	0.09	0.0341675	11.5405	11.7255	11.4706	0
71	2007	27.9666	22405	940.95	0.23811	1	0	0	0	1	1	0	9.42906	2.2455	0.407382	3.87995	11.3917	2018	0.056979	0	0	0	0	0	1	0.027143	0.190265	0.022849	0.167416	0.464164	0.022565	0.52212	5	0.279666	1.67967	15	25295.5	24	4316.2	2.68793	0.173037	13.0008	4.35	0.81	0.0923762	11.9224	12.545	11.8408	0
71	2008	32.2392	32520	946.86	0.343451	1	0	0	0	1	1	0	9.50891	2.2616	0.396829	5.15413	10.0849	2018	0.062071	0	0	0	0	0	1	0.032507	0.287804	0.030247	0.257557	0.484642	0.019306	0.57229	4	0.322392	2.04122	19	29125.4	26	4715.78	2.11619	0.194488	22.1843	37.45	7.92	0.0997746	14.0041	15.0306	15.8143	0
71	2009	32.132	49170	957.61	0.513466	1	0	0	0	1	1	0	9.58234	2.2685	0.473845	6.17945	9.31709	2018	0.071984	0	0	0	0	0	1	0.047316	0.434509	0.041071	0.393438	0.607508	0.021842	0.653919	5	0.32132	1.9444	17	29006.7	27	5212.79	2.1289	0.213905	36.2741	61.24	42.25	0.110387	13.2259	15.9237	15.2087	0
71	2010	31.284	42944	972.89	0.441406	1	0	0	0	1	1	0	9.67321	2.3008	0.450145	7.20584	9.03273	2018	0.082409	0	0	0	0	0	1	0.052606	0.357379	0.045781	0.311597	0.761092	0.022808	0.65494	6	0.31284	2.09991	16	28302.4	28	5969.87	2.1071	0.22971	43.74	81.35	46.18	0.104315	15.3023	13.2475	14.4276	0
71	2011	34.7572	43331	976.7	0.443647	1	0	0	0	1	1	0	9.76637	2.3113	0.488461	7.86645	7.81884	2018	0.090939	0	0	0	0	0	1	0.056169	0.355565	0.043289	0.312276	0.679181	0.025172	1.15715	8	0.347572	2.24163	18	31288.3	31	6738.52	2.02381	0.266685	61.77	113.66	59.37	0.248147	15.8281	14.6397	15.575	0
71	2012	33.184	43971	990.5	0.443927	1	0	0	0	1	1	0	9.79965	2.3195	0.509695	9.69207	7.57779	2018	0.094519	0	0	0	0	0	1	0.031368	0.381545	0.049914	0.33163	0.788396	0.025984	1.26008	14	0.33184	2.19598	18	29932.5	27	8078.68	2.01784	0.277691	81.91	159.83	68.61	0.269679	13.9482	15.5729	16.5445	0
71	2013	37.62	53199	1006.9	0.528344	1	0	0	0	1	1	0	9.80772	2.3275	0.532213	10.2294	7.44753	2018	0.104156	0	0	0	0	0	1	0.047224	0.435594	0.050074	0.38552	0.771331	0.018124	1.31062	6	0.3762	2.37051	22	34010.3	31	9007.24	1.97229	0.308011	101.24	198.39	102.8	0.334797	15.6251	15.2489	17.2078	0
71	2014	34.6868	69682	1023.5	0.680821	1	0	0	0	1	1	0	9.83222	2.3567	0.548921	10.552	7.50018	2018	0.107245	0	1	0	0	0	1	0.049692	0.566546	0.066956	0.49959	0.805461	0.019961	1.35722	8	0.346868	2.18437	21	31298.4	28	9869.53	1.87963	0.317501	110.7	204.28	132.43	0.314724	17.1974	14.7249	17.0323	0
71	2015	40.117	77217	1028.7	0.750627	1	0	0	0	1	1	0	9.82839	2.3675	0.577062	11.2764	7.06998	2018	0.109439	0	1	0	0	0	1	0.066657	0.608263	0.080694	0.527569	0.744027	0.018446	1.29643	5	0.40117	2.56424	21	36453.4	33	11055	1.8752	0.35995	124.18	217.72	162.97	0.311331	16.462	18.9011	17.4746	0
71	2016	41.5872	125979	1041	1.21017	1	0	0	0	1	1	0	9.83813	2.3805	0.623259	21.5178	7.27894	2018	0.129393	0	1	0	0	0	1	0.124131	0.982968	0.125005	0.857964	0.83959	0.018133	1.43254	10	0.415872	2.74143	23	37682.1	37	12033.8	1.86074	0.375978	117.68	254.68	130.24	0.34172	19.1151	18.9746	18.0605	0
71	2017	41.2772	162103	1039	1.56018	1	0	0	0	1	1	0	9.90151	2.4972	0.631733	25.8903	7.98462	2018	0.151603	0	1	0	0	0	1	0.14309	1.29492	0.176949	1.11797	0.83959	0.018119	1.45197	11	0.412772	2.56909	24	37301.7	36	12897.9	1.85584	0.398582	89.48	281.52	162.01	0.33174	16.6033	17.5081	19.7086	0
71	2018	43.7912	176960	1042	1.69827	1	1	1	0	1	1	0	9.85565	2.397	0.72721	27.8311	7.66891	2018	0.161193	0	1	0	0	0	1	0.130269	1.44143	0.300134	1.1413	0.825939	0.021582	1.68412	4	0.437912	2.93563	25	39662.2	36	1139.62	1.84478	0.417232	97.0	324.01	341.44	0.457678	20.1304	19.0987	18.5084	0.327678
72	2004	25.1904	22307	348.97	0.639224	1	0	0	0	1	1	1	10.359	2.3186	0.868954	7.06829	14.5463	2010	0.169339	0	0	0	0	0	1	0.139554	0.46878	0.047626	0.421154	0.880546	0.021647	0.016265	0	0.251904	1.63236	15	22877.3	21	5709.48	2.06383	0.392782		0.1	0	0.0239596	11.1548	11.8838	12.4708	0
72	2005	26.32	24010	351.63	0.68282	1	0	0	0	1	1	1	10.4126	2.3024	0.854139	6.60777	13.3205	2010	0.205784	0	0	0	0	0	1	0.139436	0.508631	0.058328	0.450303	0.890785	0.023379	0.006825	0	0.2632	1.71285	14	23890.2	23	6515.37	2.08355	0.408146		0.07	0.08	0.0173806	11.376	10.6722	11.8024	0
72	2006	30.4148	25180	354.67	0.709956	1	0	0	0	1	1	1	10.4699	2.3208	0.859276	8.23075	13.3348	2010	0.250462	0	0	0	0	0	1	0.145685	0.527617	0.059238	0.468379	0.918089	0.022192	0.03345	0	0.304148	2.00169	16	27632.8	26	7396.96	2.08099	0.444152		0.09	0.09	0.0175019	12.5187	13.9421	12.8706	0
72	2007	28.0152	28451	357.38	0.796099	1	0	0	0	1	1	1	10.5106	2.3359	0.845228	11.8945	12.1658	2010	0.281357	0	0	0	0	0	1	0.131233	0.619956	0.056914	0.563042	0.972696	0.02457	1.42704	3	0.280152	1.94846	15	25420.2	22	8125.2	2.11325	0.172322	10.7709	0.11	0.03	0.267316	12.3799	13.2758	13.0778	0
72	2008	28.9632	28381	358.74	0.79113	1	0	0	0	1	1	1	10.5721	2.3488	0.840825	16.2397	11.7968	2010	0.331134	0	0	0	0	0	1	0.109801	0.624463	0.060043	0.56442	0.976109	0.026458	1.56855	4	0.289632	1.83447	16	26201.2	25	8840.1	2.0877	0.174456	14.3457	10.57	1.59	0.276251	14.2015	11.8228	14.0257	0
72	2009	31.523	35178	359.82	0.977655	1	0	0	0	1	1	1	10.614	2.3598	0.997635	22.7985	11.5199	2010	0.355937	0	0	0	0	0	1	0.137096	0.787449	0.079401	0.708049	0.924915	0.028441	1.56129	2	0.31523	2.17991	18	28677.4	28	9920.85	2.08894	0.198996	17.8384	16.31	3.68	0.254701	15.3211	12.8399	14.2884	0
72	2010	35.67	38004	360.8	1.05333	1	1	1	0	1	1	1	10.6995	2.3817	0.659877	21.6867	10.819	2010	0.391382	0	0	0	0	0	1	0.183564	0.815272	0.097256	0.718016	0.955631	0.030136	1.92186	5	0.3567	2.31541	21	32325.2	30	11203.4	2.04756	0.227043	21.04	20.43	4.23	0.296867	17.7144	14.8473	15.9085	0.0117239
72	2011	33.1452	41882	362.9	1.15409	1	1	1	0	1	1	1	10.7647	2.3928	0.951232	26.48	9.89736	2010	0.400208	0	0	0	0	0	1	0.188619	0.901268	0.108818	0.79245	0.938567	0.025938	2.36803	12	0.331452	2.17562	18	30157.9	28	12023.7	1.99211	0.242681	25.66	24.69	4.49	0.332468	13.617	14.8428	16.4589	0.0123726
72	2012	37.8752	42841	364.8	1.17437	1	1	1	0	1	1	1	10.7868	2.4072	0.965472	27.6864	10.1475	2010	0.421629	0	1	0	0	0	1	0.164775	0.928564	0.113131	0.815433	0.96587	0.023108	3.4912	3	0.378752	2.30679	21	34302.8	33	12363.2	1.99116	0.272365	28.61	33.19	9.74	0.470388	15.4932	18.755	15.483	0.0266996
72	2013	38.0952	50440	365.9	1.37852	1	1	1	0	1	1	1	10.803	2.4205	0.990228	29.5163	10.4353	2010	0.482611	0	1	0	0	0	1	0.198907	1.10011	0.146871	0.953239	0.969283	0.024476	3.71676	4	0.380952	2.43085	23	34504.2	32	13525.2	1.96379	0.284996	34.58	48.07	10.46	0.55791	18.779	15.9196	17.6061	0.028587
72	2014	34.7344	60975	368.6	1.65423	1	1	1	0	1	1	1	10.8409	2.4523	0.977125	31.7417	11.2705	2010	0.499305	0	1	0	0	0	1	0.221704	1.33171	0.23185	1.09986	0.96587	0.024812	3.62938	9	0.347344	2.24714	18	31492.6	30	14760.5	1.96111	0.299482	32.72	59.35	13.59	0.470129	17.0768	17.3043	15.8833	0.0368692
72	2015	41.384	60103	370.85	1.62068	1	1	1	0	1	1	1	10.8398	2.4673	1.01544	33.4367	10.8651	2010	0.532616	0	1	0	0	0	1	0.211541	1.32428	0.255953	1.06833	0.959044	0.027021	3.65384	6	0.41384	2.4883	21	37267.4	34	16562.9	1.94916	0.334281	41.16	63.92	45.98	0.465412	18.1163	20.1594	20.6477	0.123985
72	2016	37.2528	71399	375	1.90397	1	1	1	0	1	1	1	10.8532	2.4826	1.04664	52	11.3634	2010	0.568088	0	1	0	0	0	1	0.243733	1.56869	0.30712	1.26157	0.952218	0.026277	3.70795	13	0.372528	2.29656	22	33757.1	31	17845.3	1.93684	0.34139	49.58	60.99	93.83	0.469654	17.374	17.5081	16.4181	0.250213
72	2017	37.7474	90245	379	2.38113	1	1	1	0	1	1	1	10.9119	2.4996	1.00918	61.2137	11.9996	2010	0.611735	0	1	0	0	0	1	0.362902	1.88456	0.373457	1.51111	0.945392	0.029452	3.66882	11	0.377474	2.34623	21	34118.6	34	19112.2	1.93362	0.373294	44.53	65.11	24.47	0.455578	17.1539	18.8684	18.3581	0.0645646
72	2018	44.0572	91756	381	2.40829	1	1	1	0	1	1	1	10.9045	2.493	1.06853	62.2047	11.8528	2010	0.64118	0	1	0	0	0	1	0.331391	1.90514	0.31294	1.59221	0.945392	0.037434	3.79452	1	0.440572	2.74379	26	39722.8	36	1270.59	1.92761	0.405993	44.19	65.69	30.3	0.420306	21.9237	20.8267	20.5602	0.0795276
73	2004	28.1712	68442	598.85	1.14289	1	0	0	1	1	1	1	10.9615	2.298	0.845141	9.55089	14.7985	2010	0.112269	0	0	1	0	0	1	0.265208	0.826167	0.074059	0.752108	0.982935	0.015303	0.032312	1	0.281712	1.76991	15	25504.9	25	6140.18	1.92603	0.379797		0	0	0.0309501	12.4691	13.3698	11.7325	0
73	2005	25.71	62566	607.31	1.03022	1	0	0	1	1	1	1	10.9941	2.29	0.863858	11.6058	12.0095	2010	0.137951	0	0	1	0	0	1	0.221238	0.760369	0.086249	0.67412	0.986348	0.015476	0.052087	2	0.2571	1.59659	15	23151.5	21	6808.43	1.93924	0.388384		0.03	0	0.0311177	11.0417	10.5082	12.3704	0
73	2006	31.1064	66703	616.08	1.0827	1	0	0	1	1	1	1	11.0399	2.3071	0.918975	11.6695	12.4813	2010	0.176059	0	0	1	0	0	1	0.233931	0.795789	0.091855	0.703935	0.976109	0.012271	0.17926	3	0.311064	2.07106	17	28297.1	28	7619.89	1.99741	0.426247		0.03	0.02	0.0326433	15.5283	15.0502	13.8909	0
73	2007	30.5154	70004	624.43	1.12109	1	0	0	1	1	1	1	11.0612	2.3283	0.937382	17.8312	11.4719	2010	0.243243	0	0	1	0	0	1	0.201736	0.865445	0.092981	0.772465	0.996587	0.011427	1.98406	14	0.305154	1.91057	17	27644.1	27	8439.95	2.02959	0.445713	31.4713	0	0	0.723804	13.2373	14.1494	14.9397	0
73	2008	29.7304	82422	629.75	1.3088	1	0	0	1	1	1	1	11.1222	2.3472	0.940387	24.2653	10.7674	2010	0.267496	0	0	1	0	0	1	0.182406	1.06747	0.104025	0.963446	0.993174	0.013457	2.72062	16	0.297304	1.89707	16	26941.6	24	9351.03	2.09419	0.180261	39.6733	15.69	0.48	0.84118	12.6378	14.0892	12.7338	0
73	2009	32.3002	89667	633.29	1.41589	1	0	0	1	1	1	1	11.1709	2.3758	1.09885	29.2456	11.2703	2010	0.314988	1	0	1	0	0	1	0.211751	1.1363	0.123261	1.01304	0.986348	0.013927	3.11198	29	0.323002	2.1709	18	29204	26	10393.8	2.09638	0.180424	46.7765	27.34	3.1	0.929254	15.7774	13.7715	13.38	0
73	2010	34.152	110921	637.66	1.7395	1	1	1	1	1	1	1	11.2389	2.3969	0.504454	29.5559	11.1776	2010	0.365188	1	0	1	0	0	1	0.362921	1.29306	0.157906	1.13515	0.989761	0.013907	3.80523	18	0.34152	2.29392	17	30900.7	29	12481.6	2.07177	0.213054	62.15	29.44	2.83	1.04386	14.8995	16.6546	16.1047	0.0044381
73	2011	31.8556	114592	642.3	1.78409	1	1	1	1	1	1	1	11.2902	2.4109	1.10764	34.3351	10.6919	2010	0.401059	1	0	1	0	0	1	0.346458	1.34819	0.182391	1.16579	0.993174	0.015029	5.12571	17	0.318556	1.97524	19	28895.7	27	14377.8	2.00958	0.225349	78.62	31.66	34.29	1.11982	13.3806	15.3448	14.7319	0.0533863
73	2012	32.1536	111238	647.8	1.71717	1	1	1	1	1	1	1	11.3196	2.4265	1.13463	38.9009	10.7861	2010	0.424646	1	0	1	0	0	1	0.249722	1.37617	0.193239	1.18293	0.993174	0.016904	6.54078	29	0.321536	2.03433	17	29224.6	29	16247.8	2.0148	0.231889	86.56	48.69	14.15	1.44637	15.6746	15.4382	12.9585	0.0218432
73	2013	37.917	120491	653.8	1.84293	1	1	1	1	1	1	1	11.3163	2.441	1.19011	41.7559	10.7365	2010	0.496058	1	0	1	0	0	1	0.25413	1.47906	0.22019	1.25887	0.993174	0.023381	5.96852	14	0.37917	2.62863	21	34400	32	15386.2	1.98109	0.267225	100.48	61.25	15.57	1.6519	17.2158	15.9092	18.9475	0.0238146
73	2014	36.8084	145540	661.1	2.20148	1	1	1	1	1	1	1	11.2889	2.4695	1.25348	44.7739	10.5454	2010	0.52808	1	0	1	0	0	1	0.286976	1.80182	0.329587	1.47223	0.989761	0.021559	5.28497	19	0.368084	2.47743	21	33442.9	30	16757.3	1.9812	0.296158	93.01	50.49	10.7	1.2108	17.692	17.7659	16.3223	0.0161851
73	2015	37.758	168179	667.01	2.52139	1	1	1	1	1	1	1	11.2646	2.4845	1.32377	47.9753	9.49735	2010	0.586601	1	0	1	0	0	1	0.275033	2.13196	0.448659	1.6833	0.989761	0.022114	5.34728	21	0.37758	2.50959	20	34218.1	32	18816.2	1.9699	0.307971	100.43	51.66	20.88	1.10433	17.0772	18.8401	17.713	0.0313039
73	2016	37.62	201004	678	2.96466	1	1	1	1	1	1	1	11.2468	2.5011	1.41676	69.6165	9.5696	2010	0.649659	1	0	1	0	0	1	0.312714	2.50457	0.541357	1.96321	0.989761	0.022273	5.41005	35	0.3762	2.59533	22	34009.2	33	20294.2	1.96241	0.330569	89.36	232.37	90.31	1.12096	16.1047	17.5245	18.5045	0.133201
73	2017	37.925	276809	691	4.00592	1	1	1	1	1	1	1	11.2732	2.507	1.38495	89.1462	9.77692	2010	0.724101	1	0	1	0	0	1	0.515687	3.27106	0.692012	2.57905	0.989761	0.023302	6.46686	38	0.37925	2.5764	19	34214.4	32	21583.2	1.9617	0.34246	101.51	52.74	23.55	1.37436	18.0876	17.2839	18.7528	0.034081
73	2018	39.3224	285282	697	4.093	1	1	1	1	1	1	1	11.2705	2.4964	1.42741	84.3615	9.52393	2010	0.761352	1	0	1	0	0	1	0.433616	3.44554	0.845567	2.59997	0.989761	0.025044	7.20756	27	0.393224	2.55639	22	35489.8	35	1243.07	1.95808	0.372472	108.1	58.99	22.74	1.85853	18.8885	19.1528	17.454	0.0326255
74	2004	27.4608	52816	773.79	0.682562	1	0	0	0	1	1	1	9.6706	2.2155	0.695914	3.67343	16.2073	2012	0.031265	0	0	0	0	0	1	0.237506	0.382778	0.033084	0.349694	0.832765	0.01561	-0.003589	0	0.274608	1.74393	15	24930.3	24	3855.25	2.21891	0.356021		-0.3	0	0.0307955	13.1488	11.7367	13.3929	0
74	2005	26.44	53088	770.86	0.688685	1	0	0	0	1	1	1	9.7494	2.2216	0.67639	3.28165	16.4314	2012	0.03977	0	0	0	0	0	1	0.206185	0.4269	0.046805	0.380095	0.771331	0.016217	0.002501	0	0.2644	1.64359	15	23965.6	23	4310.36	2.25123	0.370486		0	0	0.0304241	10.654	10.5839	11.0569	0
74	2006	27.5496	61299	769.79	0.796308	1	0	0	0	1	1	1	9.80865	2.2486	0.689139	2.72474	15.6127	2012	0.05662	0	0	0	0	0	1	0.21528	0.526143	0.038231	0.487912	0.819113	0.017305	0.006368	1	0.275496	1.66871	14	24940.8	24	4908.25	2.30233	0.394616		0	0	0.0161029	12.9987	13.6453	12.2519	0
74	2007	27.3348	55469	766.13	0.724015	1	0	0	0	1	1	1	9.86365	2.2686	0.690909	4.04147	14.2976	2012	0.064093	0	0	0	0	0	1	0.14692	0.52807	0.043765	0.484304	0.955631	0.017345	1.40038	3	0.273348	1.8521	15	24870	24	5650.27	2.38248	0.421698	12.0487	2.77	0.01	0.169547	13.552	13.0289	13.2306	0
74	2008	29.3944	51003	763.72	0.667823	1	0	0	0	1	1	1	9.94737	2.2714	0.688498	6.36325	12.7925	2012	0.066509	0	0	0	0	0	1	0.098217	0.524826	0.037566	0.48726	0.87372	0.016846	1.39766	3	0.293944	2.00243	17	26706	24	6445.06	2.24555	0.437232	17.4309	36.39	10.44	0.125739	12.3083	12.1957	14.1278	0
74	2009	33.959	53259	762.66	0.698332	1	0	0	0	1	1	1	9.9939	2.2758	0.806071	7.77588	12.0977	2012	0.072039	0	0	0	0	0	1	0.127855	0.527024	0.040844	0.48618	0.935154	0.016433	1.76722	2	0.33959	2.32103	19	30598.9	28	7236.6	2.23885	0.18802	26.753	64.63	20.75	0.189088	16.7751	13.8858	14.3687	0
74	2010	30.906	76471	762.92	1.00235	1	0	0	0	1	1	1	10.0801	2.2957	0.77288	10.8741	10.9414	2012	0.083254	0	0	0	0	0	1	0.246382	0.70318	0.046742	0.656438	0.843003	0.016479	2.01077	4	0.30906	2.03201	15	28007.6	28	8506.91	2.20143	0.173987	36.0	71.81	23.15	0.200855	13.3146	13.5152	14.3512	0
74	2011	32.0788	71880	764.9	0.939731	1	0	0	0	1	1	1	10.1495	2.315	0.805199	15.0516	9.72757	2012	0.090268	0	0	0	0	0	1	0.25402	0.64649	0.047523	0.598967	0.880546	0.016366	2.25654	5	0.320788	2.10119	17	29054.4	26	9835.79	2.1393	0.201644	49.72	96.18	28.44	0.180567	13.757	14.5259	14.1503	0
74	2012	32.608	71284	765.2	0.931574	1	1	1	0	1	1	1	10.1843	2.3304	0.841723	15.1594	8.8862	2012	0.093791	0	0	0	0	0	1	0.22551	0.668309	0.054705	0.613604	0.894198	0.01635	2.1609	7	0.32608	2.04733	18	29589.1	27	10015.7	2.13831	0.214094	62.9	112.45	67.23	0.209947	13.47	14.7854	14.4209	0.0878594
74	2013	34.518	69274	766.5	0.90377	1	1	1	0	1	1	1	10.208	2.3423	0.894748	15.9165	8.74184	2012	0.113136	0	1	0	0	0	1	0.142322	0.711572	0.067736	0.643836	0.877133	0.017346	2.08264	5	0.34518	2.28306	18	31068.7	30	11047.5	2.10512	0.24278	70.23	185.91	70.15	0.279484	15.8058	14.4624	17.065	0.0915199
74	2014	40.256	69054	767.6	0.899609	1	1	1	0	1	1	1	10.2499	2.3823	0.907599	16.8056	8.70207	2012	0.121045	0	1	0	0	0	1	0.11932	0.723007	0.09204	0.630967	0.904437	0.014688	2.03299	7	0.40256	2.5135	20	36599.3	36	12048	2.10947	0.271698	74.97	185.25	100.88	0.283146	18.5637	18.3076	16.1185	0.131423
74	2015	35.931	77570	766.77	1.01165	1	1	1	0	1	1	1	10.267	2.4003	0.975416	17.6063	8.20913	2012	0.126439	0	1	0	0	0	1	0.137068	0.810999	0.119449	0.69155	0.928328	0.013765	2.21133	13	0.35931	2.20156	18	32593.9	31	13436.4	2.10175	0.285675	80.48	187.22	97.77	0.289888	17.5153	16.234	17.4829	0.127509
74	2016	39.5208	96891	767	1.26325	1	1	1	0	1	1	1	10.2965	2.4232	1.00994	29.3351	9.03366	2012	0.14221	0	1	0	0	0	1	0.184994	1.00642	0.144055	0.86236	0.924915	0.013733	2.14939	8	0.395208	2.39911	21	35897.8	33	14633	2.09418	0.315993	74.83	190.31	132.88	0.285051	17.2062	16.9999	17.5275	0.173246
74	2017	41.6102	116497	764	1.52483	1	1	1	0	1	1	1	10.3667	2.5011	1.01278	37.9581	9.54799	2012	0.166801	0	1	0	0	0	1	0.245445	1.1886	0.172395	1.0162	0.924915	0.012274	2.46273	10	0.416102	2.56281	24	37453.3	37	15619.8	2.08851	0.337908	75.02	195.07	109.35	0.268515	20.1547	17.7522	17.6111	0.143128
74	2018	38.6232	121312	763	1.58993	1	1	1	0	1	1	1	10.3884	2.4371	1.04565	38.27	9.60688	2012	0.186062	0	1	0	0	0	1	0.245321	1.25166	0.226357	1.02531	0.938567	0.009318	2.82404	3	0.386232	2.40708	21	34922.3	32	1207.14	2.07077	0.350101	73.22	183.68	150.45	0.438631	15.7413	16.5686	17.8207	0.197182
75	2004	26.8752	13225	468.81	0.282097	1	0	0	0	1	1	0	9.09169	2.1221	0.565917	2.0901	12.8174	2011	0.021446	0	0	0	0	0	1	0.032508	0.238732	0.020819	0.217913	0.679181	0.022573	0.020098	1	0.268752	1.65785	14	24217.3	22	2571.31	2.53413	0.344953				0.0197544	11.9084	12.0791	11.8877	#VALUE!
75	2005	29.905	12695	472.18	0.268859	1	0	0	0	1	1	0	9.06754	2.1487	0.577478	2.15092	9.94378	2011	0.028135	0	0	0	0	0	1	0.031429	0.224766	0.025986	0.19878	0.658703	0.022957	0.010597	0	0.29905	1.81227	16	27024.6	25	2794.01	2.5862	0.361358				0.0206559	13.4531	12.4728	14.7375	#VALUE!
75	2006	30.6852	15751	479.42	0.328543	1	0	0	0	1	1	0	9.07799	2.177	0.617961	2.77208	9.14899	2011	0.03921	0	0	0	0	0	1	0.035459	0.273476	0.027992	0.245484	0.720137	0.024992	-0.046008	2	0.306852	2.03237	17	27800.1	27	3313.93	2.6905	0.389389				0.0155082	14.4527	13.0277	12.5205	#VALUE!
75	2007	27.216	16390	482.23	0.339879	1	0	0	0	1	1	0	9.09802	2.1921	0.647434	3.32986	7.66358	2011	0.05067	0	0	0	0	0	1	0.029592	0.287622	0.026129	0.261494	0.542662	0.025908	0.613222	2	0.27216	1.77838	16	24545.6	23	3743.28	2.74524	0.405112	7.4448			0.0497989	11.3502	12.5237	11.2742	#VALUE!
75	2008	31.2256	19226	488.25	0.393774	1	0	0	0	1	1	0	9.18686	2.1995	0.653897	5.30101	7.04784	2011	0.058538	0	0	0	0	0	1	0.027015	0.335832	0.030783	0.305049	0.627986	0.026445	0.900917	3	0.312256	1.9403	18	28315.1	26	4287.88	2.24936	0.421283	10.6941			0.0806641	12.5149	15.264	14.3525	#VALUE!
75	2009	29.8236	25397	490.64	0.51763	1	0	0	0	1	1	0	9.31904	2.2089	0.726529	12.6698	6.70761	2011	0.067688	0	0	0	0	0	1	0.038114	0.434657	0.041436	0.393221	0.641638	0.026719	0.79717	1	0.298236	1.79994	16	26960.8	25	4763.02	2.2723	0.448306	21.9815			0.0693844	12.4871	13.4179	13.2068	#VALUE!
75	2010	33.564	20745	497.73	0.416792	1	0	0	0	1	1	0	9.44102	2.2372	0.451046	8.89388	5.88558	2011	0.072756	0	0	0	0	0	1	0.038354	0.340867	0.036827	0.30404	0.825939	0.026765	0.934819	8	0.33564	2.168	20	30315.5	28	5494.64	2.24322	0.192462	27.92			0.0568758	16.397	14.0616	14.702	#VALUE!
75	2011	34.5092	21737	505.2	0.430265	1	1	1	0	1	1	0	9.50214	2.2467	0.716885	10.5582	5.136	2011	0.077558	0	0	0	0	0	1	0.038638	0.353108	0.034125	0.318983	0.771331	0.028726	0.991956	3	0.345092	2.33617	19	31238.6	29	6206.55	2.19149	0.192152	35.67			0.0580651	16.9354	16.3888	13.871	#VALUE!
75	2012	32.0896	21336	511	0.417534	1	1	1	0	1	1	0	9.5432	2.2511	0.746268	11.546	5.13017	2011	0.081839	0	0	0	0	0	1	0.03274	0.34955	0.032348	0.317202	0.395905	0.028451	1.19321	5	0.320896	2.2068	17	29012.1	26	6928.79	2.17082	0.199351	43.15			0.0646655	13.2135	14.7599	13.2373	#VALUE!
75	2013	34.782	28604	520.2	0.549865	1	1	1	0	1	1	0	9.55808	2.2574	0.765613	12.303	4.92691	2011	0.075504	0	0	0	0	0	1	0.060919	0.437332	0.042464	0.394867	0.122867	0.071822	1.22486	4	0.34782	2.21106	20	31462.2	30	8278.52	2.13913	0.227628	49.84			0.0880686	16.1124	14.5552	15.6776	#VALUE!
75	2014	37.434	31584	526.5	0.599886	1	1	1	0	1	1	0	9.5707	2.2811	0.788109	12.9155	5.22915	2011	0.083671	0	0	0	0	0	1	0.041975	0.498841	0.075461	0.423381	0.744027	0.028826	1.45242	4	0.37434	2.36729	19	33941.1	32	9048.26	2.01701	0.25559	56.55			0.0756307	15.2517	17.9717	15.312	#VALUE!
75	2015	40.922	37375	530.56	0.704444	1	1	1	0	1	1	0	9.58946	2.2943	0.824314	13.7591	5.07288	2011	0.08443	0	0	0	0	0	1	0.044199	0.580933	0.082649	0.498285	0.764505	0.028912	1.31487	7	0.40922	2.5368	23	37058.8	36	10108.9	2.01346	0.279866	58.63			0.0947007	17.0031	17.0182	17.7782	#VALUE!
75	2016	41.3064	57905	534	1.08436	1	1	1	0	1	1	0	9.61197	2.3044	0.861329	21.5356	6.36921	2011	0.122274	0	0	0	0	0	1	0.059214	0.915412	0.125562	0.78985	0.703072	0.027801	1.39912	6	0.413064	2.72453	22	37211	35	10820.9	1.99921	0.297043	46.08			0.127736	16.9637	16.9133	19.0728	#VALUE!
75	2017	43.7488	74531	533	1.39833	1	1	1	0	1	1	0	9.65192	2.3854	0.921603	27.3921	6.76036	2011	0.120836	0	0	0	0	0	1	0.085872	1.19799	0.204278	0.993715	0.730376	0.029464	1.24818	4	0.437488	2.86585	23	39634.8	38	11540.6	1.98343	0.321283	42.89			0.139431	21.6557	18.5709	18.9362	#VALUE!
75	2018	39.4212	85358	533	1.60146	1	1	1	0	1	1	0	9.63517	2.3294	1.05399	28.3302	6.60611	2011	0.132816	0	0	0	0	0	1	0.120938	1.3531	0.318555	1.03454	0.761092	0.028913	1.27947	2	0.394212	2.47813	23	35692.5	32	1093.06	1.972	0.328201	44.51			0.138567	16.7919	19.0491	19.0262	#VALUE!
76	2004	24.2832	14222	524.06	0.271381	0	0	0	0	1	1	0	9.16528	2.0827	0.502781	2.13161	12.6486		0.032257	0	0	1	0	0	1	0.036732	0.223639	0.018357	0.205282	0.003413	0.016985	-0.107367	0	0.242832	1.5313	14	21942.2	22	2599.57	2.21805	0.304272		0.1	0.2	0.00794737	10.1613	9.87573	10.0982	0
76	2005	27.475	13801	527.77	0.261497	0	0	0	0	1	1	0	9.16498	2.118	0.488886	2.221	11.3651		0.03961	0	0	1	0	0	1	0.035299	0.214544	0.02071	0.193834	0.163823	0.018351	-0.103983	0	0.27475	1.83629	14	24810.1	23	2882.25	2.26516	0.34314		0.15	0.13	0.00964826	11.5142	12.3228	11.0276	0
76	2006	29.042	16211	532.76	0.304283	0	0	0	0	1	1	0	9.18318	2.151	0.511136	2.22245	10.4741		0.059027	0	0	1	0	0	1	0.041707	0.243994	0.01984	0.224154	0.051195	0.017857	-0.094625	0	0.29042	2.00991	16	26380.8	24	3260.1	2.35824	0.370546		0.15	0.23	0.0110723	12.7939	11.7998	12.2705	0
76	2007	32.13	21095	534	0.395037	0	0	0	0	1	1	0	9.20944	2.1772	0.517908	3.17258	9.14824		0.071565	0	0	1	0	0	1	0.038146	0.338783	0.022041	0.316742	0.228669	0.016819	0.593787	2	0.3213	2.0213	18	28958.3	28	3783.79	2.42794	0.397202	7.876	1.67	0.23	0.0841637	14.6905	12.8616	13.2311	0
76	2008	32.1272	31109	536.91	0.579408	0	0	0	0	1	1	0	9.29148	2.1949	0.493257	4.08422	8.01292		0.099245	0	0	1	0	0	1	0.044086	0.485854	0.034792	0.451063	0.300341	0.016243	0.85564	3	0.321272	2.16859	18	29052.8	27	4288.79	2.21266	0.412529	13.881	3.65	2.56	0.124561	14.6995	15.0914	15.352	0
76	2009	31.1228	28799	534.16	0.539146	0	0	0	0	1	1	0	9.40962	2.2125	0.58699	5.34613	7.56549		0.112348	0	0	1	0	0	1	0.041392	0.456736	0.033773	0.422963	0.737201	0.012385	0.837111	4	0.311228	2.04436	17	28134.8	26	5212.89	2.22733	0.421907	19.6575	46.26	8.69	0.120376	14.8054	14.3815	14.262	0
76	2010	32.58	26514	538.74	0.492148	0	0	0	0	1	1	0	9.51303	2.2514	0.421905	5.47322	0.673326		0.1192	0	0	1	0	0	1	0.051064	0.407061	0.03304	0.374021	0.453925	0.011965	-0.010857	5	0.3258	2.05603	18	29486.2	27	5900.74	2.20973	0.456701	27.39	56.97	57.09	0.134784	14.2231	15.9479	14.7105	0
76	2011	31.1922	28908	543.2	0.53218	0	0	0	0	1	1	0	9.61039	2.2654	0.586798	7.23091	5.69643		0.126754	0	0	1	0	0	1	0.055026	0.445563	0.035346	0.410217	0.754266	0.014936	0.947105	7	0.311922	1.88922	18	28190	26	6489.88	2.14112	0.17513	38.71	81	36.14	0.126627	14.3649	15.3132	12.6874	0
76	2012	35.1424	29504	546.8	0.539576	0	0	0	0	1	1	0	9.65615	2.2789	0.610743	8.77835	5.65209		0.117177	0	0	1	0	0	1	0.044093	0.460607	0.044184	0.416423	0.696246	0.015691	1.05497	3	0.351424	2.43713	18	31927.2	30	6986.49	2.1295	0.184027	50.42	94.56	63.37	0.126774	15.8984	15.8081	16.6923	0
76	2013	35.9172	35297	553	0.638282	0	0	0	0	1	1	0	9.68547	2.2909	0.637865	9.76492	5.59886		0.112254	0	0	1	0	0	1	0.047812	0.535678	0.05226	0.483418	0.225256	0.018957	1.17003	4	0.359172	2.35825	20	32584.8	30	7832.41	2.09208	0.211268	52.85	121.54	44.95	0.149695	17.4877	17.2036	15.5496	0
76	2014	37.6312	45763	560.3	0.816759	0	0	0	0	1	1	0	9.73082	2.3239	0.658776	10.5301	5.68832		0.12193	0	0	1	0	0	1	0.064287	0.68615	0.087382	0.598768	0.610922	0.017234	1.39363	4	0.376312	2.53186	21	33972.4	31	8611.24	2.14804	0.23286	61.72	101.59	62.27	0.165375	18.6587	17.2746	16.3308	0
76	2015	41.3	50751	564.45	0.899123	0	0	0	0	1	1	0	9.76695	2.3472	0.679306	11.3385	5.35659		0.135225	0	0	1	0	0	1	0.065232	0.752874	0.100859	0.652015	0.825939	0.016671	1.38782	5	0.413	2.73575	21	37282.7	36	9628.87	2.14084	0.265209	69.28	111.67	58.8	0.192699	18.4338	17.1114	18.6358	0
76	2016	36.54	58900	568	1.03697	0	0	0	0	1	1	0	9.79911	2.3709	0.755976	19.5422	6.30442		0.151338	0	0	1	0	0	1	0.069912	0.884243	0.128785	0.755458	0.737201	0.016291	1.13163	8	0.3654	2.48885	22	33166	30	10522.3	2.11851	0.271414	66.65	132.65	81.34	0.118865	15.5591	15.5324	15.4235	0
76	2017	37.7474	71729	561	1.27859	0	0	0	0	1	1	0	9.83247	2.392	0.837904	26.025	7.35969		0.172516	0	0	1	0	0	1	0.084314	1.09364	0.192103	0.901533	0.784983	0.015964	1.34106	4	0.377474	2.34861	22	34342	33	11206.2	2.11371	0.296369	49.59	137.93	77.37	0.119558	15.2552	15.404	15.4685	0
76	2018	41.4352	72213	561	1.28722	0	0	0	0	1	1	0	9.84579	2.382	0.917303	27.0945	7.39825		0.189851	0	0	1	0	0	1	0.098824	1.07804	0.242103	0.835936	0.604096	0.022396	1.21326	3	0.414352	2.84105	23	37373	35	1144.86	2.10036	0.319431	50.15	149.03	128.81	0.132893	18.161	18.7366	17.2275	0
77	2004	25.4976	35615	798.28	0.446147	1	0	0	0	1	1	0	9.29794	2.0942	0.504383	1.6959	15.9489	2013	0.043326	0	0	1	0	0	1	0.052939	0.371637	0.022072	0.349564	0.303754	0.02212	-0.08437	0	0.254976	1.63924	14	22971.4	22	3014.45	2.10335	0.289905		0	0	0.0122142	10.9803	11.839	10.222	0
77	2005	27.43	31794	798.67	0.398087	1	0	0	0	1	1	0	9.33217	2.1052	0.47387	1.86458	14.2308	2013	0.046843	0	0	1	0	0	1	0.053865	0.330124	0.020985	0.309139	0.877133	0.019263	-0.089406	0	0.2743	1.91047	16	24764.7	22	3257.26	2.16227	0.314452		0	0	0.00988013	13.151	12.8666	12.4206	0
77	2006	30.238	34130	804.73	0.424117	1	0	0	0	1	1	0	9.36053	2.125	0.45484	2.03056	13.6717	2013	0.051701	0	0	1	0	0	1	0.054789	0.35269	0.022169	0.330521	0.863481	0.020479	-0.091899	0	0.30238	2.04252	17	27333.6	27	3728.98	2.23475	0.345126		0	0	0.0117959	13.3398	13.5055	13.2467	0
77	2007	30.348	55963	809.79	0.691081	1	0	0	0	1	1	0	9.37637	2.1512	0.454999	3.04383	11.7021	2013	0.067817	0	0	1	0	0	1	0.071377	0.580607	0.028785	0.551822	0.686007	0.020709	0.815937	2	0.30348	1.99851	18	27470	27	4270.97	2.27462	0.366786	13.9831	3.15	0.44	0.0993547	14.5109	13.8903	14.6056	0
77	2008	30.2456	67143	811.71	0.82718	1	0	0	0	1	1	0	9.43813	2.1711	0.447254	3.53533	10.4342	2013	0.079191	0	0	1	0	0	1	0.074694	0.721871	0.036885	0.684986	0.716724	0.018669	0.631347	3	0.302456	1.93254	16	27488.6	26	4741.98	1.92267	0.386428	20.6538	46.21	13.24	0.0744519	13.0963	13.0101	13.5733	0
77	2009	33.0078	58604	812.37	0.721395	1	0	0	0	1	1	0	9.52623	2.1736	0.53915	5.27675	9.28176	2013	0.096813	0	0	1	0	0	1	0.105949	0.592045	0.04061	0.551436	0.696246	0.01834	0.959085	2	0.330078	2.0382	17	30022.2	28	5070.7	1.94654	0.408115	30.3906	77.77	48.02	0.120317	14.0392	14.191	14.7802	0
77	2010	33.096	50476	816.12	0.618487	1	0	0	0	1	1	0	9.61684	2.2091	0.483775	7.19136	7.99178	2013	0.112459	0	0	1	0	0	1	0.10469	0.490296	0.042396	0.4479	0.808874	0.018108	0.926754	3	0.33096	2.16732	18	29981.9	27	6138.69	1.93521	0.426756	38.89	104.22	46.24	0.10696	16.5291	14.9144	15.1255	0
77	2011	33.0708	54157	820.7	0.659888	1	0	0	0	1	1	0	9.6923	2.2276	0.562416	10.6351	6.80548	2013	0.10787	0	0	1	0	0	1	0.125113	0.499305	0.048702	0.450603	0.726962	0.018378	1.36895	5	0.330708	2.053	18	29999.6	27	6994.69	1.84702	0.459772	51.19	134.51	64.25	0.134925	15.202	15.3981	16.21	0
77	2012	36.8704	58287	822.4	0.708743	1	0	0	0	1	1	0	9.73304	2.2355	0.587002	10.0924	6.58956	2013	0.115567	0	0	1	0	0	1	0.12241	0.545173	0.057393	0.48778	0.668942	0.019145	1.65139	4	0.368704	2.53912	22	33421.5	31	9631.31	1.84409	0.192536	66.54	182.03	115.37	0.167708	17.537	17.4375	15.9066	0
77	2013	36.1548	68739	823.8	0.834414	1	1	1	0	1	1	0	9.76445	2.2477	0.627177	10.5608	6.2552	2013	0.118764	0	0	1	0	0	1	0.145412	0.612831	0.063146	0.549684	0.682594	0.018059	1.73304	2	0.361548	2.31984	20	32654.9	29	10778.4	1.80748	0.192932	76.25	239.46	97.76	0.169634	15.1731	17.363	14.5472	0.11867
77	2014	36.3596	66343	828.5	0.80076	1	1	1	0	1	1	0	9.78572	2.2801	0.669509	11.1044	6.35872	2013	0.107372	0	0	1	0	0	1	0.115317	0.602619	0.071515	0.531104	0.808874	0.016491	1.96295	5	0.363596	2.23182	21	33004.3	31	11815.4	1.79367	0.206041	84.61	252.23	160.73	0.201933	16.9458	15.0929	16.8367	0.194001
77	2015	37.303	81967	828.03	0.989904	1	1	1	0	1	1	0	9.81199	2.2982	0.722967	11.8353	5.64444	2013	0.120191	0	0	1	0	0	1	0.153726	0.745927	0.08542	0.660507	0.750853	0.015844	2.00309	5	0.37303	2.36438	19	33639.5	33	13141.3	1.7907	0.226949	102.91	258.99	131.32	0.215185	16.6961	16.5965	18.5709	0.158593
77	2016	37.2528	118129	831	1.42153	1	1	1	0	1	1	0	9.82496	2.3186	0.808403	20.9386	6.26577	2013	0.137883	0	0	1	0	0	1	0.1671	1.15078	0.126522	1.02426	0.784983	0.016127	2.34306	7	0.372528	2.4265	20	33851.8	33	14149.3	1.77591	0.247686	97.28	251.6	176.91	0.317307	17.5919	18.6111	16.0545	0.212888
77	2017	37.2294	117742	826	1.42545	1	1	1	0	1	1	0	9.8688	2.3476	0.840561	26.8765	6.79249	2013	0.152513	0	0	1	0	0	1	0.166961	1.14599	0.16839	0.977603	0.856655	0.017419	2.06323	3	0.372294	2.58193	22	33873.9	33	14511.3	1.76981	0.276489	85.55	248.48	167.18	0.224796	18.49	16.5008	18.318	0.202397
77	2018	43.7152	105785	825	1.28224	1	1	1	0	1	1	0	9.88124	2.347	0.890772	27.7576	6.53161	2013	0.166483	0	0	1	0	0	1	0.159333	1.00765	0.222788	0.784861	0.8157	0.023899	2.15108	2	0.437152	2.80459	22	39536.4	36	1151.63	1.76332	0.304203	106.07	269.68	191.33	0.238265	20.8736	20.3424	17.5521	0.231915
78	2004	25.5264	21426	454.29	0.471637	1	0	0	0	1	1	0	9.76127	2.2646	0.597228	6.00293	16.0109	2013	0.063253	0	0	0	0	0	1	0.086068	0.36272	0.026327	0.336393	0.040956	0.021326	-0.020344	0	0.255264	1.5916	15	23121.6	23	3707.45	2.10626	0.27641		0	0	0.0175118	12.0694	10.4408	12.3586	0
78	2005	28.4	22111	456.31	0.484561	1	0	0	0	1	1	0	9.80587	2.2433	0.556747	6.891	14.8185	2013	0.075185	0	0	0	0	0	1	0.09544	0.350924	0.033442	0.317481	0.825939	0.021929	-0.034974	0	0.284	1.7222	14	25569.8	24	4311.16	2.18198	0.305223		0	0	0.0107801	14.0063	11.6593	11.7093	0
78	2006	27.586	21956	458.64	0.47872	1	0	0	0	1	1	0	9.85759	2.2641	0.542876	6.93127	14.5448	2013	0.08971	0	0	0	0	0	1	0.095369	0.342033	0.030111	0.311922	0.774744	0.022881	-0.006017	2	0.27586	1.6681	16	24961.9	24	4942.24	2.22691	0.32641		0	0	0.0144777	13.1017	12.1654	12.1588	0
78	2007	31.4442	23052	459.25	0.501949	1	0	0	0	1	1	0	9.89929	2.2757	0.572282	7.20941	13.5652	2013	0.113896	0	0	0	0	0	1	0.081807	0.376462	0.031051	0.345411	0.887372	0.021936	1.12503	2	0.314442	1.98891	16	28413.9	28	5505.86	2.28621	0.351322	9.774	0	0	0.158266	15.0527	12.838	14.1785	0
78	2008	31.7968	24461	459.79	0.532004	1	0	0	0	1	1	0	9.98764	2.28	0.565312	8.68349	12.4412	2013	0.126787	0	0	0	0	0	1	0.077644	0.419387	0.031775	0.387612	0.863481	0.026882	1.14296	1	0.317968	2.13786	16	28659.4	27	5926.82	2.07584	0.366477	13.2531	17.41	5.42	0.159407	14.4164	14.1346	14.2656	0
78	2009	30.0034	29740	458.8	0.648213	1	0	0	0	1	1	0	10.0654	2.2824	0.653281	12.4075	11.675	2013	0.156518	0	0	0	0	0	1	0.102289	0.506168	0.038775	0.467393	0.805461	0.025097	1.26126	6	0.300034	2.08443	16	27279	25	6779	2.08945	0.383724	17.4279	30.45	13.14	0.146538	13.3209	13.4622	13.6155	0
78	2010	32.556	29936	459.12	0.65203	1	0	0	0	1	1	0	10.1468	2.3038	0.56174	14.9459	11.0548	2013	0.168098	0	0	0	0	0	1	0.131992	0.476237	0.041144	0.435093	0.696246	0.024694	1.70038	10	0.32556	2.1499	18	29417.3	26	7787.74	2.06479	0.408562	21.71	42.28	18.06	0.243135	14.3738	15.4827	13.9421	0
78	2011	33.2196	30297	460.1	0.658487	1	0	0	0	1	1	0	10.2188	2.317	0.653166	19.1154	9.94919	2013	0.17648	0	0	0	0	0	1	0.12206	0.49211	0.047359	0.444751	0.877133	0.025647	1.95896	11	0.332196	2.25033	17	30161.1	30	8710.68	2.03575	0.432857	32.61	74.74	16.75	0.209157	15.4607	14.9754	14.0203	0
78	2012	37.7536	30458	458.4	0.664442	1	0	0	0	1	1	0	10.2558	2.3303	0.684064	16.1431	10.2991	2013	0.157893	0	0	0	0	0	1	0.107657	0.504996	0.052312	0.452683	0.675768	0.027972	2.00638	9	0.377536	2.53179	21	34183.5	33	10136.2	2.0268	0.460207	35.87	102.65	44.45	0.264397	16.3299	16.4357	15.2491	0
78	2013	34.7028	39662	459.8	0.862593	1	1	1	0	1	1	0	10.2811	2.3412	0.720123	16.7464	10.1855	2013	0.200943	0	0	0	0	0	1	0.191105	0.606351	0.058656	0.547695	0.662116	0.025321	2.09756	7	0.347028	2.39415	20	31413.2	28	11262.5	1.98009	0.193015	38.53	130.77	45.97	0.245901	14.6369	14.5804	15.762	0.0999783
78	2014	37.1008	54061	461.3	1.17193	1	1	1	0	1	1	0	10.3347	2.3673	0.738909	17.9926	10.0561	2013	0.236357	0	0	0	0	0	1	0.198873	0.898808	0.087991	0.810817	0.699659	0.0256	2.08792	4	0.371008	2.5952	20	33640.7	33	12312.3	1.9839	0.19688	39.0	131.79	73.87	0.187418	15.7326	17.1914	16.9031	0.160134
78	2015	37.898	61743	461.12	1.33898	1	1	1	0	1	1	0	10.3498	2.3787	0.770697	19.084	9.07186	2013	0.271676	0	0	0	0	0	1	0.210487	1.03884	0.105916	0.932924	0.83959	0.021419	2.07508	6	0.37898	2.5782	20	34393.5	31	13718.2	1.98243	0.215805	42.53	136.28	67.17	0.173374	16.2366	15.8141	15.4775	0.145667
78	2016	37.44	62337	462	1.34929	1	1	1	0	1	1	0	10.3839	2.3931	0.788454	31.8182	9.28948	2013	0.29236	0	0	0	0	0	1	0.193203	1.06312	0.142511	0.920606	0.870307	0.022227	1.90532	12	0.3744	2.50994	21	34041.7	33	14762.3	1.9748	0.226847	50.19	134.83	105.86	0.151827	16.8263	17.3171	15.8195	0.229134
78	2017	38.1248	74425	460	1.61793	1	1	1	0	1	1	0	10.4507	2.4618	0.791277	40.2174	9.97739	2013	0.320296	0	0	0	0	0	1	0.211087	1.29037	0.219913	1.07046	0.798635	0.020891	2.52579	4	0.381248	2.57518	22	34349	31	15844.2	1.97156	0.260052	49.07	147.48	70.62	0.190078	15.784	17.1241	18.131	0.153522
78	2018	40.8196	78672	459	1.71399	1	1	1	0	1	1	0	10.4638	2.4201	0.847121	39.4336	9.70234	2013	0.229115	0	0	0	0	0	1	0.206318	1.389	0.330414	1.05858	0.849829	0.020491	2.46656	4	0.408196	2.81957	23	36957.3	36	1087.92	1.95736	0.281095	50.52	162.13	118.72	0.215456	16.9663	18.1802	20.0208	0.258649
79	2004	24.2016	15214	267.21	0.569365	1	0	0	0	1	1	1	10.2831	2.323	0.626321	4.89656	17.7033	2011	0.062844	0	0	0	0	0	1	0.10168	0.434752	0.032746	0.402006	0.464164	0.025122	0.066388	0	0.242016	1.45655	14	21837.6	22	4371.58	2.04636	0.256715		0	0	0.0264075	10.2099	10.4728	9.7196	0
79	2005	26.365	13569	267.61	0.507044	1	0	0	0	1	1	1	10.2833	2.3053	0.643014	5.50596	16.7054	2011	0.076199	0	0	0	0	0	1	0.097007	0.373304	0.037368	0.335937	0.590444	0.024246	0.046658	0	0.26365	1.84154	14	23802.6	22	5065.36	2.095	0.276746		-0.01	0	0.0219886	12.6515	12.3438	11.6834	0
79	2006	29.9988	14000	268.79	0.520853	1	0	0	0	1	1	1	10.3178	2.313	0.653957	6.72741	15.6955	2011	0.088567	0	0	0	0	0	1	0.115257	0.373972	0.039138	0.334834	0.204778	0.022623	0.082425	2	0.299988	1.98151	16	27108.7	26	5839	2.12759	0.30642		1.08	0.64	0.017708	12.0637	13.7398	14.6448	0
79	2007	28.2096	12797	268.78	0.476114	1	0	0	0	1	1	1	10.3514	2.3259	0.653873	9.48471	14.9061	2011	0.096361	0	0	0	0	0	1	0.092752	0.348426	0.034861	0.313565	0.808874	0.020977	1.11406	4	0.282096	1.75478	15	25426.2	23	6577.18	2.18766	0.323564	5.7876	1.81	3.42	0.123333	12.3953	12.496	14.0698	0
79	2008	28.6328	14953	268.77	0.556349	1	0	0	0	1	1	1	10.4136	2.3285	0.654042	12.6197	14.5809	2011	0.113783	0	0	0	0	0	1	0.08684	0.441679	0.037988	0.403691	0.832765	0.020695	1.43377	2	0.286328	1.86159	15	25830.5	25	7053.14	2.18327	0.341447	7.3463	19.21	1.36	0.145429	12.5815	11.7732	13.4909	0
79	2009	31.03	19755	269.88	0.731992	1	0	0	0	1	1	1	10.4915	2.3285	0.769488	13.7394	13.7829	2011	0.124891	0	0	0	0	0	1	0.131206	0.538758	0.050393	0.488365	0.825939	0.021027	1.74655	5	0.3103	2.12633	17	28153	27	7844.9	2.18222	0.368842	11.5328	14.53	7.31	0.145051	15.232	15.147	15.4861	0
79	2010	30.528	31415	270.71	1.16047	1	0	0	0	1	1	1	10.5603	2.3542	0.499876	15.9643	12.4956	2011	0.222968	0	0	0	0	0	1	0.271767	0.749104	0.062281	0.686823	0.822526	0.020129	1.8726	3	0.30528	1.97608	17	27657.5	26	9132.95	2.13574	0.393804	13.3	21.53	3.84	0.142468	12.3376	15.2319	12.5965	0
79	2011	35.3338	25007	271.9	0.919713	1	1	1	0	1	1	1	10.6156	2.3623	0.773291	16.6853	11.392	2011	0.251221	0	0	0	0	0	1	0.175653	0.642074	0.065098	0.576977	0.887372	0.026229	2.18987	6	0.353338	2.45559	20	31825.9	29	10526.5	2.07696	0.42552	18.24	29.78	7.19	0.185374	17.2235	15.826	14.784	0.0264435
79	2012	32.5376	24105	271.4	0.888172	1	1	1	0	1	1	1	10.671	2.3723	0.788198	22.1076	11.1816	2011	0.255414	0	1	0	0	0	1	0.161938	0.61636	0.066028	0.550332	0.856655	0.026781	2.9643	4	0.325376	1.98896	17	29414.3	27	11717.7	2.0695	0.433889	22.26	37.83	9.08	0.332041	15.7892	13.1797	13.5168	0.0334562
79	2013	38.3526	28313	271.8	1.04168	1	1	1	0	1	1	1	10.7016	2.3825	0.807704	22.0751	10.2271	2011	0.27018	0	1	0	0	0	1	0.17638	0.72855	0.0922	0.63635	0.849829	0.030407	2.89409	2	0.383526	2.40659	21	34677.2	31	13077.2	2.02836	0.465962	26.21	50.82	11.6	0.243471	18.1872	18.0422	16.1234	0.0426784
79	2014	38.2976	37794	272.1	1.38898	1	1	1	0	1	1	1	10.7342	2.4239	0.823944	22.7857	10.4296	2011	0.259236	0	1	0	0	0	1	0.170158	1.0889	0.115656	0.973245	0.877133	0.028188	3.20565	2	0.382976	2.57758	21	34739.6	32	14213.2	2.0294	0.203021	27.85	51.08	17.53	0.205527	18.736	18.8451	18.4962	0.0644248
79	2015	41.069	34839	271.67	1.2824	1	1	1	0	1	1	1	10.7419	2.4311	0.851567	24.2942	10.0435	2011	0.293701	0	1	0	0	0	1	0.150918	1.00383	0.155372	0.848456	0.860068	0.027406	2.96817	5	0.41069	2.82004	21	36988	35	15920.9	2.01239	0.207926	32.23	52.21	44.71	0.165346	17.7081	18.0884	16.7089	0.164575
79	2016	42.5232	46702	272	1.71698	1	1	1	0	1	1	1	10.7648	2.4403	0.898409	39.7059	10.5633	2011	0.339759	0	1	0	0	0	1	0.193493	1.38015	0.223677	1.15647	0.877133	0.027309	3.5067	11	0.425232	2.8437	24	38633.5	38	17122.7	1.99761	0.228586	34.17	53.09	30.78	0.24819	20.0118	18.39	17.824	0.113162
79	2017	41.4178	63547	271	2.34491	1	1	1	0	1	1	1	10.7463	2.5028	0.963508	50.5535	10.3724	2011	0.392367	0	1	0	0	0	1	0.264686	1.87642	0.295055	1.58136	0.883959	0.028873	3.58305	9	0.414178	2.69386	22	37672.3	33	18458.9	1.99727	0.241092	33.07	50.27	24.43	0.201867	17.2679	19.2406	17.3039	0.0901476
79	2018	44.9844	72620	271	2.6797	1	1	1	0	1	1	1	10.6908	2.4436	1.09891	49.0775	9.91647	2011	0.487227	0	1	0	0	0	1	0.290406	2.17421	0.477565	1.69664	0.856655	0.024035	3.45574	1	0.449844	2.89097	25	40894.3	36	1246.5	1.98092	0.273882	37.22	59.28	32.64	0.379099	18.4584	22.3824	20.8926	0.120443
80	2004	27.552	19615	502.77	0.390139	1	0	0	0	1	1	0	9.54869	2.2261	0.563999	3.10587	14.2503	2013	0.037035	0	0	0	0	0	1	0.075243	0.301271	0.01991	0.281361	0.877133	0.023017	0.013664	1	0.27552	1.81681	15	25018.8	23	3393.24	2.11959	0.24396		0	0	0.0232616	13.7369	12.0479	12.1232	0
80	2005	27.34	17363	502.05	0.345842	1	0	0	0	1	1	0	9.59583	2.2017	0.543567	4.12057	13.1276	2013	0.049699	0	0	0	0	0	1	0.073877	0.257305	0.02205	0.235255	0.283276	0.022896	-0.068722	0	0.2734	1.82527	16	24615.8	24	4043.27	2.17993	0.266486		0.02	0.06	0.00564628	11.7002	13.2085	12.8465	0
80	2006	26.8268	18297	503.6	0.363324	1	0	0	0	1	1	0	9.6709	2.2262	0.544309	2.82857	12.8801	2013	0.066562	0	0	0	0	0	1	0.078693	0.266759	0.024901	0.241859	0.713311	0.022901	-0.039481	1	0.268268	1.75434	15	24396.4	24	4456.32	2.22687	0.286259		0	0	0.0066751	11.3764	11.4792	11.0221	0
80	2007	31.9518	19169	500.7	0.382844	1	0	0	0	1	1	0	9.72525	2.2463	0.544133	4.72471	11.6517	2013	0.081111	0	0	0	0	0	1	0.07144	0.289575	0.026024	0.263551	0.836178	0.023866	0.866634	2	0.319518	2.12764	18	28943.8	29	5071.8	2.30948	0.317153	10.5513	4.69	0	0.0862655	14.8023	15.549	14.0968	0
80	2008	28.6552	23730	500.89	0.473757	1	0	0	0	1	1	0	9.7813	2.2633	0.568633	6.87167	11.116	2013	0.094761	0	0	0	0	0	1	0.068758	0.379724	0.037553	0.342171	0.901024	0.02121	1.00817	3	0.286552	1.94196	16	25811.8	25	5654.13	2.20292	0.324687	14.451	26.08	5.48	0.0929089	13.2846	12.0888	12.7183	0
80	2009	32.9962	27453	503.98	0.544724	1	0	0	0	1	1	0	9.86026	2.2712	0.698632	7.76205	9.60465	2013	0.114508	1	0	0	0	0	1	0.101512	0.408111	0.039248	0.368864	0.870307	0.023086	1.04583	3	0.329962	2.04263	20	29791.9	29	6472.7	2.21015	0.350741	21.167	51.43	11.87	0.0818558	13.8073	14.3438	15.9547	0
80	2010	31.662	28464	504.65	0.564035	1	0	0	0	1	1	0	9.9677	2.3022	0.566499	9.99009	9.49682	2013	0.128649	1	0	0	0	0	1	0.126028	0.400892	0.039037	0.361855	0.883959	0.023419	1.01766	3	0.31662	1.95962	16	28780.9	26	8042.83	2.17235	0.379093	25.86	68.16	10.03	0.0862458	14.8175	12.8177	14.7741	0
80	2011	35.0424	29748	507.1	0.58663	1	0	0	0	1	1	0	10.0393	2.3154	0.712183	9.26559	9.24584	2013	0.140829	1	0	0	0	0	1	0.121317	0.427746	0.041057	0.386689	0.856655	0.024112	1.1029	4	0.350424	2.32867	18	31595.3	29	8986.5	2.13625	0.398757	30.62	81.66	9.11	0.0892657	15.4733	15.6706	15.7582	0
80	2012	37.4976	29009	506.4	0.572847	1	0	0	0	1	1	0	10.074	2.327	0.743234	14.0205	8.97862	2013	0.149205	1	1	0	0	0	1	0.093385	0.435091	0.042535	0.392555	0.843003	0.02665	1.28384	4	0.374976	2.46265	19	33842.1	33	9858.25	2.12711	0.42452	39.46	91.22	30.59	0.158512	15.4753	17.3453	15.8281	0
80	2013	34.2144	37642	507.8	0.741276	1	1	1	0	1	1	0	10.1035	2.3395	0.779629	14.5727	8.74577	2013	0.168257	1	1	0	0	0	1	0.133655	0.530681	0.058232	0.47245	0.699659	0.011181	1.2724	3	0.342144	2.15445	18	30811	30	10845.6	2.08211	0.431742	46.41	113.38	32.99	0.173966	14.2055	15.6736	15.8495	0.0649665
80	2014	37.9168	40128	508.5	0.789145	1	1	1	0	1	1	0	10.1447	2.3725	0.816255	14.7493	9.08074	2013	0.187797	1	1	0	0	0	1	0.140433	0.570167	0.071052	0.499115	0.894198	0.0124	1.38291	6	0.379168	2.37951	21	34486.2	34	11840.2	2.0792	0.460714	50.81	135.42	44.72	0.0649801	18.5387	18.332	15.2494	0.0879449
80	2015	38.402	42780	507.85	0.842375	1	1	1	0	1	1	0	10.1679	2.3904	0.875317	15.5558	8.57851	2013	0.206907	1	1	0	0	0	1	0.130905	0.619435	0.097391	0.522044	0.880546	0.012165	1.85756	8	0.38402	2.58292	20	34863.2	32	13246.2	2.07751	0.194186	56.23	154.88	71.05	0.0738782	17.0367	18.8243	15.885	0.139904
80	2016	41.7312	51386	508	1.01154	1	1	1	0	1	1	0	10.2077	2.4115	0.891514	26.5748	9.13679	2013	0.230149	1	1	0	0	0	1	0.137402	0.792264	0.160925	0.631339	0.87372	0.014364	1.80012	12	0.417312	2.68478	24	37622.6	35	14538.8	2.06192	0.201238	56.74	16.95	114.02	0.0879742	17.3447	20.5822	18.9468	0.224449
80	2017	42.4464	76478	505	1.51442	1	1	1	0	1	1	0	10.292	2.428	0.879719	34.6535	9.97825	2013	0.251591	1	1	0	0	0	1	0.205762	1.19345	0.267426	0.92602	0.866894	0.014209	2.17409	7	0.424464	2.77124	21	38289.1	36	15571.8	2.05494	0.226035	47.91	163.25	90.75	0.105243	18.2252	18.1904	18.2269	0.179703
80	2018	40.2724	86038	504	1.7071	1	1	1	0	1	1	0	10.3024	2.4136	0.936645	32.9365	9.59437	2013	0.154583	1	1	0	0	0	1	0.274048	1.29179	0.328889	0.962897	0.870307	0.01317	2.15127	6	0.402724	2.51646	24	36314.1	32	1185.97	2.04779	0.23972	53.02	169.25	128.33	0.267168	19.5877	19.1	16.3643	0.254623
81	2004	26.4096	11054	521.4	0.212006	0	0	0	0	1	1	0	8.76971	2.0046	0.392755	1.19862	10.2609		0.024405	0	0	0	0	0	1	0.048446	0.155178	0.010971	0.144208	0.102389	0.016206	-0.152796	0	0.264096	1.64286	14	23792.1	21	2596.36	1.83592	0.223919		0	0	0.000275468	10.8013	11.851	12.4643	0
81	2005	25.52	11112	524.54	0.211843	0	0	0	0	1	1	0	8.76935	2.0358	0.391714	1.52029	9.71272		0.035603	0	0	0	0	0	1	0.05094	0.149274	0.014165	0.135109	0.505119	0.012472	-0.156657	0	0.2552	1.64979	14	23104	23	2821.45	1.87757	0.240274		0	0	0.000434023	11.3513	11.6677	11.618	0
81	2006	28.0488	12964	529.47	0.244849	0	0	0	0	1	1	0	8.82931	2.08	0.430493	0.817705	9.23118		0.050192	0	0	0	0	0	1	0.036017	0.19986	0.01696	0.1829	0.215017	0.01355	-0.159953	0	0.280488	1.95817	15	25379.6	23	3251.2	1.93283	0.263104		0	0	0.000369649	12.5406	13.1897	13.8808	0
81	2007	29.8674	21298	531.53	0.400692	0	0	0	0	1	1	0	8.86917	2.1	0.474418	1.75476	7.43135		0.065214	0	0	0	0	0	1	0.042237	0.341185	0.018625	0.322559	0.392491	0.013733	0.402144	2	0.298674	1.96002	18	26964.9	26	3570.01	1.97951	0.283365	8.949	1.54	0.31	0.00918277	12.9084	13.0807	14.0882	0
81	2008	29.6632	25762	534.58	0.481911	0	0	0	0	1	1	0	8.96073	2.1259	0.493219	2.6	6.64243		0.073536	0	0	0	0	0	1	0.042819	0.411108	0.02531	0.385798	0.590444	0.017154	0.530634	2	0.296632	1.88338	15	26740	25	4025.03	1.82852	0.306104	15.0803	29.42	7.61	0.011469	14.1455	14.6059	14.5451	0
81	2009	33.3674	29824	540.6	0.551683	0	0	0	0	1	1	0	9.09262	2.1507	0.563703	3.89279	6.35739		0.080984	0	0	0	0	0	1	0.060988	0.437125	0.034129	0.402997	0.228669	0.016569	0.755548	2	0.333674	2.05103	19	30161.3	29	4680.66	1.84068	0.331975	22.5087	35.83	12.63	0.0200763	15.7708	14.6843	15.9226	0
81	2010	31.032	25993	546.28	0.475818	0	0	0	0	1	1	0	9.23334	2.1981	0.393398	5.65836	6.32022		0.093697	0	0	0	0	0	1	0.077396	0.364007	0.031943	0.332064	0.440273	0.016272	0.788869	4	0.31032	2.16864	18	28093.8	25	5834.9	1.82896	0.350594	26.34	46.39	25.64	0.0183182	13.8347	13.5582	13.5731	0
81	2011	32.891	30228	555.1	0.54455	0	0	0	0	1	1	0	9.34225	2.2172	0.575396	6.50652	5.97014		0.103037	0	0	0	0	0	1	0.096199	0.4098	0.033471	0.376329	0.720137	0.016066	0.91095	4	0.32891	2.26346	18	29817.5	29	6590.71	1.79434	0.371828	36.79	67.63	16.65	0.0380975	16.3215	15.3887	16.2715	0
81	2012	38.3168	34671	560.3	0.618793	0	0	0	0	1	1	0	9.399	2.231	0.658898	8.03141	5.58743		0.111129	0	0	0	0	0	1	0.123791	0.455667	0.034517	0.421149	0.730376	0.016393	1.23806	5	0.383168	2.55129	22	34709.6	31	6897.17	1.78947	0.407591	47.67	133	36.81	0.058418	16.9594	16.3536	15.913	0
81	2013	34.9668	53791	572.1	0.940238	0	0	0	0	1	1	0	9.41763	2.2466	0.751396	8.91453	5.48355		0.13522	0	0	0	0	0	1	0.181839	0.637406	0.118563	0.518843	0.180887	0.011029	1.45846	7	0.349668	2.09902	18	31775.6	29	7698.5	1.76081	0.417503	63.0	172.73	70.01	0.0769406	16.4124	16.2169	14.2032	0
81	2014	38.896	64338	580.7	1.10794	0	0	0	0	1	1	0	9.45465	2.2614	0.768151	9.47133	5.58662		0.133965	0	0	0	0	0	1	0.125332	0.846323	0.148287	0.698037	0.303754	0.012771	1.43389	4	0.38896	2.42182	20	35334	32	8440.11	1.74668	0.451485	70.67	187.04	87.82	0.113057	17.8743	17.7669	18.1263	0
81	2015	36.736	59358	586.28	1.01245	0	0	0	0	1	1	0	9.47352	2.2721	0.798002	9.89288	5.23976		0.137877	0	0	0	0	0	1	0.084789	0.815293	0.144453	0.67084	0.320819	0.012173	1.08514	3	0.36736	2.2168	22	33393.7	31	9391.33	1.74076	0.454246	87.36	182.85	97.83	0.0692634	16.3494	15.5059	16.3402	0
81	2016	38.6064	70203	592	1.18586	0	0	0	0	1	1	0	9.49813	2.2812	0.833804	17.9054	5.53765		0.164159	0	0	0	0	0	1	0.100405	0.956317	0.185389	0.770929	0.638225	0.01338	1.02753	6	0.386064	2.3243	23	34903.7	33	10248.1	1.7292	0.199133	83.95	164.54	100.45	0.0526336	15.6201	18.8264	18.0639	0
81	2017	39.0424	84777	591	1.43447	0	0	0	0	1	1	0	9.53744	2.3587	0.851589	23.181	6.15616		0.178847	0	0	0	0	0	1	0.122961	1.16609	0.231506	0.934586	0.651877	0.013407	1.01743	3	0.390424	2.38018	21	35378.5	34	10944.1	1.71064	0.202968	65.66	159.18	123.17	0.0393121	17.1478	18.7876	19.0464	0
81	2018	45.1212	103887	591	1.75782	0	0	0	0	1	1	0	9.52428	2.3163	0.931978	25.0423	6.34476		0.102606	0	0	0	0	0	1	0.133096	1.48604	0.327936	1.15811	0.508532	0.012755	1.57863	0	0.451212	2.95458	23	40765.9	38	1161.49	1.69968	0.224909	70.67	167.83	143.46	0.082942	21.905	18.8868	18.2971	0
82	2004	25.7904	72137	651.68	1.10694	1	0	0	1	1	1	1	10.5608	2.3594	1.90857	14.3551	12.856	2013	0.136128	0	0	1	1	0	1	0.148585	0.9228	0.12454	0.79826	0.993174	0.051149	0.173588	2	0.257904	1.58	15	23326.4	22	6001.42	2.2822	0.208868		0	0.22	0.154263	10.4784	10.9362	12.5656	0
82	2005	25.7	62739	660.45	0.949943	1	0	0	1	1	1	1	10.5966	2.3905	1.88446	16.5795	12.3467	2013	0.126023	0	0	1	1	0	1	0.120509	0.792974	0.125233	0.667742	0.996587	0.047165	0.240106	11	0.257	1.73349	14	23273.8	21	6671.43	2.16865	0.222305		0	0	0.147632	10.343	10.8343	11.4627	0
82	2006	27.066	60526	666.31	0.908376	1	0	0	1	1	1	1	10.6246	2.406	1.88755	18.8765	12.4927	2013	0.147133	0	0	1	1	0	1	0.118428	0.749906	0.128739	0.621167	0.989761	0.050572	0.308297	22	0.27066	1.8197	15	24439	24	7565.29	2.23453	0.243232		2.72	1.62	0.156146	11.2451	11.217	13.327	0
82	2007	27.2106	55263	672.35	0.821938	1	0	0	1	1	1	1	10.6577	2.4188	1.98585	18.139	12.2132	2013	0.177783	0	0	1	1	0	1	0.100543	0.685595	0.121797	0.563799	0.993174	0.052284	1.95911	17	0.272106	1.87274	15	24616	22	8443.28	2.27134	0.257757	17.28	23.82	13.48	1.33027	12.211	13.2039	12.0709	0
82	2008	32.004	61610	677.64	0.909185	1	0	0	1	1	1	1	10.7113	2.4255	2.04643	19.4981	11.3927	2013	0.179535	0	0	1	1	0	1	0.08534	0.780931	0.129287	0.651644	0.996587	0.052245	2.49365	22	0.32004	1.95016	18	29101.1	29	9061.8	2.20108	0.296419	20.91	17.77	23.29	1.65243	14.4562	15.9146	12.937	0
82	2009	34.0634	72029	683.38	1.05401	1	0	0	1	1	1	1	10.6752	2.4557	2.57753	26.095	10.3743	2013	0.19584	1	0	1	1	0	1	0.090784	0.911133	0.156311	0.754822	0.996587	0.052799	2.76071	32	0.340634	2.05045	18	30788.6	28	10263.6	2.21375	0.32076	25.45	37.69	18.64	1.68091	13.9176	16.8076	16.7929	0
82	2010	34.698	78606	689.12	1.14067	1	0	0	1	1	1	1	10.7222	2.4519	0.838936	31.6193	9.6486	2013	0.219483	1	0	1	1	0	1	0.106382	0.976622	0.181144	0.795478	0.996587	0.064501	2.91788	46	0.34698	2.31266	20	31561	29	12121.5	2.27779	0.335824	31.97	40.69	27.05	1.81342	14.0166	16.3226	16.8532	0
82	2011	37.138	80713	695.7	1.16017	1	0	0	1	1	1	1	10.7868	2.4588	2.33958	34.662	9.38991	2013	0.244533	1	0	1	1	0	1	0.090398	1.00977	0.186647	0.823128	0.996587	0.063034	3.05109	45	0.37138	2.4471	20	33726.7	30	13608.3	2.12752	0.359438	39.23	50.69	25.62	1.84748	15.9073	18.195	17.9503	0
82	2012	33.9392	76754	700.5	1.0957	1	0	0	1	1	1	1	10.81	2.4767	2.20659	39.4004	9.92268	2013	0.234309	1	0	1	1	0	1	0.061742	0.980914	0.172291	0.808622	0.996587	0.066336	3.64745	51	0.339392	2.10484	19	30710.7	30	16018.6	2.09814	0.379608	44.88	88.84	34.14	2.03985	16.4625	14.1856	13.6775	0
82	2013	33.7326	99889	706.6	1.41366	1	1	1	1	1	1	1	10.7937	2.4975	2.20525	47.9762	9.7501	2013	0.259118	1	0	1	1	0	1	0.075814	1.26186	0.210076	1.05178	0.996587	0.065251	3.71403	57	0.337326	2.20254	20	30587.3	29	17812.6	1.92949	0.401569	50.62	123.66	72.83	2.19799	13.915	13.6563	14.9611	0.103071
82	2014	37.7536	114188	715.8	1.59525	1	1	1	1	1	1	1	10.8075	2.5227	2.21115	38.9774	9.57801	2013	0.304463	1	0	1	1	0	1	0.072185	1.43234	0.35204	1.0803	0.996587	0.065818	3.72382	52	0.377536	2.41691	20	34008.4	32	19330.2	1.8948	0.420074	15.401	137.22	61.51	2.18667	18.3819	15.4929	15.4148	0.0859318
82	2015	38.353	136276	723.55	1.88344	1	1	1	1	1	1	1	10.8164	2.5537	2.22834	40.7712	8.33712	2013	0.341267	1	0	1	1	0	1	0.057259	1.74862	0.468744	1.27987	0.996587	0.070238	4.20982	48	0.38353	2.53314	20	34840.6	33	20559.2	1.87861	0.443052	16.51	177.76	95.51	2.42159	18.2737	18.0382	16.5232	0.132002
82	2016	39.9168	171365	736	2.32833	1	1	1	1	1	1	1	10.8515	2.582	2.25079	60.3261	8.05645	2013	0.248195	1	0	1	1	0	1	0.090774	2.14859	0.610815	1.53777	0.996587	0.084073	4.13078	48	0.399168	2.60493	23	36084.7	33	21979	1.86989	0.469616	17.836	180.38	129.8	2.17038	17.9574	16.1248	18.8012	0.176359
82	2017	39.183	204432	754	2.7113	1	1	1	1	1	1	1	10.8681	2.6269	2.26714	67.5066	8.17914	2013	0.272226	1	0	1	1	0	1	0.144801	2.44719	0.746989	1.7002	0.996587	0.095901	4.68877	56	0.39183	2.43969	21	35541.4	34	24199.1	1.85137	0.199733	18.6751	236.45	148.05	2.44903	17.0928	17.1308	16.3366	0.196353
82	2018	42.674	243545	764	3.18776	1	1	1	1	1	1	1	10.859	2.6164	2.6558	66.623	7.8675	2013	0.573328	1	0	1	1	0	1	0.142709	2.90948	0.696047	2.21343	0.996587	0.08917	5.43572	53	0.42674	2.80232	26	38449.4	35	1098.73	1.84292	0.202158	20.5915	280.85	219.91	2.89775	17.7076	18.3549	17.1345	0.28784
83	2004	24.2736	57151	552.69	1.03405	1	0	0	1	1	1	1	10.5725	2.3155	1.15086	18.8194	9.99323	2010	0.108431	0	0	1	1	0	1	0.278185	0.724023	0.088386	0.635637	0.945392	0.020661	0.103375	1	0.242736	1.4587	13	22052	19	6620.57	2.26304	0.177987		0.21	0.24	0.0479321	10.2262	9.85775	12.1315	0
83	2005	26.68	53977	556.7	0.969589	1	0	0	1	1	1	1	10.584	2.3443	1.20841	30.6323	9.25054	2010	0.095916	0	0	1	1	0	1	0.255649	0.671313	0.087085	0.584229	0.969283	0.017401	0.207657	5	0.2668	1.70309	16	24031	24	7375.33	2.22714	0.209182		0.26	0.02	0.0587591	11.4217	11.3083	12.7474	0
83	2006	28.9432	56640	560.45	1.01062	1	0	0	1	1	1	1	10.6175	2.3521	1.29677	16.2035	9.82055	2010	0.147968	0	0	1	1	0	1	0.292051	0.673459	0.088946	0.584512	0.945392	0.016244	0.313716	6	0.289432	1.83795	17	26239.8	24	8059.11	2.2238	0.225979		1.13	0.14	0.0656008	14.1772	11.9683	12.3842	0
83	2007	27.5778	60308	564.56	1.06823	1	0	0	1	1	1	1	10.6554	2.3591	1.44339	30.7824	9.25777	2010	0.159978	0	0	1	1	0	1	0.293131	0.732783	0.09526	0.637523	0.883959	0.015373	2.24265	15	0.275778	1.72598	16	24934.5	24	9171.24	2.22187	0.24893	24.58	21.82	21.74	0.630243	12.6488	13.0465	11.4944	0
83	2008	29.1256	63326	568.09	1.11472	1	0	0	1	1	1	1	10.7002	2.3612	1.43047	45.1728	9.02133	2010	0.202996	0	0	1	1	0	1	0.256086	0.816578	0.100371	0.716207	0.955631	0.017186	2.08568	17	0.291256	1.82824	16	26356.8	25	9786.09	2.20052	0.276926	30.26	11.78	5.94	0.438345	11.7388	11.9706	11.943	0
83	2009	30.2006	67586	571.02	1.1836	1	0	0	1	1	1	1	10.6934	2.3696	1.78225	25.7959	8.5546	2010	0.386414	0	0	1	1	0	1	0.278589	0.855049	0.120521	0.734528	0.952218	0.016179	2.20553	11	0.302006	1.93223	15	27432.5	26	9790.98	2.15466	0.2953	36.93	33.51	21.13	0.465352	12.4898	14.8321	13.6461	0
83	2010	34.74	78757	574.08	1.37188	1	1	1	1	1	1	1	10.7631	2.3589	0.641521	29.961	8.59434	2010	0.226293	0	0	1	1	0	1	0.39059	0.928111	0.13087	0.797241	0.969283	0.01605	2.50498	19	0.3474	2.32247	18	31442.7	29	11249.5	2.11528	0.317738	43.01	45.73	24.38	0.522168	17.1077	14.3049	14.1329	0.0424679
83	2011	33.2382	85568	576.4	1.48452	1	1	1	1	1	1	1	10.8279	2.363	1.76208	41.2941	8.0712	2010	0.225	0	0	1	1	0	1	0.366048	1.06301	0.155066	0.907946	0.962457	0.015716	3.02382	13	0.332382	2.04312	19	30165.5	27	12695.7	2.07779	0.330948	57.94	61.33	29.24	0.538246	15.7606	16.4928	16.3356	0.0507287
83	2012	33.2928	83427	577.7	1.44412	1	1	1	1	1	1	1	10.8328	2.3841	1.7168	39.9861	7.94527	2010	0.284075	0	0	1	1	0	1	0.307184	1.08487	0.155011	0.92986	0.959044	0.01763	3.85809	19	0.332928	2.32294	18	30074.8	29	14434.7	2.05916	0.350461	72.2	130.4	179.73	0.554998	14.6881	15.5161	14.9065	0.311113
83	2013	37.1052	103610	580.2	1.78576	1	1	1	1	1	1	1	10.8334	2.3978	1.75249	43.0886	7.58476	2010	0.29383	0	0	1	1	0	1	0.38192	1.31877	0.182144	1.13663	0.96587	0.018145	3.81399	23	0.371052	2.24624	20	33691.3	30	16224.3	1.84829	0.389151	80.38	130.4	179.73	0.576259	15.3018	15.0725	16.8591	0.309772
83	2014	37.4068	113075	583.8	1.93688	1	1	1	1	1	1	1	10.8209	2.4043	1.78845	48.1329	7.60377	2010	0.320195	0	0	1	1	0	1	0.372182	1.46953	0.258907	1.21062	0.969283	0.019685	3.61194	44	0.374068	2.41472	20	33788.4	33	17796.3	1.81835	0.398643	15.3415	158.21	111.59	0.625988	17.956	17.4469	16.3569	0.191144
83	2015	35.336	115658	586.57	1.97177	1	1	1	1	1	1	1	10.7986	2.4168	1.87002	51.4858	6.38941	2010	0.326969	0	0	1	1	0	1	0.360264	1.5264	0.316245	1.21015	0.96587	0.020054	3.48111	55	0.35336	2.1468	19	32117.2	31	19309.5	1.80785	0.421263	16.0356	149.05	193.37	0.534318	14.8189	16.3581	15.7842	0.329662
83	2016	39.9816	132032	591	2.23404	1	1	1	1	1	1	1	10.8067	2.4175	1.81969	56.8528	6.73758	2010	0.364569	0	0	1	1	0	1	0.329712	1.80706	0.436328	1.37073	0.959044	0.022446	3.91116	51	0.399816	2.79475	23	36140	34	20235	1.80456	0.454391	17.8509	180.21	141.44	0.628157	18.9789	16.4608	18.3544	0.239323
83	2017	38.1914	164730	597	2.7593	1	1	1	1	1	1	1	10.8543	2.4747	1.74001	64.3216	6.97719	2010	0.584316	0	0	1	1	0	1	0.441541	2.18883	0.543116	1.64571	0.969283	0.02679	3.9417	75	0.381914	2.50352	22	34729	33	21244.2	1.80286	0.465977	18.4798	195.32	153.76	0.582472	17.8029	15.343	16.6889	0.257554
83	2018	40.4168	170110	600	2.83517	1	1	1	1	1	1	1	10.8718	2.4305	1.79993	70	6.74077	2010	0.457676	0	0	1	1	0	1	0.441183	2.27422	0.516067	1.75815	0.962457	0.025342	4.30479	60	0.404168	2.74572	22	36742.1	34	1229.96	1.78795	0.197301	19.9544	156.7	182.32	0.593654	16.2609	18.6273	18.3068	0.303867
84	2004	27.1632	47995	746.19	0.643201	0	0	0	0	1	1	1	9.84142	2.34	1.09387	10.488	16.8363		0.07549	0	0	0	0	0	1	0.174285	0.456492	0.045136	0.411356	0.849829	0.016137	0.227677	0	0.271632	1.87437	16	24688.5	23	5029.28	2.85827	0.168073		0.26	0.3	0.0562828	13.1179	12.9924	13.2385	0
84	2005	27.22	50837	750.28	0.677574	0	0	0	0	1	1	1	9.8575	2.3755	1.07187	16.3308	17.0933		0.076545	0	0	0	0	0	1	0.171456	0.490803	0.047782	0.443021	0.863481	0.014509	0.267272	0	0.2722	1.75762	16	24614.2	24	5834.28	2.89335	0.191914		0.09	0.86	0.0612462	12.6363	12.6007	11.6668	0
84	2006	27.6536	57265	756.48	0.756993	0	0	0	0	1	1	1	9.87013	2.3809	1.20035	14.0264	12.7877		0.079682	0	0	0	0	0	1	0.211665	0.523649	0.044813	0.478836	0.744027	0.013367	0.252262	2	0.276536	1.85202	14	25015	23	6106.23	2.87896	0.205492		0.54	0.72	0.0639248	13.1236	13.6327	12.6183	0
84	2007	29.16	52805	764.57	0.69065	0	0	0	0	1	1	1	9.88771	2.3946	1.26044	12.1974	12.1983		0.103051	0	0	0	0	0	1	0.179787	0.489543	0.044888	0.444655	0.242321	0.011403	1.12954	5	0.2916	1.90377	16	26510.1	25	6775.08	2.79385	0.231448	14.39	4.4	4.86	0.194611	12.0346	13.1357	13.4667	0
84	2008	30.3688	57829	771.99	0.74909	0	0	0	0	1	1	1	9.90181	2.406	1.36332	14.3006	11.5626		0.102449	0	0	0	0	0	1	0.186699	0.532662	0.044068	0.488594	0.600683	0.011334	1.10674	5	0.303688	1.91667	15	27487.1	25	7158.96	2.41324	0.250898	17.99	18.14	15.96	0.180841	12.9568	13.6001	14.1564	0
84	2009	32.2654	68557	779.11	0.87994	0	0	0	0	1	1	1	9.84444	2.4164	1.77525	56.4238	10.0467		0.126971	0	0	0	0	0	1	0.244856	0.599697	0.053471	0.546226	0.573379	0.011241	1.16281	3	0.322654	1.98435	17	29097.8	28	8427.77	2.42248	0.271476	21.58	13.41	18.49	0.181951	15.3983	13.8625	15.9498	0
84	2010	35.64	78363	786.8	0.995971	0	0	0	0	1	1	1	9.87968	2.4117	1.07833	21.9583	9.41204		0.149276	0	0	0	0	0	1	0.282791	0.679207	0.053775	0.625432	0.802048	0.011212	1.14059	3	0.3564	2.14022	20	32226.9	31	10133.4	2.387	0.301191	29.14	10.42	10.91	0.178902	16.677	16.1759	15.487	0
84	2011	32.9716	91275	798.4	1.14322	0	0	0	0	1	1	1	9.92974	2.422	1.87067	22.3821	9.22812		0.268055	0	0	0	0	0	1	0.259619	0.845679	0.054384	0.791295	0.692833	0.014555	1.09742	3	0.329716	2.21437	19	29683	29	10816.7	2.39742	0.318913	39.54	12.5	5.71	0.167212	16.2197	15.5534	16.1373	0
84	2012	34.272	109454	800.2	1.36783	0	0	0	0	1	1	1	9.92254	2.4328	1.864	25.2437	9.46187		0.271389	0	1	0	0	0	1	0.287703	1.02763	0.058348	0.969283	0.901024	0.016233	1.40798	4	0.34272	2.29071	19	30995.9	28	12612.6	2.36565	0.340976	42.18	33.94	5.47	0.190326	14.1602	16.2501	14.5563	0
84	2013	34.9008	128206	807.2	1.58828	0	0	0	0	1	1	1	9.92632	2.439	1.77137	29.3608	9.14215		0.22437	0	1	0	0	0	1	0.408474	1.12194	0.066774	1.05517	0.74744	0.016214	1.53833	9	0.349008	2.11579	19	31484.9	30	14214.5	2.12341	0.362904	54.09	48.19	52.31	0.23082	16.7852	14.7707	16.0128	0
84	2014	34.5984	126746	813.7	1.55765	0	0	0	0	1	1	1	9.91874	2.4735	1.67873	32.0757	8.80003		0.268584	0	1	0	0	0	1	0.380165	1.1075	0.084749	1.02275	0.78157	0.015291	1.61814	10	0.345984	2.41649	18	31414.4	30	15460.5	2.08879	0.386658	14.9444	56.72	15.96	0.243477	16.6951	14.0137	16.2997	0
84	2015	39.438	122783	811.21	1.51358	0	0	0	0	1	1	1	9.92444	2.5061	1.62994	35.5025	8.11001		0.297354	0	1	0	0	0	1	0.296249	1.16419	0.108332	1.05586	0.819113	0.015223	1.66304	25	0.39438	2.44815	22	35778	33	16623.1	2.07328	0.409125	16.7293	66.12	21.91	0.225667	17.9624	18.1009	18.6041	0
84	2016	41.0544	151822	818	1.85601	0	0	0	0	1	1	1	9.94943	2.5343	1.5704	39.2421	7.65139		0.466137	0	1	0	0	0	1	0.334462	1.46525	0.153203	1.31204	0.836178	0.015196	1.82832	11	0.410544	2.72527	24	37316	35	18164.9	2.07896	0.437786	18.1165	47.2	57.56	0.350606	20.5083	18.0069	20.1134	0
84	2017	40.9146	150721	825	1.82692	0	0	0	0	1	1	1	9.9327	2.5796	1.58995	44.2424	7.10543		0.327031	0	1	0	0	0	1	0.355697	1.40476	0.145042	1.25972	0.87372	0.015964	1.91831	13	0.409146	2.68506	21	37191.4	34	19563.9	2.06194	0.454226	19.0799	58.45	37.36	0.349624	18.772	18.2082	19.0466	0
84	2018	40.318	163388	827	1.97567	0	0	0	0	1	1	1	9.96921	2.5566	1.66005	49.5768	6.87096		0.299717	0	1	0	0	0	1	0.400991	1.52053	0.146699	1.37383	0.819113	0.014592	1.97423	8	0.40318	2.48565	22	36572.5	33	1153.97	2.04152	0.47178	19.9304	67.45	74.12	0.381002	19.9723	16.3679	18.889	0
85	2004	25.5072	33624	333.94	1.00689	1	0	0	0	1	1	1	10.3565	2.2473	0.835136	9.99347	17.5921	2010	0.077261	0	0	0	0	0	1	0.293286	0.684135	0.0657	0.618434	0.931741	0.01692	0.296142	0	0.255072	1.77505	13	23169.6	22	5733.45	2.09272	0.159635		0	0	0.054074	10.9857	10.6141	11.7463	0
85	2005	26.755	33602	334.33	1.00505	1	0	0	0	1	1	1	10.3462	2.2661	0.828264	12.3974	15.7884	2010	0.078423	0	0	0	0	0	1	0.287949	0.691532	0.062154	0.629378	0.948806	0.013401	0.361652	0	0.26755	1.64332	16	24121.9	22	6194.32	1.8608	0.171607		0	0	0.0336439	10.8949	11.3072	11.3139	0
85	2006	30.082	34622	335.55	1.0318	1	0	0	0	1	1	1	10.3722	2.2696	0.850043	12.6742	15.5956	2010	0.09577	0	0	0	0	0	1	0.331515	0.676382	0.060378	0.616004	0.959044	0.013388	0.460618	4	0.30082	1.87269	15	27174.8	25	6890.99	1.99151	0.196959		1.27	1.1	0.0215603	14.807	14.1166	14.4839	0
85	2007	27.8964	33565	336.81	0.996556	1	0	0	0	1	1	1	10.3987	2.2785	0.852536	14.1399	14.7577	2010	0.097414	0	0	0	0	0	1	0.294498	0.676049	0.056946	0.619103	0.938567	0.013848	1.94915	7	0.278964	1.94095	15	25173.2	25	7808.21	1.89294	0.213844	7.24	12.63	4.99	0.130759	13.6952	12.742	13.0304	0
85	2008	28.5824	35039	338.07	1.03644	1	0	0	0	1	1	1	10.4382	2.2859	0.883515	16.0147	13.3556	2010	0.108732	0	0	0	0	0	1	0.241725	0.767001	0.064306	0.702695	0.948806	0.013673	2.02598	3	0.285824	1.74793	17	25727.7	25	8530.14	1.94843	0.235904	10.35	29.49	16.5	0.137171	12.6894	11.94	12.9175	0
85	2009	31.3838	40305	339.6	1.18684	1	0	0	0	1	1	1	10.3989	2.3078	1.18802	19.0442	11.9048	2010	0.132126	0	0	0	0	0	1	0.307332	0.843051	0.070112	0.772939	0.94198	0.01513	2.07555	2	0.313838	1.94178	19	28361.8	27	9270.86	1.94663	0.260734	12.36	32.67	26.77	0.164282	12.7688	13.8516	14.3399	0
85	2010	34.59	40951	341.6	1.1988	1	1	1	0	1	1	1	10.4737	2.3072	0.708506	22.8629	11.5551	2010	0.120726	0	0	0	0	0	1	0.350673	0.806791	0.087939	0.718853	0.935154	0.014677	2.23745	5	0.3459	2.26087	18	31290.8	30	10703.5	1.91347	0.288897	15.34	32.59	22.21	0.193632	14.2635	15.8516	14.4282	0.0650176
85	2011	32.767	42023	343.1	1.2248	1	1	1	0	1	1	1	10.5298	2.3189	1.20009	26.8103	11.126	2010	0.127951	0	0	0	0	0	1	0.299271	0.885952	0.086593	0.799359	0.952218	0.016825	2.29801	5	0.32767	2.24657	19	29536.5	27	12322.7	1.88663	0.303909	18.86	42.99	23.36	0.208891	14.1173	14.9365	16.1594	0.0680851
85	2012	33.2928	42854	344.5	1.24395	1	1	1	0	1	1	1	10.5268	2.3406	1.18299	32.5109	11.0876	2010	0.115907	0	0	0	0	0	1	0.260464	0.943483	0.089898	0.853585	0.924915	0.018561	2.60463	10	0.332928	2.06539	18	30094.7	29	13443.7	1.91543	0.323292	23.0	69.39	29.42	0.20959	15.4375	14.4471	14.6279	0.0853991
85	2013	36.8148	57370	345.9	1.65857	1	1	1	0	1	1	1	10.5331	2.3526	1.22631	38.1613	10.3759	2010	0.169786	0	0	0	0	0	1	0.37693	1.21631	0.129199	1.08711	0.948806	0.017669	2.76008	8	0.368148	2.23322	20	33169.2	32	16159.3	1.72664	0.342135	33.17	67.67	44.28	0.186534	18.2104	16.9241	17.6409	0.128014
85	2014	38.8756	60024	348.1	1.72433	1	1	1	0	1	1	1	10.5183	2.3726	1.31037	40.7929	10.0107	2010	0.196749	0	0	0	0	0	1	0.332922	1.32025	0.169894	1.15036	0.935154	0.018034	3.1	10	0.388756	2.40935	22	35266	35	17518.1	1.70785	0.364348	15.6119	73.58	36.47	0.205827	16.6866	17.4038	15.7112	0.104769
85	2015	39.543	66923	349.48	1.91493	1	1	1	0	1	1	1	10.4944	2.3949	1.34127	42.3486	8.29411	2010	0.219184	0	0	0	0	0	1	0.26714	1.58547	0.22379	1.36168	0.94198	0.017546	3.08423	20	0.39543	2.45906	24	35598	33	18860	1.69532	0.396165	16.7522	95.26	25.26	0.189976	19.6829	16.1972	17.2396	0.0722788
85	2016	42.9552	83038	352	2.35903	1	1	1	0	1	1	1	10.5143	2.4087	1.34259	46.5909	8.734	2010	0.261751	0	0	0	0	0	1	0.301875	1.96281	0.393267	1.56955	0.928328	0.019082	3.359	12	0.429552	2.74295	26	38939.7	35	20235.7	1.68728	0.419299	18.6842	78.76	46.46	0.205708	18.7267	19.3247	17.5163	0.131989
85	2017	38.258	95033	336	2.82836	1	1	1	0	1	1	1	10.6196	2.4924	1.36374	52.0833	8.85486	2010	0.330718	0	0	0	0	0	1	0.348839	2.32366	0.425268	1.89839	0.921502	0.025046	3.74507	11	0.38258	2.36251	22	34761.8	34	21704.2	1.68778	0.420675	18.4922	80.02	34.89	0.206975	17.2769	17.5929	18.8034	0.103839
85	2018	40.5688	97283	358	2.7174	1	1	1	0	1	1	1	10.5972	2.4141	1.38972	53.6313	8.27346	2010	0.264676	0	0	0	0	0	1	0.228771	2.32841	0.318408	2.01	0.843003	0.027271	4.18272	8	0.405688	2.71016	24	36622.1	35	1099.94	1.67557	0.447419	19.9919	95.85	49.12	0.176262	19.9375	17.5022	19.2243	0.137207
86	2004	24.5232	17108	257.21	0.665138	1	0	0	0	1	1	1	10.0417	2.2326	0.678314	6.13755	16.178	2013	0.054968	0	0	0	0	0	1	0.151977	0.492477	0.034758	0.457719	0.90785	0.020906	0.011191	2	0.245232	1.53162	14	22089.1	21	4818.55	2.11395	0.430051		0.2	0.04	0.0119511	10.5901	10.7032	9.81075	0
86	2005	27.92	16931	257.58	0.65731	1	0	0	0	1	1	1	10.0192	2.2561	0.704256	6.53455	14.6142	2013	0.060146	0	0	0	0	0	1	0.139918	0.492391	0.040376	0.452015	0.648464	0.018961	0.227418	1	0.2792	1.91609	14	25392.5	22	5324.21	2.13515	0.174695		0.17	0.06	0.01125	13.9578	11.89	12.9912	0
86	2006	27.1336	16597	257.89	0.643569	1	0	0	0	1	1	1	10.0648	2.2558	0.721084	7.44984	13.6054	2013	0.100172	0	0	0	0	0	1	0.14828	0.472837	0.035984	0.436853	0.798635	0.019432	0.228023	1	0.271336	1.72594	15	24420.9	24	6169.29	2.10044	0.172888		0.97	0.7	0.0100343	12.619	12.7338	13.5546	0
86	2007	29.1114	19808	257.8	0.768348	1	0	0	0	1	1	1	10.091	2.2714	0.735303	8.92653	12.9621	2013	0.104581	0	0	0	0	0	1	0.16474	0.574321	0.039372	0.53495	0.860068	0.017802	1.70442	4	0.291114	1.90109	15	26478	25	7043.09	2.10214	0.188667	6.02	3.53	1.85	0.112031	11.9988	13.6439	13.2896	0
86	2008	33.2528	25599	258.5	0.99029	1	0	0	0	1	1	1	10.1446	2.2666	0.749683	11.2989	11.9756	2013	0.155977	0	0	0	0	0	1	0.134043	0.825919	0.045648	0.780271	0.829352	0.018654	1.80045	10	0.332528	2.23559	19	30251.3	30	8054.67	2.00949	0.230407	7.43	12.79	4.72	0.109154	13.5193	16.4678	14.0985	0
86	2009	32.567	26752	259.17	1.03222	1	0	0	0	1	1	1	10.1149	2.2858	1.04437	15.2384	10.1541	2013	0.155728	1	0	0	0	0	1	0.161631	0.820002	0.051511	0.768492	0.843003	0.018262	1.7255	5	0.32567	2.09233	17	29522	29	9135.74	1.98212	0.246859	9.99	15.99	13.32	0.0933877	14.8304	16.0015	15.4159	0
86	2010	32.196	25481	259.98	0.980114	1	0	0	0	1	1	1	10.1774	2.2908	0.631223	18.6645	10.2401	2013	0.154237	1	0	0	0	0	1	0.162974	0.770213	0.056504	0.713709	0.890785	0.018201	1.74702	8	0.32196	2.06396	18	29169.9	27	10089.8	1.92444	0.255115	11.33	15.39	10.17	0.0942308	16.0458	14.5909	14.5407	0
86	2011	32.0044	22380	261.1	0.857143	1	0	0	0	1	1	1	10.237	2.3091	1.12639	20.4323	10.0179	2013	0.180405	1	0	0	0	0	1	0.114018	0.694753	0.060513	0.63424	0.849829	0.014724	1.928	3	0.320044	2.21915	18	28983.2	26	11073.8	1.9093	0.276127	13.37	19.34	12.97	0.0917111	13.3026	14.4061	14.3745	0
86	2012	37.6896	23487	261.4	0.898508	1	0	0	0	1	1	1	10.2508	2.32	1.11295	22.9533	9.9357	2013	0.22215	1	0	0	0	0	1	0.114231	0.733703	0.056733	0.67697	0.863481	0.01741	2.17579	7	0.376896	2.62651	20	33958.6	31	12432.2	1.91919	0.316741	15.03	39.81	20.27	0.0918609	15.5895	17.7235	17.142	0
86	2013	36.0558	31016	262.5	1.18156	1	1	1	0	1	1	1	10.2519	2.3319	1.18982	30.8571	10.7646	2013	0.220076	1	0	0	0	0	1	0.206667	0.880876	0.070476	0.8104	0.901024	0.028216	2.61034	10	0.360558	2.21361	19	32789.4	32	14832.4	1.76443	0.330976	21.96	38.06	25.74	0.0860676	15.8649	17.8242	17.8952	0.0980571
86	2014	35.2444	30926	263.8	1.17233	1	1	1	0	1	1	1	10.2567	2.3662	1.18863	33.3586	8.71009	2013	0.243958	1	0	0	0	0	1	0.153715	0.926042	0.102691	0.823351	0.83959	0.027065	2.7712	10	0.352444	2.15904	18	31834.6	29	16108.5	1.73893	0.336896	15.0238	47.93	17.53	0.0826626	15.9544	14.2722	15.8808	0.0664519
86	2015	41.125	35354	263.71	1.34064	1	1	1	0	1	1	1	10.2526	2.39	1.20418	39.4373	7.61402	2013	0.257432	1	0	0	0	0	1	0.128361	1.14395	0.146259	0.997687	0.877133	0.017076	2.85539	12	0.41125	2.80061	21	37172.6	35	17604.9	1.73036	0.373717	17.1353	52.24	26.12	0.0757858	16.9308	17.3478	18.2644	0.0990482
86	2016	36.8712	42722	265	1.61215	1	1	1	0	1	1	1	10.2731	2.4071	1.19961	44.5283	7.9149	2013	0.269303	1	0	0	0	0	1	0.147962	1.37781	0.222792	1.15502	0.897611	0.017101	2.8799	9	0.368712	2.34578	20	33534	33	18661.3	1.72755	0.384076	17.2547	56.9	58.45	0.0790967	15.8391	15.146	15.0958	0.220566
86	2017	41.0256	57438	266	2.15932	1	1	1	0	1	1	1	10.2828	2.4654	1.31932	59.3985	7.61844	2013	0.333471	1	0	0	0	0	1	0.255827	1.78034	0.265113	1.51523	0.853242	0.017626	3.56873	14	0.410256	2.82691	22	37083	35	20713.9	1.72192	0.420126	19.1089	52.59	38.91	0.0734293	16.855	19.001	20.4008	0.146278
86	2018	43.89	57270	267	2.14494	1	1	1	0	1	1	1	10.3073	2.4376	1.42385	72.2847	6.83968	2013	0.543673	1	0	0	0	0	1	0.245918	1.78449	0.293745	1.49075	0.880546	0.018764	4.22949	6	0.4389	2.90833	22	39682.2	35	1162.61	1.71225	0.438532	21.0169	69.58	57.35	0.0948204	19.6364	18.0651	17.5727	0.214794
87	2004	25.656	36351	434.72	0.836193	1	0	0	0	1	1	1	10.3164	2.2608	0.89565	8.90773	20.3685	2018	0.071009	0	0	0	0	0	1	0.160126	0.669695	0.044718	0.624977	0.771331	0.015261	0.297888	0	0.25656	1.78327	13	23345	21	5762.43	2.24419	0.417116		0	0	0.0198147	11.8523	11.4131	10.6449	0
87	2005	27.765	27632	435.09	0.635087	1	0	0	0	1	1	1	10.3045	2.2683	0.966693	7.23719	18.0846	2018	0.062015	0	0	0	0	0	1	0.163116	0.449562	0.059206	0.390356	0.74744	0.011707	0.339769	1	0.27765	1.91082	15	25097.9	24	6296.22	2.24805	0.440797		0	0	0.0334574	12.4854	11.6621	13.3877	0
87	2006	30.8984	27857	435.5	0.639656	1	0	0	0	1	1	1	10.3313	2.2785	1.03289	8.27403	17.5693	2018	0.070076	0	0	0	0	0	1	0.190631	0.427026	0.048427	0.378599	0.928328	0.011871	0.465683	0	0.308984	1.97515	16	28002.5	26	7154.91	2.22508	0.180533		0.58	0.5	0.0307631	13.0793	13.422	13.0212	0
87	2007	28.4364	27341	436.24	0.626742	1	0	0	0	1	1	1	10.3583	2.2862	1.04951	10.4012	17.3351	2018	0.094401	0	0	0	0	0	1	0.180543	0.424308	0.043852	0.380456	0.931741	0.010595	2.4021	5	0.284364	1.9715	17	25675.9	24	7874.16	2.23196	0.168345	10.67	3.4	2.34	0.145848	11.8694	12.7025	13.6836	0
87	2008	33.6	28137	437.06	0.643779	1	0	0	0	1	1	1	10.384	2.2971	1.10722	12.159	15.4271	2018	0.1021	0	0	0	0	0	1	0.150986	0.468014	0.042786	0.425228	0.860068	0.010218	2.45025	8	0.336	2.11549	19	30277.6	27	8167.64	2.25078	0.202501	12.76	12.55	5.1	0.202733	15.3774	14.9732	16.7288	0
87	2009	30.102	36652	437.74	0.837301	1	0	0	0	1	1	1	10.3591	2.3223	1.41587	16.7416	14.0133	2018	0.11031	0	0	0	0	0	1	0.173985	0.632704	0.056655	0.57605	0.883959	0.010766	2.59504	1	0.30102	1.8985	16	27236.4	26	9206.99	2.23466	0.222084	16.12	15.54	13.41	0.356167	14.9676	12.6007	13.0537	0
87	2010	31.788	37168	438.91	0.846825	1	0	0	0	1	1	1	10.418	2.3325	0.696092	17.5262	12.594	2018	0.136269	0	0	0	0	0	1	0.211706	0.602629	0.061106	0.541523	0.860068	0.009801	2.34122	8	0.31788	1.95264	19	28889.8	27	10069.8	2.20965	0.234266	20.7	16.7	11.74	0.306886	14.4362	12.7546	15.3676	0
87	2011	32.9964	42942	440	0.975954	1	0	0	0	1	1	1	10.4999	2.346	1.33946	24.4575	13.1539	2018	0.136392	0	0	0	0	0	1	0.207636	0.728796	0.071	0.657795	0.918089	0.008308	2.69402	3	0.329964	2.27315	19	29798	27	11103.7	2.09779	0.258939	24.66	28.63	16.23	0.403596	15.9039	16.257	13.5688	0
87	2012	32.0448	43030	440.8	0.97618	1	0	0	0	1	1	1	10.5147	2.362	1.35034	28.5844	13.1106	2018	0.151194	0	0	0	0	0	1	0.178652	0.754651	0.071779	0.682872	0.846416	0.009028	2.80909	7	0.320448	2.22785	16	29049.8	27	12398.8	2.08466	0.271537	28.19	39.37	19.53	0.333024	14.8806	14.6858	14.0802	0
87	2013	33.33	62719	441.7	1.41995	1	0	0	0	1	1	1	10.5201	2.3725	1.37319	30.5637	12.7113	2018	0.172963	0	0	0	0	0	1	0.293344	1.06649	0.089291	0.977202	0.843003	0.008708	3.09619	7	0.3333	2.10559	17	30095.3	28	15628.7	1.85738	0.299694	33.2	51.56	28.1	0.456723	15.0055	15.8434	16.3404	0
87	2014	40.596	63811	443	1.44043	1	0	0	0	1	1	1	10.5181	2.3901	1.36511	34.763	12.3133	2018	0.228092	0	0	0	0	0	1	0.269458	1.10637	0.109865	0.996501	0.866894	0.009588	3.37492	8	0.40596	2.5312	24	36830.1	34	17118.9	1.83385	0.331073	15.9987	53.1	39.25	0.447352	17.4157	18.7679	19.9805	0
87	2015	37.814	69488	443.11	1.56819	1	0	0	0	1	1	1	10.4957	2.4065	1.33167	37.2368	10.5976	2018	0.286518	0	0	0	0	0	1	0.26305	1.25034	0.13078	1.11956	0.894198	0.009439	4.02949	16	0.37814	2.46986	21	34095	33	17783.2	1.82264	0.350959	16.4116	54.88	65.74	0.406356	18.4339	17.0613	17.692	0
87	2016	37.9152	72232	445	1.62319	1	0	0	0	1	1	1	10.495	2.4127	1.27608	40.6742	10.5	2018	0.316303	0	0	0	0	0	1	0.229236	1.3211	0.171685	1.14942	0.887372	0.009136	4.15895	11	0.379152	2.49876	21	34357.4	33	19212.2	1.81318	0.371865	17.4296	61.8	34.55	0.478546	18.8059	15.8918	18.051	0
87	2017	41.6398	92233	446	2.068	1	0	0	0	1	1	1	10.4842	2.4574	1.31474	45.0673	10.809	2018	0.319609	0	0	0	0	0	1	0.316726	1.64966	0.235179	1.41448	0.887372	0.009353	4.73176	10	0.416398	2.80348	21	37629.9	36	20883.8	1.79503	0.391971	19.2772	64.96	37.1	0.507527	17.8506	17.9572	20.2157	0
87	2018	45.068	87790	447	1.96398	1	1	1	0	1	1	1	10.4812	2.4454	1.37871	48.9933	9.73133	2018	0.305482	0	0	0	0	0	1	0.320515	1.55839	0.230805	1.32758	0.914676	0.00952	4.23087	5	0.45068	2.88972	27	40883.2	37	1174.49	1.78412	0.413469	21.4955	71.3	38.82	0.548301	20.0332	20.8083	19.7538	0.0868456
88	2004	26.1312	34761	451.7	0.769559	1	0	0	0	1	1	1	9.98322	2.3036	1.09501	5.68081	14.3406	2018	0.103776	0	0	0	0	0	1	0.199823	0.522803	0.04441	0.478393	0.928328	0.027027	0.21284	0	0.261312	1.70838	15	23586.2	23	4874.39	2.77202	0.396183		0.41	0.01	0.0684723	12.0844	12.1787	11.1771	0
88	2005	29.28	37184	454.13	0.818796	1	0	0	0	1	1	1	9.95345	2.3452	1.11697	6.42362	13.1725	2018	0.107557	0	0	0	0	0	1	0.187501	0.607117	0.060357	0.54676	0.65529	0.021941	0.334201	1	0.2928	1.7816	15	26533.6	24	5313.07	2.78952	0.418854		2	1.29	0.0783106	13.8635	12.1046	12.0956	0
88	2006	27.4976	42889	456.8	0.938901	1	0	0	0	1	1	1	9.97698	2.351	1.08893	7.52253	13.1689	2018	0.172916	0	0	0	0	0	1	0.211581	0.705145	0.053634	0.65151	0.614335	0.018495	0.323502	2	0.274976	1.78987	16	24996.6	22	5638.25	2.90142	0.442223		1.7	2.48	0.0898793	12.2725	11.0513	12.5818	0
88	2007	27.135	42315	459.19	0.921514	1	0	0	0	1	1	1	10.0103	2.3527	1.1127	10.0196	12.6187	2018	0.207452	0	0	0	0	0	1	0.208236	0.693112	0.048172	0.64494	0.832765	0.022834	1.91767	6	0.27135	1.85894	14	24611.6	24	6151.29	2.84823	0.163581	11.57	4.7	5.36	0.201179	12.516	13.3445	12.9662	0
88	2008	30.5368	46943	461.41	1.01738	1	0	0	0	1	1	1	10.0508	2.3565	1.12668	12.1574	12.2247	2018	0.196008	0	0	0	0	0	1	0.206389	0.776338	0.054529	0.721809	0.805461	0.022991	2.05641	9	0.305368	1.97085	17	27767.7	25	6669.95	2.59051	0.181628	13.43	14.35	6.58	0.247171	12.313	14.8601	14.2091	0
88	2009	29.4466	54936	463.68	1.18478	1	0	0	0	1	1	1	10.0106	2.3789	1.41343	16.3509	10.7406	2018	0.205184	1	0	0	0	0	1	0.234666	0.906444	0.060214	0.84623	0.863481	0.022028	2.0467	2	0.294466	1.87201	18	26725.1	25	7692.06	2.54583	0.195395	16.82	17.88	16.59	0.255535	14.3879	13.407	13.6211	0
88	2010	34.374	64389	466.65	1.37981	1	0	0	0	1	1	1	10.0755	2.3829	0.960937	19.5955	9.97573	2018	0.228313	1	0	0	0	0	1	0.324504	1.01751	0.066517	0.950991	0.897611	0.020571	1.99433	4	0.34374	2.31151	19	31220.8	30	8683.56	2.45358	0.229693	22.04	17.86	13.52	0.231332	17.1729	14.6705	15.3456	0
88	2011	31.8246	70981	469.1	1.51313	1	0	0	0	1	1	1	10.1317	2.3908	1.49665	24.1387	10.4563	2018	0.2488	1	0	0	0	0	1	0.324963	1.15383	0.068642	1.08518	0.901024	0.020277	2.13651	7	0.318246	2.01854	16	28832	28	9268.82	2.50307	0.241746	23.83	22.38	11.74	0.223954	13.4704	15.7939	14.4659	0
88	2012	38.1952	71743	470.6	1.5245	1	0	0	0	1	1	1	10.1507	2.4047	1.56204	28.0493	9.96778	2018	0.269795	1	1	0	0	0	1	0.300659	1.18304	0.077221	1.10582	0.870307	0.012783	2.43733	7	0.381952	2.29507	21	34479.9	34	10669.2	2.49616	0.268178	27.9	42.93	14.74	0.22026	18.3612	15.6115	17.1729	0
88	2013	33.5544	94527	473.4	1.99677	1	0	0	0	1	1	1	10.1575	2.4166	1.70399	34.8542	9.18165	2018	0.297309	1	1	0	0	0	1	0.442987	1.4894	0.089227	1.40017	0.730376	0.014761	2.40423	7	0.335544	2.28569	18	30300.2	28	13516.6	2.18396	0.27541	34.16	54.47	25.48	0.207488	16.6772	15.4142	15.9541	0
88	2014	37.3524	104816	475.1	2.20619	1	0	0	0	1	1	1	10.1632	2.4437	1.76023	41.044	9.09188	2018	0.372218	1	1	0	0	0	1	0.409009	1.70846	0.118165	1.5903	0.897611	0.014477	2.38932	6	0.373524	2.50653	22	33976.9	31	14630.3	2.14662	0.314763	15.3325	66	26.93	0.265775	18.5257	18.0502	16.4082	0
88	2015	36.057	116269	478.09	2.43195	1	0	0	0	1	1	1	10.1476	2.4617	1.77573	40.9965	7.32663	2018	0.565159	1	1	0	0	0	1	0.413123	1.94852	0.165743	1.78278	0.887372	0.013691	2.25646	11	0.36057	2.29175	19	32612.9	32	16265.4	2.12805	0.327336	16.1333	69.75	32.9	0.0544563	16.791	17.6495	16.3259	0
88	2016	40.14	142335	481	2.95915	1	0	0	0	1	1	1	10.1551	2.4737	1.67368	43.0353	6.79426	2018	0.626262	1	1	0	0	0	1	0.418794	2.47449	0.228212	2.24628	0.914676	0.014356	2.41516	12	0.4014	2.44701	22	36229.1	32	17145	2.12614	0.351381	17.8879	66.97	48.95	0.0646741	16.4895	18.5455	19.0332	0
88	2017	41.5288	164638	486	3.38761	1	0	0	0	1	1	1	10.1211	2.5644	1.73609	52.2634	7.17109	2018	0.648553	1	1	0	0	0	1	0.444115	2.85245	0.292675	2.55977	0.894198	0.018312	2.64825	10	0.415288	2.54974	22	37465.6	36	18545.8	2.11742	0.368851	19.2458	69.71	56.22	0.20465	20.6294	16.945	19.1008	0
88	2018	43.4568	199419	487	4.09485	1	1	1	0	1	1	1	10.117	2.5081	1.7914	58.9322	7.14328	2018	0.573418	1	1	0	0	0	1	0.525298	3.48107	0.314949	3.16612	0.890785	0.015137	2.92058	7	0.434568	2.75712	23	39264.3	35	1082.65	2.09333	0.401003	20.8579	75.1	48.33	0.225466	21.2034	21.2491	20.1157	0.0992402
89	2004	24.0864	7135	245.61	0.290501	0	0	0	0	1	1	0	9.35472	2.1859	1.03047	4.88445	8.47427		0.042359	0	0	0	0	0	1	0.062416	0.249949	0.02451	0.225439	0.382253	0.022143	-0.018431	0	0.240864	1.67844	14	21739.8	20	3523.59	2.60014	0.370345		0.08	0.38	0.00220887	11.6065	11.454	10.6806	0
89	2005	26.575	6402	245.57	0.2607	0	0	0	0	1	1	0	9.39528	2.2378	0.949027	5.70913	8.819		0.044494	0	0	0	0	0	1	0.053834	0.215743	0.025451	0.190292	0.300341	0.025316	-0.005006	1	0.26575	1.77973	16	24055	22	3809.34	2.68165	0.40301		0.1	0.02	0.00252124	12.9508	11.1177	11.5955	0
89	2006	27.8772	6910	246.68	0.28012	0	0	0	0	1	1	0	9.43401	2.2427	0.918899	6.74481	8.86956		0.051215	0	0	0	0	0	1	0.054321	0.210881	0.028458	0.182423	0.645051	0.024052	0.035271	2	0.278772	1.69814	15	25344.3	23	4249.21	2.71338	0.411734		0.75	0.84	0.00257197	11.3633	11.6789	12.7025	0
89	2007	28.6902	7530	247.74	0.303948	0	0	0	0	1	1	0	9.50794	2.2491	0.849134	7.64915	8.62074		0.070148	0	0	0	0	0	1	0.046137	0.23335	0.027206	0.206143	0.74744	0.022774	1.08301	6	0.286902	1.75291	15	26014.9	24	4069.13	2.69939	0.436227	6.14	10.18	2.94	0.0192453	13.635	11.8706	13.5154	0
89	2008	31.5056	10618	248.85	0.426683	0	0	0	0	1	1	0	9.60375	2.2392	0.816646	6.29749	8.5387		0.068607	0	0	0	0	0	1	0.040426	0.348925	0.029054	0.319871	0.389078	0.022974	1.17216	9	0.315056	2.08838	17	28519.5	25	4962.85	2.64051	0.185506	8.8	24.27	12.72	0.0194154	14.8007	15.2894	14.549	0
89	2009	32.19	14559	249.86	0.582686	0	0	0	0	1	1	0	9.587	2.2817	1.00068	6.94541	6.56799		0.084773	0	0	0	0	0	1	0.048587	0.435524	0.037541	0.397983	0.460751	0.022045	1.05796	2	0.3219	2.12454	18	29219.8	26	5481.78	2.66344	0.189448	12.32	22.66	19.03	0.0178039	15.899	16.0174	13.1441	0
89	2010	33.636	13980	251.24	0.55644	0	0	0	0	1	1	0	9.66754	2.2802	0.570884	9.16606	7.05488		0.097077	0	0	0	0	0	1	0.049753	0.460675	0.042032	0.418644	0.505119	0.023392	1.21334	4	0.33636	2.25432	20	30391.6	27	6277.64	2.63736	0.202092	14.12	20.75	9.94	0.0439714	15.7194	16.1897	15.4467	0
89	2011	35.681	14343	252.6	0.567815	0	0	0	0	1	1	0	9.76753	2.2787	1.01619	11.1322	7.33105		0.10972	0	0	0	0	0	1	0.040261	0.482383	0.041211	0.441172	0.733788	0.025336	1.22455	7	0.35681	2.26178	20	32345.4	29	6853.43	2.58433	0.231067	16.04	32.32	14.61	0.0441336	15.786	17.8062	14.3605	0
89	2012	32.4864	14225	252.8	0.562698	0	0	0	0	1	1	0	9.74669	2.3049	1.09476	14.2405	6.99995		0.113625	0	0	0	0	0	1	0.029114	0.483149	0.040981	0.442168	0.829352	0.026108	1.45562	7	0.324864	2.22685	17	29399.3	27	7511.75	2.44839	0.233734	18.63	45.39	22.53	0.0447057	16.1249	13.4734	15.3973	0
89	2013	39.006	19601	254.2	0.771086	0	0	0	0	1	1	0	9.74954	2.3167	1.17078	16.9158	6.38374		0.11531	0	0	0	0	0	1	0.038867	0.57262	0.056491	0.516129	0.692833	0.038235	1.5326	7	0.39006	2.64106	21	35205.5	34	9976.1	2.02643	0.277676	23.16	64.09	26.82	0.0616707	18.7744	18.4128	18.3059	0
89	2014	38.182	17993	255.7	0.703676	0	0	0	0	1	1	0	9.72595	2.3506	1.30434	19.9452	5.80962		0.145799	0	0	0	0	0	1	0.034611	0.557567	0.072546	0.485022	0.412969	0.026227	1.60762	6	0.38182	2.39008	21	34598.5	33	10628.2	1.99186	0.287975	15.478	89.74	43.71	0.0662241	16.8501	15.579	18.1055	0
89	2015	39.144	20964	256.38	0.817693	0	0	0	0	1	1	0	9.68272	2.386	1.38205	22.2326	4.96869		0.169434	0	0	0	0	0	1	0.029058	0.702122	0.093338	0.608784	0.658703	0.025585	1.63692	11	0.39144	2.57521	21	35393.1	34	11450.1	1.96707	0.31865	16.6669	99.1	45.81	0.0618241	18.8032	17.1016	16.7932	0
89	2016	40.6584	26870	257	1.04552	0	0	0	0	1	1	0	9.70208	2.4079	1.32028	21.0117	4.66864		0.191277	0	0	0	0	0	1	0.040039	0.921479	0.136732	0.784747	0.764505	0.025506	1.68863	12	0.406584	2.80994	24	36883.8	34	12176.9	1.9645	0.340925	18.0143	102.02	54.09	0.0607061	19.5734	17.9027	17.6547	0
89	2017	44.1336	31744	258	1.23039	0	0	0	0	1	1	0	9.69272	2.4346	1.44372	32.5581	4.43069		0.202583	0	0	0	0	0	1	0.061124	1.06767	0.172674	0.895	0.699659	0.02551	1.88911	10	0.441336	2.98361	22	40151.4	37	13624.6	1.95684	0.359847	20.1102	108.09	73.27	0.0665889	18.4602	21.2856	18.2863	0
89	2018	40.5688	33773	258	1.30903	0	0	0	0	1	1	0	9.72693	2.4398	1.52328	34.8837	4.13152		0.240888	0	0	0	0	0	1	0.066899	1.15717	0.206899	0.950271	0.703072	0.026514	1.83591	7	0.405688	2.68091	24	36515	33	1143.94	1.93781	0.367545	19.9919	112.85	80.34	0.0666112	17.0535	20.2779	20.2183	0
90	2004	25.4496	5139	96.91	0.530286	0	0	0	0	1	1	1	9.99333	2.209	1.10923	16.6064	7.32979		0.114482	0	0	0	0	0	1	0.060572	0.423382	0.051285	0.372098	0.665529	0.028285	0.068318	0	0.254496	1.5753	14	22953.8	21	1190.46	2.20587	0.351389		0.31	0.37	0.0152055	12.1769	11.4851	11.2009	0
90	2005	26.43	5046	96.73	0.521658	0	0	0	0	1	1	1	10.1659	2.3182	1.01619	17.0484	8.77186		0.058758	0	0	0	0	0	1	0.060167	0.394397	0.053758	0.340639	0.829352	0.025998	0.115736	0	0.2643	1.70355	15	23856.7	22	6193.36	2.15911	0.381098		0.42	0.44	0.0171943	13.0363	11.1405	10.8947	0
90	2006	30.8152	5476	96.58	0.566991	0	0	0	0	1	1	1	10.227	2.3341	1.11352	13.2408	8.21145		0.0671	0	0	0	0	0	1	0.062849	0.446262	0.05146	0.394802	0.634812	0.027281	0.096613	1	0.308152	2.13269	18	28012.4	27	7384.92	2.17857	0.412779		0.59	0.7	0.0161512	14.7324	14.5377	15.2877	0
90	2007	32.0274	6072	96.69	0.627986	0	0	0	0	1	1	1	10.2903	2.3429	1.18606	13.8743	7.22488		0.09407	0	0	0	0	0	1	0.061433	0.509773	0.058434	0.451339	0.262799	0.024348	1.17896	5	0.320274	2.0543	17	29009.7	26	8423.8	2.13224	0.43016	5.61	1.15	1.11	0.0845152	14.6513	15.8846	13.9752	0
90	2008	32.3624	6471	96.77	0.668699	0	0	0	0	1	1	1	10.3801	2.3375	1.29613	16.4108	6.38525		0.101318	0	0	0	0	0	1	0.050119	0.541283	0.062209	0.479074	0.754266	0.027565	1.03398	4	0.323624	2.18763	18	29412.9	28	9217.76	1.95804	0.444987	8.79	2.05	2.9	0.0742907	15.4741	13.6644	15.5236	0
90	2009	34.6028	7257	96.77	0.749923	0	0	0	0	1	1	1	10.378	2.3514	1.59559	20.3781	6.46895		0.109292	0	0	0	0	0	1	0.051669	0.640074	0.068203	0.571872	0.061433	0.025349	1.16376	2	0.346028	2.14717	20	31418.3	30	10266.5	1.90945	0.187204	13.96	1.97	3.35	0.0794964	15.4955	16.1612	16.3253	0
90	2010	35.208	7234	96.77	0.747546	0	0	0	0	1	1	1	10.4625	2.3522	0.637578	23.5989	6.13458		0.111678	0	0	0	0	0	1	0.058903	0.632014	0.093831	0.538183	0.627986	0.028571	1.08609	4	0.35208	2.2099	18	31773.9	29	12120.5	1.83961	0.196738	19.47	1.98	2.76	0.0733706	16.959	15.407	16.8731	0
90	2011	34.627	7949	97	0.819484	0	0	0	0	1	1	1	10.5506	2.3514	1.50457	27.2738	5.2177		0.120206	0	0	0	0	0	1	0.05866	0.699897	0.104536	0.595361	0.672355	0.02795	0.970126	3	0.34627	2.3492	18	31198.6	29	13585.5	1.83622	0.204674	35.75	2.03	2.62	0.0590212	15.4623	14.2819	16.0818	0
90	2012	37.8624	8435	97.2	0.867798	0	0	0	0	1	1	1	10.5719	2.3564	1.45037	31.893	5.49646		0.122515	0	0	0	0	0	1	0.058128	0.747634	0.109568	0.638066	0.232082	0.032203	1.25093	5	0.378624	2.462	19	34346.3	33	14609.2	1.8399	0.233104	30.4	2.48	2.79	0.0717071	15.792	15.4672	15.7125	0
90	2013	36.9072	9985	97.3	1.02621	0	0	0	0	1	1	1	10.5832	2.352	1.40127	36.999	4.9037		0.11593	0	0	0	0	0	1	0.080062	0.851285	0.140802	0.710483	0.709898	0.02973	1.2226	3	0.369072	2.40454	19	33491.5	33	16213.3	1.76573	0.256374	49.0	8.77	3.49	0.0700147	16.4887	15.5173	16.5101	0
90	2014	34.0544	11948	97.5	1.22544	0	0	0	0	1	1	1	10.5963	2.3823	1.39475	133.333	5.39484		0.125184	0	0	0	0	0	1	0.078769	0.985538	0.193333	0.792205	0.634812	0.035398	1.62843	3	0.340544	2.30201	20	30697.9	29	17611.6	1.74351	0.266014	14.8823	4.68	5.11	0.101316	13.6831	16.0277	16.1122	0
90	2015	40.691	12302	97.36	1.26356	0	0	0	0	1	1	1	10.6034	2.3854	1.33448	148.932	4.56013		0.143396	0	0	0	0	0	1	0.060805	1.11134	0.242091	0.869248	0.699659	0.033262	1.57033	7	0.40691	2.51731	23	37001.6	36	19463.9	1.73127	0.29666	17.0225	5.55	6	0.086373	18.4957	19.6265	19.388	0
90	2016	41.7384	16106	97	1.66041	0	0	0	0	1	1	1	10.6681	2.3849	1.19563	47.4227	4.95406		0.167274	0	0	0	0	0	1	0.075052	1.48093	0.374124	1.1068	0.740614	0.033411	1.64259	5	0.417384	2.61608	23	37913.3	37	20467.8	1.71058	0.320749	18.3054	5.94	4.23	0.0987127	18.3065	17.7409	20.4021	0
90	2017	40.6408	18129	97	1.86897	0	0	0	0	1	1	1	10.5835	2.5048	1.38852	53.6082	4.71678		0.256632	0	0	0	0	0	1	0.126907	1.60237	0.380825	1.22155	0.709898	0.025792	1.6427	7	0.406408	2.78971	21	36806	35	22002.9	1.70556	0.330456	19.0099	7.08	6.41	0.0886562	17.8425	18.5696	18.783	0
90	2018	44.346	24431	97	2.51866	0	0	0	0	1	1	1	10.5947	2.4578	1.52174	56.701	4.26821		0.195008	0	0	0	0	0	1	0.214124	2.11619	0.525876	1.59031	0.713311	0.025554	1.54692	4	0.44346	3.08435	23	39950.1	36	1291.57	1.67461	0.365384	21.1938	9.19	11.35	0.0963112	18.989	18.5827	20.7548	0
91	2004	28.5744	26169	555.92	0.470733	0	0	0	0	1	1	1	9.95771	2.2508	0.794765	7.0744	14.8296		0.07755	0	0	0	0	0	1	0.156677	0.301051	0.030706	0.270345	0.883959	0.026991	0.289674	0	0.285744	1.72864	16	25914.1	26	1238.14	3.58085	0.33853		0	0	0.0331747	13.1099	13.9712	14.136	0
91	2005	27.575	25940	559.85	0.463338	0	0	0	0	1	1	1	9.90712	2.3102	0.834459	7.71517	14.2103		0.075203	0	0	0	0	0	1	0.149433	0.298455	0.036492	0.261963	0.924915	0.024166	0.258801	0	0.27575	1.85734	15	24829.4	25	5478.24	3.5963	0.368007		0	0	0.0291123	13.5661	13.766	13.1414	0
91	2006	30.3368	26585	564.66	0.470814	0	0	0	0	1	1	1	9.93488	2.3206	0.88476	8.15778	14.0703		0.058207	0	0	0	0	0	1	0.155598	0.301633	0.030461	0.271172	0.849829	0.025892	0.278753	4	0.303368	1.86089	16	27495.2	27	6486.97	4.25233	0.38255		1.59	3.46	0.0272279	14.3833	12.4775	14.943	0
91	2007	31.9896	29484	569.39	0.517817	0	0	0	0	1	1	1	9.95625	2.3296	0.915902	8.09995	13.5654		0.071729	0	0	0	0	0	1	0.157484	0.335974	0.03149	0.304484	0.890785	0.021196	1.28664	5	0.319896	2.2156	18	28887.5	28	7086.8	4.25246	0.418512	11.05	4.95	4.57	0.129394	13.4884	13.1554	14.0572	0
91	2008	31.3824	34216	574.06	0.596035	0	0	0	0	1	1	1	9.98813	2.3361	0.963267	9.7232	12.7774		0.078944	0	0	0	0	0	1	0.138557	0.43006	0.032174	0.397885	0.846416	0.017704	1.38206	5	0.313824	1.96608	17	28288.7	25	7420.86	3.50693	0.42527	13.02	13.59	9.71	0.135534	13.6049	15.5967	14.3945	0
91	2009	34.191	37760	578.47	0.652757	0	0	0	0	1	1	1	9.92821	2.352	1.23407	13.011	11.5966		0.087634	0	0	0	0	0	1	0.178816	0.438623	0.036285	0.402337	0.829352	0.018524	1.39641	1	0.34191	2.38937	19	30988.2	30	8082.58	3.33474	0.458987	20.39	13.28	19.9	0.137977	16.6435	15.6872	17.0599	0
91	2010	30.006	39840	583.14	0.683198	0	0	0	0	1	1	1	9.99235	2.3506	0.713252	14.8089	10.8927		0.094897	0	0	0	0	0	1	0.19978	0.452841	0.040625	0.412217	0.914676	0.017913	1.43058	5	0.30006	1.80174	16	27272.2	24	9488	3.22671	0.182281	26.06	6.12	7.19	0.140482	14.3192	12.367	13.7842	0
91	2011	34.5588	49888	586.8	0.85017	0	0	0	0	1	1	1	10.0217	2.3577	1.26007	19.1996	10.3732		0.104274	0	0	0	0	0	1	0.20167	0.619922	0.042996	0.576926	0.890785	0.015525	1.22727	2	0.345588	2.2635	18	31415.4	29	10144.5	2.99539	0.188393	37.34	8.63	3.31	0.122611	15.0448	15.2093	14.5372	0
91	2012	34.1248	45620	591	0.771912	0	0	0	0	1	1	1	9.9942	2.3744	1.29977	21.489	10.1111		0.112997	0	0	0	0	0	1	0.170051	0.570745	0.045838	0.524907	0.87372	0.016942	1.58471	4	0.341248	2.36986	17	30986	29	11422.6	2.97109	0.199616	39.29	16.27	8.23	0.14059	14.3198	14.4921	16.8795	0
91	2013	37.0128	62823	594	1.05763	0	0	0	0	1	1	1	9.99422	2.3839	1.3764	25.4209	9.58374		0.127927	0	0	0	0	0	1	0.268771	0.746869	0.068737	0.678131	0.860068	0.015249	1.62045	4	0.370128	2.33806	21	33557.4	32	15303.3	2.30039	0.234431	50.79	31.1	12	0.145189	16.3408	16.5536	15.7475	0
91	2014	38.9776	68289	597.1	1.14368	0	0	0	0	1	1	1	9.98898	2.4065	1.45016	28.136	9.11893		0.143712	0	0	0	0	0	1	0.248551	0.845554	0.088444	0.757109	0.853242	0.013972	1.72731	12	0.389776	2.35277	23	35428.1	32	17098.1	2.23051	0.252354	15.6326	38.01	15.95	0.132636	15.9742	16.0291	15.8506	0
91	2015	37.653	60294	597.49	1.00912	0	0	0	0	1	1	1	9.96828	2.4294	1.52781	29.9587	7.7729		0.167652	0	0	0	0	0	1	0.176639	0.78577	0.095868	0.689903	0.863481	0.01434	2.34307	13	0.37653	2.60999	19	33898.3	31	18594.2	2.19167	0.270305	16.3835	47.35	38.11	0.238583	15.5157	16.3399	18.5915	0
91	2016	39.996	85675	600	1.42792	0	0	0	0	1	1	1	9.99045	2.4346	1.47715	34.6667	7.57905		0.16231	0	0	0	0	0	1	0.2135	1.16488	0.125183	1.0397	0.853242	0.014176	1.7503	10	0.39996	2.65765	23	36316.4	34	19705	2.18531	0.290945	17.8542	53.98	21.7	0.11759	16.6327	16.218	19.5924	0
91	2017	40.441	109681	604	1.81591	0	0	0	0	1	1	1	10.0349	2.4932	1.45086	37.4172	7.79302		0.199174	0	0	0	0	0	1	0.335513	1.41454	0.153477	1.26106	0.791809	0.012222	1.93353	10	0.40441	2.64512	24	36600.9	36	21506	2.15781	0.31099	18.9603	55.61	57.67	0.113078	16.4688	16.747	18.8621	0
91	2018	42.3624	101053	604	1.67306	0	0	0	0	1	1	1	10.0747	2.4436	1.49523	40.5629	7.45647		0.200209	0	0	0	0	0	1	0.299023	1.30959	0.143245	1.16634	0.877133	0.012094	2.14297	4	0.423624	2.58682	22	38316.1	36	1132.76	2.13618	0.338074	20.4925	66.96	45.25	0.122472	20.7491	17.1076	20.8198	0
92	2004	25.0704	8024	250.66	0.320115	0	0	0	0	1	1	0	9.26435	2.2201	0.975744	4.05665	6.84044		0.056083	0	0	0	0	0	1	0.058845	0.24986	0.01911	0.230751	0.662116	0.037092	0.183733	0	0.250704	1.59698	13	22744.3	21	1335.49	2.68192	0.312151		0.02	0.33	0.0215324	11.7405	11.6898	11.8756	0
92	2005	29.51	7469	251.39	0.297108	0	0	0	0	1	1	0	9.29901	2.2652	0.937515	4.61283	6.66431		0.056323	0	0	0	0	0	1	0.052269	0.2302	0.026612	0.203588	0.662116	0.036455	0.207356	0	0.2951	1.96873	16	26763.2	26	3487.05	2.73778	0.344273		0	0	0.0233359	12.6335	13.3981	12.1445	0
92	2006	26.546	8258	252.53	0.327011	0	0	0	0	1	1	0	9.32428	2.2868	0.939254	5.62151	6.42661		0.056146	0	0	0	0	0	1	0.051677	0.25696	0.022651	0.234309	0.129693	0.040226	0.244061	1	0.26546	1.77372	15	24129.8	23	3921.35	2.70806	0.359655		0.2	0.16	0.0186489	10.676	11.4782	13.2173	0
92	2007	32.265	9501	253.99	0.37407	0	0	0	0	1	1	0	9.38516	2.3024	0.943579	6.11264	6.12186		0.189102	0	0	0	0	0	1	0.056774	0.29446	0.02508	0.269381	0.010239	0.03666	1.03728	4	0.32265	1.98052	17	29119.4	27	4326.77	2.67015	0.393065	7.18	1.08	0.41	0.0832613	15.6627	13.7439	15.201	0
92	2008	31.6288	12276	255.43	0.480601	0	0	0	0	1	1	0	9.44043	2.2955	0.930491	6.66261	5.89539		0.061817	0	0	0	0	0	1	0.04925	0.401558	0.043456	0.358102	0.283276	0.03603	1.00414	2	0.316288	2.07887	16	28526.6	27	4584.84	2.47691	0.410616	10.41	12.58	2.3	0.0793921	13.5147	13.8477	14.8194	0
92	2009	32.045	14254	257.39	0.55379	0	0	0	0	1	1	0	9.4207	2.3074	1.23009	7.51008	4.84241		0.060375	0	0	0	0	0	1	0.05684	0.445161	0.037997	0.407164	0.580205	0.036092	0.854944	0	0.32045	2.23562	17	29096.1	26	4943.8	2.44144	0.432491	13.75	5.63	7.3	0.0674896	15.762	14.6423	13.6653	0
92	2010	30.9	15118	259.65	0.582245	0	0	0	0	1	1	0	9.50448	2.3148	0.966033	9.6483	4.90585		0.065302	0	0	0	0	0	1	0.063509	0.472174	0.038783	0.433391	0.201365	0.033908	0.833591	3	0.309	2.02676	17	28062.9	26	5950.91	2.40665	0.443737	17.91	8.78	6.31	0.0624979	14.3333	14.383	13.4106	0
92	2011	33.4056	15927	251.3	0.633784	0	0	0	0	1	1	0	9.63111	2.3147	1.20142	11.9896	5.17371		0.072503	0	0	0	0	0	1	0.059013	0.517589	0.043414	0.474174	0.617747	0.032698	0.968879	3	0.334056	2.21155	19	30229.3	29	6681.66	2.32606	0.19261	23.72	14	6.62	0.0651683	13.5998	13.7715	13.7123	0
92	2012	34.3744	19981	262.6	0.760891	0	0	0	0	1	1	0	9.62487	2.3197	1.23145	14.4707	5.32392		0.086246	0	0	0	0	0	1	0.05853	0.639604	0.053808	0.585796	0.262799	0.032275	1.13944	7	0.343744	2.27837	21	31256.7	31	10078.6	2.3326	0.190897	25.73	29.85	6.93	0.0845899	16.9256	15.1168	16.4866	0
92	2013	38.1876	29352	263.9	1.11224	0	0	0	0	1	1	0	9.64	2.3214	1.30896	17.0519	5.0317		0.108222	0	0	0	0	0	1	0.105911	0.878894	0.078969	0.799924	0.583618	0.034444	1.11881	4	0.381876	2.36614	20	34616.8	31	11479.2	2.08195	0.210244	36.66	41.52	9.94	0.0807902	17.9638	16.6796	17.4216	0
92	2014	39.61	26881	265.7	1.01171	0	0	0	0	1	1	0	9.6291	2.3509	1.33539	19.1946	4.84068		0.134231	0	0	0	0	0	1	0.065337	0.777907	0.083026	0.694881	0.300341	0.036181	1.15043	5	0.3961	2.61006	20	36012.3	32	12673	2.05366	0.237216	15.7669	46.55	15.94	0.093934	18.4436	17.6007	16.1308	0
92	2015	36.127	29899	266.38	1.12242	0	0	0	0	1	1	0	9.60636	2.3777	1.35214	21.398	3.94984		0.177831	0	0	0	0	0	1	0.075907	0.937458	0.098806	0.838651	0.651877	0.035887	1.20744	10	0.36127	2.27694	20	32713.1	30	13932.4	2.03845	0.25547	16.1432	42.32	9.86	0.0561428	17.1101	16.1394	17.5281	0
92	2016	41.8824	32906	268	1.22784	0	0	0	0	1	1	0	9.62658	2.393	1.27532	24.6269	3.54212		0.201587	0	0	0	0	0	1	0.097724	1.03582	0.112873	0.922948	0.296928	0.033772	1.22743	7	0.418824	2.88034	24	38048.2	37	15217.8	2.036	0.283681	18.3473	27.43	15.08	0.0648634	17.5399	18.6322	17.6153	0
92	2017	42.513	36519	269	1.35758	0	0	0	0	1	1	0	9.58872	2.5211	1.37664	28.6245	3.30372		0.17479	0	0	0	0	0	1	0.152639	1.09822	0.139851	0.958364	0.443686	0.034483	1.45062	8	0.42513	2.83536	24	38387.3	38	16618.7	2.02507	0.295695	19.5398	22.2	24.78	0.0664064	21.1171	20.5465	17.7343	0
92	2018	44.384	40902	270	1.51489	0	0	0	0	1	1	0	9.62846	2.4507	1.37838	32.5926	3.22825		0.174923	0	0	0	0	0	1	0.151704	1.24541	0.178444	1.06696	0.682594	0.032674	1.66758	4	0.44384	2.90125	24	40323	38	685.562	2.01603	0.329397	21.209	32.84	20.85	0.0674349	19.0421	19.8485	19.3425	0
93	2004	15.192	16394	444.68	0.36867	1	0	0	1	1	0	1	9.4926	2.3128	2.05303	9.52995	10.3347	2010	0.074798	0	0	1	1	0	1	0.050621	0.285509	0.052532	0.232976	0.96587	0.06589	-0.037103	0	0.15192	0.928368	9	13796.3	12	867.481	2.98027	0.246332		0.01	0.02	0.101277	6.31638	6.44566	6.35178	0
93	2005	19.14	17261	455.7	0.37878	1	0	0	1	1	0	1	9.73007	2.4287	1.66345	10.8617	11.6271	2010	0.168451	0	0	1	1	0	1	0.046675	0.304938	0.057801	0.247136	0.887372	0.062438	-0.01669	0	0.1914	1.32958	11	17375	16	2793.09	3.01964	0.299195		0	0	0.112633	9.14892	8.13412	8.63118	0
93	2006	19.4532	26456	469.85	0.563073	1	0	0	1	1	0	1	9.80916	2.4096	1.62328	5.1055	10.4363	2010	0.056617	0	0	1	1	0	1	0.068128	0.4617	0.076343	0.385357	0.94198	0.057777	-0.015376	5	0.194532	1.33501	11	17512.9	17	2551.05	2.98455	0.316442		0	0	0.103558	8.79382	9.31672	9.6661	0
93	2007	20.2932	42501	478.9	0.887471	1	0	0	1	1	0	1	9.87457	2.3945	1.58479	5.74278	7.9879	2010	0.157788	0	0	1	1	0	1	0.082355	0.764815	0.098559	0.666256	0.948806	0.056792	0.554559	7	0.202932	1.3757	10	18456.8	17	2976.97	2.99287	0.340784	5.6146	4.51	0.55	0.654221	8.33218	9.34624	9.03007	0
93	2008	20.0424	40976	486.73	0.841863	1	0	0	1	1	0	1	9.98726	2.3721	1.5861	6.67064	7.49079	2010	0.156829	0	0	1	1	0	1	0.071723	0.737657	0.091365	0.646293	0.938567	0.061508	1.00435	9	0.200424	1.32647	12	18114.7	17	3704	2.90443	0.353566	8.7685	123.95	17.74	0.993733	9.0742	9.83761	9.61274	0
93	2009	17.7132	48862	491.43	0.994282	1	0	0	1	1	0	1	10.121	2.3707	1.66143	8.38557	8.55016	2010	0.161144	1	0	1	1	0	1	0.068494	0.904055	0.119691	0.784364	0.962457	0.050693	1.73159	8	0.177132	1.1541	10	15942.4	14	4186.23	2.82902	0.368867	13.0325	105.47	71.53	1.69218	7.43299	8.0386	8.08377	0
93	2010	19.23	49392	494.95	0.997919	1	1	1	1	1	0	1	10.2637	2.3626	0.456666	10.862	8.50323	2010	0.140797	1	0	1	1	0	1	0.069664	0.897545	0.138135	0.75941	0.96587	0.050211	3.0642	19	0.1923	1.24708	11	17482.8	15	4475.08	2.67683	0.390341	14.99	71.11	99.44	2.89289	7.8818	8.57504	9.37578	0.200909
93	2011	21.6194	54009	706.1	0.764892	1	1	1	1	1	0	1	10.1144	2.3351	1.44556	10.99	7.65778	2010	0.144191	1	0	1	1	0	1	0.041807	0.679238	0.10963	0.569608	0.96587	0.04379	2.07709	12	0.216194	1.3732	12	19503.4	17	5250.84	2.85665	0.420951	33.95	80.88	95.69	2.36973	8.902	10.0699	10.1034	0.135519
93	2012	25.6	58318	710.5	0.820802	1	1	1	1	1	0	1	10.168	2.3365	1.47347	13.0894	7.27906	2010	0.144976	1	0	1	1	0	1	0.029402	0.73209	0.119592	0.612498	0.962457	0.041436	2.15649	24	0.256	1.63779	15	23081.2	22	8355.44	2.80079	0.169991	40.47	151.11	52.04	2.32894	12.0338	10.5142	12.4639	0.0732442
93	2013	24.8754	69785	711.5	0.980815	1	1	1	1	1	0	1	10.207	2.3413	1.50977	14.4765	7.40731	2010	0.179902	1	0	1	1	0	1	0.028011	0.871933	0.132565	0.739367	0.959044	0.033772	2.3187	16	0.248754	1.64362	13	22473.7	21	9074.51	2.59138	0.157999	49.6	146.96	128.27	2.43635	10.4546	11.2497	11.5511	0.180281
93	2014	23.1676	83964	712.8	1.17795	1	1	1	1	1	0	1	10.2367	2.3501	1.57698	15.5724	7.41361	2010	0.180541	1	0	1	1	0	1	0.02709	1.06487	0.193701	0.87117	0.952218	0.045755	2.53052	25	0.231676	1.3971	12	21016.1	19	9876.68	2.03707	0.169901	48.5042	155.62	72.63	2.48591	9.277	9.96902	10.6175	0.101894
93	2015	25.403	92309	717.72	1.28614	1	1	1	1	1	0	1	10.2504	2.381	1.70249	26.0547	7.32565	2010	0.237381	1	0	1	1	0	1	0.028563	1.14963	0.269158	0.880469	0.952218	0.049309	3.04179	24	0.25403	1.71051	15	23094.5	21	10743.5	2.03324	0.194527	55.0312	160.11	100.53	3.02791	10.9804	12.6398	11.6526	0.140069
93	2016	26.1432	121567	730	1.6653	1	1	1	1	1	0	1	10.2702	2.4068	1.84092	29.726	7.29706	2010	0.231334	1	0	1	1	0	1	0.052274	1.46408	0.363507	1.10057	0.969283	0.051621	6.86965	33	0.261432	1.58877	14	23752.7	21	11664.4	2.04303	0.215067	60.0625	203.78	274.27	8.06732	12.1187	12.3142	13.0598	0.375712
93	2017	25.1896	165543	743	2.22803	1	1	1	1	1	0	1	10.2952	2.5202	1.83712	34.7241	7.25446	2010	0.265944	1	0	1	1	0	1	0.092302	1.93136	0.430202	1.50116	0.972696	0.05249	4.96222	39	0.251896	1.56236	13	22818.9	22	12656.5	2.04216	0.234276	57.3994	208.63	183.88	4.32893	11.7565	11.8341	12.0232	0.247483
93	2018	26.334	198840	750	2.6512	1	1	1	1	1	0	1	10.3312	2.4675	1.74445	42	7.78468	2010	0.195053	1	0	1	1	0	1	0.11856	2.29235	0.468547	1.8238	0.955631	0.051734	5.99606	36	0.26334	1.65151	14	23881.7	22	795.367	2.03463	0.263306	67.3871	224.45	160.6	5.91324	12.6835	10.7632	12.0112	0.214133
94	2004	17.7024	8202	224.56	0.365248	1	0	0	0	1	0	1	9.63996	2.2511	0.91392	7.0529	11.8771	2018	0.076937	0	0	0	0	0	1	0.057668	0.293106	0.03086	0.262246	0.836178	0.018475	-0.122833	0	0.177024	1.13595	10	15959.2	14	791.23	2.38312	0.242397		0.02	0	0.0101407	7.75878	8.46051	7.22417	0
94	2005	17.545	7987	226.88	0.352036	1	0	0	0	1	0	1	9.67114	2.3179	0.857034	8.792	10.6387	2018	0.068806	0	0	0	0	0	1	0.062853	0.269967	0.031735	0.238232	0.812287	0.020096	0.059825	0	0.17545	1.16987	10	15869.3	15	3206.25	2.41147	0.265035		0.21	0.03	0.0590922	8.23317	8.43844	8.04684	0
94	2006	17.7476	10508	229.03	0.458804	1	0	0	0	1	0	1	9.72199	2.3097	0.78951	5.81627	9.222	2018	0.066611	0	0	0	0	0	1	0.076496	0.362398	0.049732	0.312667	0.825939	0.019545	0.083225	1	0.177476	1.23167	10	16107.9	15	3141.23	2.4027	0.279257		0.21	0.15	0.0621842	7.4421	8.45265	7.84675	0
94	2007	19.3104	13302	230.46	0.577193	1	0	0	0	1	0	1	9.77657	2.3145	0.777076	7.69691	8.77762	2018	0.049981	0	0	0	0	0	1	0.080144	0.474356	0.05437	0.419986	0.90785	0.016814	1.35024	0	0.193104	1.27673	11	17417.9	15	3626.07	2.54109	0.319277	2.6334	0.6	0.21	0.409639	8.84243	9.03302	9.42405	0
94	2008	19.4376	19342	230.79	0.838078	1	0	0	0	1	0	1	9.93557	2.2887	0.757092	7.92881	8.89196	2018	0.117417	0	0	0	0	0	1	0.076606	0.771177	0.047619	0.723558	0.924915	0.018766	2.0075	1	0.194376	1.2649	11	17626.2	17	4638.06	2.43465	0.328392	4.4512	1.09	0.4	0.59307	9.25094	8.99125	9.69023	0
94	2009	22.04	18135	230.1	0.788136	1	0	0	0	1	0	1	10.0338	2.2808	0.892277	10.6819	8.31535	2018	0.123993	1	0	0	0	0	1	0.080139	0.699522	0.068188	0.631334	0.8157	0.020148	3.46515	4	0.2204	1.47882	13	19853.1	20	5228.8	2.48546	0.355139	6.2596	31	15.33	0.993525	9.19266	10.5993	9.5226	0
94	2010	22.218	22434	229.5	0.977516	1	0	0	0	1	0	1	10.1415	2.2594	0.436393	10.9925	7.67569	2018	0.184473	1	0	0	0	0	1	0.12	0.832593	0.071198	0.761394	0.928328	0.026207	3.84482	3	0.22218	1.53184	13	20071.3	18	5602.78	2.39048	0.384205	7.49	30.34	24.2	1.02035	9.37333	10.1547	8.92919	0
94	2011	21.39	23466	385.4	0.608874	1	0	0	0	1	0	1	9.93461	2.2121	0.841799	9.48363	6.96221	2018	0.110504	1	0	0	0	0	1	0.060405	0.527244	0.051609	0.475636	0.924915	0.026978	3.26885	1	0.2139	1.3222	11	19452.7	18	6366.86	2.49744	0.394004	20.05	29.6	24.14	1.02232	10.4152	9.26679	9.23043	0
94	2012	23.6352	23553	383.4	0.614319	1	0	0	0	1	0	1	9.98623	2.2157	0.904541	11.4763	6.34811	2018	0.097696	1	1	0	0	0	1	0.044366	0.546009	0.048357	0.497653	0.914676	0.025205	3.93907	3	0.236352	1.61887	12	21352	19	8746.64	2.45829	0.425496	22.06	76.13	40.06	1.04165	9.80506	10.9414	10.2215	0
94	2013	21.7866	23180	384.5	0.602861	1	0	0	0	1	0	1	10.0224	2.2162	0.907633	15.3446	6.56858	2018	0.18636	1	1	0	0	0	1	0.038465	0.502991	0.052198	0.450793	0.918089	0.020616	4.58114	3	0.217866	1.50731	11	19694.4	18	9603.82	2.28553	0.147022	25.44	77.58	37.34	1.27898	10.6521	9.16018	10.4419	0
94	2014	20.8488	26596	384.5	0.691703	1	0	0	0	1	0	1	10.0461	2.2587	0.938339	16.3849	6.65732	2018	0.00592	1	1	0	0	0	1	0.039896	0.575683	0.078622	0.497061	0.890785	0.0259	5.54236	4	0.208488	1.38117	11	18859.9	17	10350.9	1.87485	0.142713	25.7858	68.53	39.58	1.25861	10.3189	8.9089	9.38175	0
94	2015	27.846	32210	384.79	0.83708	1	0	0	0	1	0	1	10.0394	2.3302	1.01393	18.7115	6.242	2018	0.141886	1	1	0	0	0	1	0.050963	0.693417	0.105226	0.588191	0.897611	0.024756	5.37897	5	0.27846	1.6959	14	25261.6	23	10707.2	1.86457	0.190755	28.419	80.1	55.76	1.13525	11.5422	13.5777	12.3879	0
94	2016	23.1336	45407	388	1.17028	1	0	0	0	1	0	1	10.0588	2.346	1.05354	22.1649	6.59299	2018	0.162994	1	1	0	0	0	1	0.075619	0.978325	0.16299	0.815335	0.918089	0.021581	7.36093	5	0.231336	1.38938	12	21047.1	19	11630.7	1.86716	0.188758	27.6172	98.62	267.31	2.0907	9.64972	11.2607	11.409	0
94	2017	27.6686	49549	388	1.27704	1	0	0	0	1	0	1	10.0848	2.4118	1.08057	23.7113	6.39604	2018	0.164547	1	1	0	0	0	1	0.110387	1.05861	0.177165	0.881443	0.918089	0.022027	7.38232	5	0.276686	1.87524	14	25056.9	22	12706.2	1.86803	0.233043	26.7552	97.03	64.2	1.76548	12.0353	13.7978	11.3001	0
94	2018	26.9116	46475	388	1.19781	1	1	1	0	1	0	1	10.1206	2.3973	1.03952	31.9588	7.17337	2018	0.168409	1	1	0	0	0	1	0.107964	0.967835	0.162345	0.80549	0.921502	0.02111	8.15029	9	0.269116	1.61873	15	24344.4	22	819.309	1.85951	0.247287	26.4392	102.82	73.64	1.83722	11.3314	12.1953	12.0995	0.189794
95	2004	18.096	6316	346.97	0.182033	0	0	0	0	1	0	0	8.93576	2.0891	0.835703	3.3223	12.9861		0.024815	0	0	0	0	0	1	0.026746	0.151252	0.013834	0.137418	0.447099	0.036932	-0.063526	0	0.18096	1.25805	9	16434.9	15	718.19	3.02274	0.230572		0	0	0.0129473	7.77404	7.76174	7.71034	0
95	2005	15.975	6304	349.33	0.18046	0	0	0	0	1	0	0	8.98731	2.1808	0.719836	4.26244	11.681		0.036954	0	0	0	0	0	1	0.025248	0.148742	0.0148	0.133942	0.399317	0.041735	-0.095104	0	0.15975	0.977079	8	14395.7	14	1988.4	3.19245	0.240387		0	0	0.00808171	6.8619	7.47119	6.76334	0
95	2006	16.9936	8913	352.47	0.252873	0	0	0	0	1	0	0	9.00106	2.1872	0.68219	3.22192	8.61618		0.043445	0	0	0	0	0	1	0.033733	0.212671	0.024201	0.18847	0.771331	0.038288	-0.098412	3	0.169936	1.02101	9	15342	15	2119.3	3.20877	0.268922		0	0	0.00618633	7.05336	7.30096	7.16671	0
95	2007	18.9108	9802	355.27	0.275903	0	0	0	0	1	0	0	8.99221	2.2064	0.665658	3.98289	7.44907		0.054832	0	0	0	0	0	1	0.033214	0.234441	0.022349	0.212092	0.430034	0.040805	0.147646	0	0.189108	1.23788	11	17088.9	16	2484.11	3.16372	0.297816	3.7966	2.47	0.29	0.00236393	8.8147	9.00513	8.18875	0
95	2008	20.6416	11517	358.31	0.321426	0	0	0	0	1	0	0	9.06309	2.1922	0.610439	4.68589	6.60855		0.08979	0	0	0	0	0	1	0.027992	0.285451	0.026151	0.259301	0.119454	0.04057	1.20506	3	0.206416	1.37143	11	18597.4	17	2793.94	2.95534	0.323057	3.9692	5.27	5.61	0.00282618	8.43911	8.78424	10.224	0
95	2009	18.7804	13884	360.64	0.384982	0	0	0	0	1	0	0	9.05659	2.1632	0.630779	4.42547	6.06522		0.046439	0	0	0	0	0	1	0.036851	0.338315	0.030085	0.30823	0.808874	0.043029	1.23269	4	0.187804	1.30986	9	17014	16	3157.12	2.85234	0.334809	7.9863	71.04	31.1	0.203268	8.33812	7.81039	7.66353	0
95	2010	23.148	14149	362.23	0.390608	0	0	0	0	1	0	0	9.13091	2.1507	0.607328	5.56533	5.9611		0.070923	0	0	0	0	0	1	0.043481	0.329073	0.027772	0.3013	0.614335	0.043478	1.5484	3	0.23148	1.43316	12	20917	21	3418.69	2.76298	0.361281	9.35	89.75	66.78	0.219586	9.5298	10.2397	9.51637	0
95	2011	24.769	14541	365.5	0.397839	0	0	0	0	1	0	0	9.23371	2.1367	0.616085	21.9781	5.5222		0.065319	0	0	0	0	0	1	0.041313	0.334254	0.027797	0.306457	0.634812	0.040354	1.55766	2	0.24769	1.66792	13	22385.6	21	4062.52	2.74271	0.393632	15.03	99.08	51.27	0.186612	12.0665	11.1877	9.95912	0
95	2012	25.5168	19048	367.8	0.51789	0	0	0	0	1	0	0	9.2836	2.1433	0.709649	8.42849	5.40607		0.086214	0	1	0	0	0	1	0.051876	0.417455	0.034448	0.383007	0.713311	0.028205	1.81164	2	0.255168	1.60445	13	23176.7	23	4252.45	2.68817	0.415551	19.31	132.21	94.18	0.242469	11.4775	11.6431	10.8689	0
95	2013	24.2946	24089	366.6	0.657092	0	0	0	0	1	0	0	9.33619	2.1463	0.803868	10.0927	5.26297		0.076898	0	1	0	0	0	1	0.040889	0.566639	0.041435	0.525205	0.290102	0.039615	2.0236	13	0.242946	1.66129	13	22090.2	20	5542.57	2.5274	0.421853	23.18	139.2	127.18	0.260523	11.5917	10.1991	11.2324	0
95	2014	24.4188	22976	371.1	0.619132	0	0	0	0	1	0	0	9.38534	2.1709	0.575595	11.0482	5.5198		0.070648	0	1	0	0	0	1	0.035732	0.528375	0.057208	0.471167	0.501706	0.03499	1.98939	10	0.244188	1.669	13	21977	22	6092.56	2.29731	0.158712	23.47	145.9	72.9	0.259976	11.0078	10.6842	11.9369	0
95	2015	22.435	25019	376.35	0.66478	0	0	0	0	1	0	0	9.38805	2.2194	0.950876	13.0198	5.12042		0.095185	0	1	0	0	0	1	0.030318	0.577787	0.069722	0.508064	0.627986	0.031887	2.52966	6	0.22435	1.44347	13	20271	20	6378.76	2.28264	0.152015	26.1414	151.48	94.68	0.276668	10.424	10.373	9.99928	0
95	2016	22.7592	29041	380	0.764237	0	0	0	0	1	0	0	9.41287	2.2716	1.01033	15.5263	5.16993		0.093849	0	1	0	0	0	1	0.036947	0.643263	0.082053	0.561211	0.576792	0.032252	2.75296	9	0.227592	1.50384	12	20530.6	19	7251.72	2.27567	0.178225	29.4821	180.39	108.88	0.239111	10.8049	9.41412	10.2055	0
95	2017	29.2966	33713	381	0.884856	0	0	0	0	1	0	0	9.45543	2.4445	1.00963	18.1102	5.20856		0.046246	0	1	0	0	0	1	0.052861	0.738583	0.089108	0.649475	0.56314	0.030197	2.2882	5	0.292966	1.95001	15	26405.3	24	7947.07	2.26305	0.20678	27.7585	189.06	111.74	0.180646	14.312	14.6257	14.0079	0
95	2018	23.674	37158	383	0.970183	0	0	0	0	1	0	0	9.48541	2.313	1.05091	21.9321	5.79678		0.102108	0	1	0	0	0	1	0.070366	0.801906	0.101906	0.7	0.600683	0.027048	2.03679	9	0.23674	1.44809	12	21344.9	20	797.633	2.23998	0.213066	25.5942	195.96	152.63	0.206818	11.7745	10.5825	11.2132	0
96	2004	17.6832	4311	233.58	0.184562	0	0	0	0	1	0	1	9.12508	2.2314	0.829144	3.21551	10.7712		0.049076	0	0	0	0	0	1	0.018409	0.171761	0.009718	0.162043	0.805461	0.010919	-0.150069	0	0.176832	1.10417	11	16009	15	700.232	2.88302	0.206752		0	0	0.00176926	7.91182	7.77088	7.84798	0
96	2005	15.555	4692	235.78	0.198999	0	0	0	0	1	0	1	9.21401	2.2444	0.841816	3.74141	10.3947		0.054449	0	0	0	0	0	1	0.019382	0.18424	0.010688	0.173552	0.740614	0.012931	-0.14134	0	0.15555	0.936551	8	14040.5	13	2174.44	3.0865	0.214014		0	0	0.00293429	6.72489	7.01499	7.27336	0
96	2006	17.4148	5520	237.9	0.23203	0	0	0	0	1	0	1	9.23104	2.2406	0.956242	2.44439	9.41982		0.060675	0	0	0	0	0	1	0.028457	0.200588	0.024884	0.175704	0.191126	0.012635	-0.145828	1	0.174148	1.07031	9	15722.7	15	2189.26	3.27798	0.249339		0	0	0.00210269	7.23916	7.67731	7.89831	0
96	2007	16.2648	13088	239.42	0.546654	0	0	0	0	1	0	1	9.21275	2.2572	1.06003	3.34358	8.38288		0.07265	0	0	0	0	0	1	0.042144	0.505012	0.032119	0.472893	0.488055	0.012734	0.337792	0	0.162648	1.12559	8	14704.6	14	2625.37	3.24581	0.266734	3.0105	1.21	0	0.0489683	7.01761	7.34405	7.15667	0
96	2008	21.6944	10937	240.88	0.454044	0	0	0	0	1	0	1	9.39044	2.2152	0.838648	3.62305	8.35304		0.048893	0	0	0	0	0	1	0.031509	0.407547	0.022335	0.385213	0.419795	0.012645	0.447601	1	0.216944	1.50279	13	19680.1	19	3076.83	2.9286	0.297662	3.1419	2.23	2.49	0.0585418	9.68546	9.43251	9.95144	0
96	2009	18.4266	13583	242.52	0.560077	0	0	0	0	1	0	1	9.40859	2.2079	1.00532	5.15421	7.30487		0.065169	0	0	0	0	0	1	0.039337	0.495134	0.030142	0.464993	0.006826	0.013089	0.532601	2	0.184266	1.17739	10	16598.3	16	3374.16	2.87063	0.309478	5.3702	18.25	13.35	0.0702037	8.78691	9.07602	8.69201	0
96	2010	21.264	13328	243.99	0.546252	0	0	0	0	1	0	1	9.47229	2.2002	0.69849	7.05357	7.44963		0.053594	0	0	0	0	0	1	0.040739	0.476495	0.031764	0.444731	0.668942	0.014373	0.668832	4	0.21264	1.34878	11	19244.2	18	4287.87	2.67612	0.338616	6.79	27.2	18.84	0.0838444	10.4134	10.2505	8.98404	0
96	2011	19.096	14108	245.6	0.57443	0	0	0	0	1	0	1	9.53629	2.1921	1.01034	9.52687	6.47163		0.060875	0	0	0	0	0	1	0.039536	0.508347	0.031555	0.476792	0.686007	0.012882	0.845387	4	0.19096	1.19785	11	17271.9	16	5435.09	2.68124	0.344606	9.55	37.48	24.11	0.0996087	7.80243	9.1974	8.21109	0
96	2012	22.6304	13037	243.8	0.534742	0	0	0	0	1	0	1	9.56487	2.2041	1.00008	11.4848	5.24847		0.047589	0	1	0	0	0	1	0.036136	0.464151	0.032157	0.431993	0.491468	0.014366	0.997781	7	0.226304	1.38715	11	20563.8	20	6755.74	2.6462	0.386097	12.0	48.22	29.59	0.108061	9.67133	11.205	9.97752	0
96	2013	21.0804	17217	243.3	0.707645	0	0	0	0	1	0	1	9.53915	2.218	1.07296	13.1525	4.85918		0.068076	0	1	0	0	0	1	0.055446	0.604069	0.042869	0.5612	0.324232	0.016667	1.00718	5	0.210804	1.34173	12	19015	19	7235.89	2.75499	0.402029	13.38	42.03	37.74	0.103994	10.0429	9.34895	9.97019	0
96	2014	24.0788	20292	243.4	0.833689	0	0	0	0	1	0	1	9.42972	2.2498	1.13546	15.2013	5.4071		0.092081	0	1	0	0	0	1	0.046672	0.954725	0.073254	0.881471	0.672355	0.017433	0.826976	3	0.240788	1.67466	14	21677.7	20	8254.59	2.49047	0.423975	13.4687	40.1	30.08	0.0807997	10.2072	11.4577	10.3024	0
96	2015	25.76	19196	246.2	0.779691	0	0	0	0	1	0	1	9.48268	2.2715	1.07709	18.2778	5.87206		0.070817	0	1	0	0	0	1	0.039643	0.690171	0.075305	0.614866	0.52901	0.016579	0.81227	8	0.2576	1.55147	13	23383.3	22	8556.42	2.77207	0.162249	14.6567	77.2	78.33	0.0762803	11.5626	10.3918	12.7916	0
96	2016	21.9312	23759	389	0.610771	0	0	0	0	1	0	1	9.02633	2.2828	1.21695	15.1671	4.42125		0.066458	0	1	0	0	0	1	0.03527	0.50108	0.066041	0.435039	0.385666	0.01752	0.699684	12	0.219312	1.32886	12	19824.8	19	9367.81	2.59015	0.149866	24.7571	123.33	95.1	0.102358	8.80976	10.7695	9.00999	0
96	2017	23.976	27574	390	0.707026	0	0	0	0	1	0	1	9.05184	2.4131	1.21939	17.4359	4.54461		0.083856	0	1	0	0	0	1	0.054077	0.552923	0.069436	0.483487	0.372014	0.019013	0.777005	26	0.23976	1.44151	12	21721.9	20	10564.6	2.56777	0.169624	23.4057	123.83	103.32	0.11996	11.2872	10.4516	10.7767	0
96	2018	24.8216	35849	390	0.919205	0	0	0	0	1	0	1	9.05322	2.3183	1.26638	20.5128	4.62253		0.073875	0	1	0	0	0	1	0.073718	0.737128	0.092949	0.64418	0.204778	0.021041	0.855759	25	0.248216	1.73185	14	22586.5	21	683.518	2.54162	0.197325	24.7305	151.47	126.79	0.0791651	11.3946	11.8831	10.7617	0
97	2004	15.2016	5344	124.39	0.429617	1	0	0	0	1	0	1	9.96701	2.1703	0.548035	5.82378	12.2065	2018	0.036858	0	0	0	0	0	1	0.076453	0.334754	0.035775	0.298979	0.720137	0.02321	-0.081951	0	0.152016	0.94636	8	13729.5	14	841.48	2.55684	0.170047				0.00324351	7.35985	6.52878	6.95504	#VALUE!
97	2005	18.65	6391	125.64	0.508676	1	0	0	0	1	0	1	10.1862	2.2584	0.502388	8.36517	12.7545	2018	0.043006	0	0	0	0	0	1	0.079831	0.404171	0.044492	0.359678	0.767918	0.022773	-0.086047	0	0.1865	1.30533	11	16860.8	16	3654.14	2.64575	0.20963				0.00349624	9.3153	8.38336	8.90146	#VALUE!
97	2006	19.084	8179	126.57	0.646204	1	0	0	0	1	0	1	10.2031	2.2703	0.624514	4.95718	11.2174	2018	0.049913	0	0	0	0	0	1	0.09394	0.529193	0.057202	0.471992	0.784983	0.022621	-0.070803	1	0.19084	1.25033	10	17315.6	16	3722.09	2.64015	0.227899				0.00454914	7.90001	8.30898	8.14352	#VALUE!
97	2007	18.711	8518	127.32	0.669023	1	0	0	0	1	0	1	10.2798	2.2632	0.571265	5.79343	8.4554	2018	0.057414	0	0	0	0	0	1	0.089774	0.565112	0.05011	0.515002	0.8157	0.022354	0.684584	0	0.18711	1.23307	10	16905.7	15	4691.13	2.62604	0.256893	1.8197			0.0725992	9.04116	8.45157	8.89764	#VALUE!
[truncated: 2,801 more rows]
[truncated: 31 more columns]
